# Supplementary material for: Gene Expression Profiling of Soft and Firm Atlantic Salmon Fillet
Source: PLoS One. 2012 Jun 20;7(6):e39219. doi: 10.1371/journal.pone.0039219 (PMC3379969; doi:10.1371/journal.pone.0039219)
Supplement: Table S1 — Single genes from microarray analysis that passed quality control. (XLS) [file pone.0039219.s001.xls]

## Sheet: Table1
	Firmness, N (mean centered values)	-5.49249	-3.74462	-4.77203	-3.42557	-3.12376	-2.81856	-2.57864	-1.85011	0.210848	1.0669	1.99726	4.40695	0.77572	5.04783	5.4667	8.55709
QueryID (STARS)	Gene name	log2-ER
Omy#AU081219	ATP synthase O subunit, mitochondrial precursor [Oncorhynchus mykiss]	0.141803	0.122684	0.177619	0.0905463	-0.0530086	0.222616	-0.02399	0.10338	0.011425	0.414914	0.15721	-0.102436	-0.436179	-0.222041	0.199298	-0.237005
Omy#BE859107	endothelial differentiation, sphingolipid G-protein-coupled receptor, 5 [Homo sapiens]	0.317701	0.291066	0.296529	0.241042	0.210115	0.167092	0.335111	-0.0478723	0.340405	0.165716	0.102244	0.0610315	0.247123	0.0346118	-0.082818	0.331273
Omy#BX073257	Eukaryotic peptide chain release factor GTP-binding subunit ERF3B [Salmo salar]	1.78905	1.60812	1.64696	0.308907	1.28541	1.48174	1.88161	0.569912	0.162623	0.57362	1.11726	1.21207	1.25345	1.43159	0.824359	0.481802
Omy#BX074263	slow myotomal muscle tropomyosin [Salmo trutta]	-0.447115	0.105538	0.108036	0.486843	0.506813	0.691313	-0.297256	0.434334	0.572969	0.200757	0.0774916	-0.141858	0.134555	0.627398	0.523688	1.05906
Omy#BX074488	xin actin-binding repeat containing 2 isoform 2 [Homo sapiens]	0.466464	0.20284	-0.04671	-0.460625	0.235756	0.279986	0.648682	0.726775	0.00606515	0.0777396	-0.326395	-0.944539	-0.758761	-0.620608	0.0490616	-0.365608
Omy#BX075541	protein tyrosine phosphatase, receptor type, sigma isoform 4 precursor [Homo sapiens]	0.590092	0.324364	0.456977	0.301972	0.516089	0.312519	0.451957	0.193343	0.231984	0.258386	0.0725878	0.137293	-0.215705	-0.169687	-0.128039	0.209934
Omy#BX076447	CASP8 associated protein 2 [Homo sapiens]	0.438399	0.00468103	0.274746	0.0959725	0.826802	0.404968	-0.0660306	-0.00833606	-0.285652	-0.00213336		0.030713	0.344411	0.0917831	0.0212406	0.0333083
Omy#BX076514	Aflatoxin B1 aldehyde reductase member 2 [Salmo salar]	-0.16912	-0.214172		-0.12836	-0.147635	-0.098712		-0.158892	0.180248	-0.182366	0.0472764	-0.0687458	-0.114253	-0.0402625	0.079583	-0.12399
Omy#BX076789	Receptor-type tyrosine-protein phosphatase beta precursor [Salmo salar]	-0.100823	0.177116	0.280806	0.0117615	0.141101	0.10157	-0.15369	0.0577502	0.0782847	0.100638	0.246174	0.0647548	0.50664	0.0907337	0.0365616	0.687359
Omy#BX077226	acyl-Coenzyme A oxidase 1, palmitoyl isoform b [Homo sapiens]	-0.155535	0.0159374	0.156168	0.152983	0.0760654	-0.162622	0.161949	0.0570276	0.0430585	-0.0737232	-0.0333019	0.521335	-0.144041	-0.0879763	0.0899101	0.496574
Omy#BX078926	potassium channel tetramerisation domain containing 10 [Homo sapiens]	0.461801	0.0396138		0.0119696		0.18024	-0.203251	-0.0509534	0.0268226	0.121191	-0.226397	0.204478	0.240522	0.222953	0.0276307	0.00924405
Omy#BX079722	tyrosyl-DNA phosphodiesterase 1 [Homo sapiens]	0.0409366	0.0341206	0.0709058	0.27034	-0.12813	0.148332	0.240557	0.109109	0.308968	-0.00299205	-0.0162367	-0.0383519	-0.0561531	-0.223574	0.0458801	0.142851
Omy#BX080109	dynein, axonemal, heavy chain 3 [Homo sapiens]	0.0299286	0.437157	-0.00414271	-0.0909298	0.216245	-0.0690759	0.106726	0.10649	-0.268233	0.186149	0.26239	0.0956891	0.0425278	-0.0141034	-0.0359253	-0.472369
Omy#BX080591	arylsulfatase J [Homo sapiens]			-0.0471166	0.129426	0.0724572	0.0683345	0.213057	0.342251	-0.0935261	-0.0343066	0.18044	0.231608		-0.0717624	-0.235521	-0.0821355
Omy#BX080895	Major facilitator superfamily domain-containing protein 4 [Salmo salar]	0.0719492	0.19496	0.297393	0.123569	-0.207693	0.0397647	0.239255	0.0604045		0.265773	0.36298	0.112002	-0.223979	0.0278051	-0.0282922	-0.085224
Omy#BX082247	tryspin [Oncorhynchus masou]	0.0881426	-0.0398028	-0.146873	0.0467486	-0.343397	0.0520981	-0.230909	0.0310528	0.332981	-0.132761	-0.0141145	-0.40708	-0.00502934	0.425409	-0.208482	0.100149
Omy#BX082301	transmembrane 4 superfamily member 15 [Homo sapiens]	-0.0191847	0.151291	-0.215347	0.041707	0.0433907	-0.10318	0.060641	0.00686128	0.209621	-0.194397	0.120359	-0.180116	0.192677	-0.228413	0.00658656	-0.107
Omy#BX082697	NF-kappa-B inhibitor alpha [Oncorhynchus mykiss]	0.0658936	-0.106277	-0.0716509	-0.104043	0.186851	0.218545	-0.305739	-0.135472	-0.0412025	0.329923	-0.346476	0.712497	0.620712	-0.545081	-0.37634	0.456711
Omy#BX083009	Rho guanine nucleotide exchange factor 3 [Homo sapiens]	0.087348	0.15814	0.114093	-0.233738	-0.0192607	0.178162	-0.0108427	0.00997985	0.0961248	0.195932	0.226352	-0.0878146	0.511955	0.0797698	1.03732	0.620353
Omy#BX083343	RNA binding motif, single stranded interacting protein 2 [Homo sapiens]	-1.40625	0.774383	1.00116	0.397563	1.3029	0.53157	0.215461	0.806565	0.724897	1.5424	1.4214	0.931866	1.30088	0.255865	0.320002	1.4251
Omy#BX083478	Alpha-N-acetylgalactosaminide alpha-2,6-sialyltransferase 6 [Salmo salar]	0.248216	0.373361	0.151662	0.266419	0.476801	0.261421	0.218561	0.249824	0.0537842	0.278089	0.00843153	0.293351	-0.193901	0.0679985	0.181496	-0.0613887
Omy#BX083922	xylosyltransferase II [Homo sapiens]	0.0688955	-0.0149801		0.0682924	0.030136	-0.213614		0.0574924	-0.055912	0.32114	0.0268367	1.16864	0.096381	0.250068		-0.118372
Omy#BX084029	relaxin/insulin-like family peptide receptor 2 [Homo sapiens]	-0.568258	0.0369214	-0.112586	0.269729	0.120823	0.51656	0.0472419	0.0218013	0.31919	0.165458	0.199782	0.158404	0.174259	-0.212841	0.00262429	0.94841
Omy#BX084525	Sin3A-associated protein, 130kDa [Homo sapiens]	0.166577	0.0844814	0.0873391	0.245718	-0.119921	0.15313	0.0668388	-0.0222184	-0.173329	-0.119508	-0.0484993	-0.299578	0.13042	-0.0534125	0.148791	0.350865
Omy#BX085656	Fanconi anemia, complementation group L isoform 2 [Homo sapiens]	-0.0711911	-0.0898893	-0.0834026		-0.0141343	-0.035919	0.44959	-0.0834004	0.182377	0.00597822		0.242313	0.240459	-0.0418035	-0.114049	0.243346
Omy#BX087294	Unknown	-0.0296324	0.0112477	0.289729	-0.0956114	0.197986	0.478645	0.263113	0.000174031	0.0471603	0.136529	0.153329	0.092469	-0.347682	-0.379003	-0.313268	0.261438
Omy#BX087768	PTK2 protein tyrosine kinase 2 isoform b [Homo sapiens]	0.102386	-0.0638945	0.0509705	-0.0999149		0.00985665		0.0219078		-0.0213513	-0.12986	-0.00189179		-0.0194985	0.0149899	-0.0478752
Omy#BX296647	polyamine oxidase (exo-N4-amino) isoform 1 [Homo sapiens]	-0.0362284	0.553759	-0.0400824	-0.150835		-0.125085	0.113958		0.233973	-0.173409	0.122032	-0.207244	-0.0576362	-0.0169473	0.00130694	0.00311632
Omy#BX296751	retinal G-protein coupled receptor isoform 1 [Homo sapiens]	0.840369	-0.0285994	0.314167	0.0810841	-0.189399	0.325064	0.250651	-0.102728	0.247654	0.35332	0.453651	0.20066	-0.588684	-1.9085	-0.726763	-1.75568
Omy#BX297355	dual oxidase activator 2 [Homo sapiens]	0.353787	0.0421219	0.0140635	0.0112675	0.00205327	0.163382	-0.159903	0.0539599	-0.084894	-0.0714051	-0.123294	-0.290324	-0.766206	-0.413922		-0.27013
Omy#BX298097	LTV1-like [Salmo salar]	-0.0472275	0.150944	-0.0403566	-0.0676483	-0.166343	-0.0138177	0.0952176	0.149737	0.049824	0.153011	-0.0376405	0.147698	-0.124573	-0.0166605	0.259207	-0.0932279
Omy#BX298618	RAB3 GTPase-activating protein [Homo sapiens]	0.7451	0.348585	0.297485	0.18637	0.331341	0.516318	0.62748	0.111367	0.331126	0.185131	0.239464	0.40859	-0.41652	-0.433158	-0.105828	0.227493
Omy#BX298688	RWD domain containing 2B [Homo sapiens]	-0.0154402	-0.0496317	0.151092	0.256422	-0.264579	-0.218354	-0.174196	0.0262734	-0.0783432	-0.0343066	-0.077464	0.202138		-0.483851	-0.0704602	-0.196321
Omy#BX300071	seryl-tRNA synthetase [Homo sapiens]	-0.755361	-0.491429	-0.592897	-0.634968	-0.823642	-0.856092	-0.971289	-0.348613	-0.752495	-0.892722	-0.305172	0.116121	-0.0212467	-0.393569	0.102926	0.302795
Omy#BX300075	gephyrin isoform 2 [Homo sapiens]	-0.0388894	0.673562	0.227977	0.0847232	0.420185	0.599827	0.756753	-0.0966901	0.431072	0.329487	0.247884	0.0251353	-0.365472	-0.134126	0.218191	0.0621306
Omy#BX300216	TatD DNase domain containing 1 [Homo sapiens]	0.181796	0.217258	0.189498	0.0746714	0.388731	0.249919	-0.0641375	0.162546	0.050888	0.0383604	-0.0770411	-0.421255	0.280656	-0.266495	0.103138	-0.174683
Omy#BX300823	dopey family member 1 [Homo sapiens]	-0.135927	-0.296348	-0.236306	-0.0767373	-0.108265	-0.190819	-0.369058	0.0873013	-0.163501	-0.0830374	0.0748876	-0.312651	-0.0272334	0.0115741	0.11775	-0.148445
Omy#BX301252	B-cell lymphoma 6 protein homolog [Salmo salar]	0.432274	0.100185	-0.161367	0.063378	0.430553	0.340876	0.46388	0.151779	0.0859365	-0.129135	0.169781	0.249296	-0.732478	-1.19786	-0.449562	-0.330772
Omy#BX301461	Tenascin precursor [Salmo salar]	-0.123219	0.0475311	0.0178736	-0.154933	0.111241	0.0920988	-0.0535128	-0.000280214	-0.0565106	0.181809	0.0319517	-0.296691	-0.359506	-0.161463	0.199298	-0.378737
Omy#BX301773	Unknown	-0.242694	0.193968	0.175803	0.123861	-0.236441	0.124847	-0.106103		0.179201	-0.104115	0.0617191	0.0352263	0.0869414	-0.173412	0.182866	0.328129
Omy#BX303563	Centaurin-beta-5 [Salmo salar]	-0.128127	0.163133	0.0508395	0.110183	0.18265	0.222761	-0.229812	0.206518	-0.0806963	0.38507	0.0191718	-0.0180777	0.179219	0.510738	0.088388	0.329242
Omy#BX303685	Rho GTPase activating protein 25 isoform b [Homo sapiens]	0.7739	-0.0628695	0.185537	-0.151419	0.186493	0.148958	-0.0489315		-0.134269		-0.019649	-0.176421	-0.173396	0.0431315	0.163124	-0.195109
Omy#BX305028	RNA binding motif, single stranded interacting protein 1 isoform a [Homo sapiens]	0.10419	0.199366	0.282322	0.230897	0.321275	0.420197	0.241447	0.0894832	0.0537639	-0.0158524	0.126511	-0.0977716	0.0130675	-0.0606367	0.0130925	0.384695
Omy#BX305434	Unknown	0.0955283	0.418772	0.352471	0.105414	0.357765	0.562771	0.548009	0.229774	0.314893	0.548476	0.331684	-0.0656265	0.13272	-0.0941938	0.124518	0.658496
Omy#BX305993	cytochrome P450, family 2, subfamily R, polypeptide 1 [Homo sapiens]	-0.0447414	0.627634	0.386671	0.29048	-0.0924633	0.408341	0.25774	0.149545	0.104882	0.268609	-0.244824	-0.639179	0.569401	0.0797334	0.126966	-0.636662
Omy#BX306394	Rev-Erb beta [Oncorhynchus mykiss]	-0.00700625	0.0185852	0.0224911	-0.0309943	0.00523662	0.0968339	0.163871	0.247305	0.0281929		0.0245881	0.0354581	-0.147965	0.135789		0.0182357
Omy#BX307300	ubinuclein 1 [Homo sapiens]	2.48915	2.44549	0.312789	0.112386		1.16153	2.47885		1.18985	-0.173409	0.18044	1.05458	-1.48331	0.0278051	0.00516569	0.116359
Omy#BX311907	PRP3 pre-mRNA processing factor 3 homolog [Homo sapiens]	-0.0549484	-0.00643984	0.181338	0.0373467		-0.0919213			-0.0705792	0.0587368	0.106098	0.0971981	0.265243	-0.216379	0.149041	-0.124346
Omy#BX312248	X-ray repair cross complementing protein 4 isoform 2 [Homo sapiens]	0.0823542	-0.00418078		-0.0510706	-0.0402073		0.0069093	0.0931705	0.212325		-0.0668908	0.264673	-0.0574426	0.0763175	0.0248892	-0.0679537
Omy#BX314283	Agmatinase, mitochondrial precursor [Salmo salar]	-0.544081	-0.310873	-0.262162	-0.315101	-0.71928	-0.664244	-0.450574	-0.13219	-0.268818	-0.512303	-0.372971	0.0145991	0.117588	0.579786	0.194946	0.865274
Omy#BX315619	TBP-associated factor 4 [Homo sapiens]	0.171433	0.089294	0.329534	0.00370964	0.090823	0.410943	0.116112	-0.279769	0.193924	0.248229	0.436905	0.154172	0.246975	-0.311753	-0.0823983	0.00131245
Omy#BX315620	TBP-associated factor 4 [Homo sapiens]	-0.374681	-0.035751	0.0268558	0.206605	0.135373	0.335041	-0.0694224	-0.0580047	-0.0752767	0.134079	-0.10222	-0.319763	-0.209402	-0.301524	0.0554221	0.653895
Omy#BX316735	dynein, axonemal, heavy chain 10 isoform 1 [Homo sapiens]	0.660644	0.482268	0.664368	0.277965	0.227567	0.587087	0.701611	-0.221862	0.287556	0.0530475	0.393915	0.285318	0.102885	0.341006	0.676622	0.707247
Omy#BX317080	Meckel syndrome, type 1 [Homo sapiens]	0.446877	0.0311663	-0.0498432	-0.0374506	0.271056	0.184077	0.116354	0.00573227	-0.131899	-0.116824	-0.0478543	-0.255106	-0.138753	-0.108304	-0.245071	-0.133075
Omy#BX317230	Ras GTPase-activating-like protein IQGAP1 [Salmo salar]	-0.0163333	-0.146615	0.00558931	-0.0159732	0.00228	-0.302711	0.0618641	0.422783	-0.0804879	-0.0891519	0.169726	0.124279	0.0589687	-0.123171	0.186806	0.0693517
Omy#BX317697	DNA replication licensing factor MCM3 [Salmo salar]	0.563055	0.367122	0.308863	-0.0138582	0.507882	0.302204	0.293971	0.191838	-0.308786	-0.0513157	-0.00254114	0.309156	-0.0742286	-0.0491904		-0.0184397
Omy#BX317740	Proteasome subunit alpha type 3 [Oncorhynchus mykiss]	-0.944377	-0.5565	-0.796214	-0.223939	-0.666402	-0.880196	-0.658845	-0.155391	-0.314562	-0.561046	0.0925226	-0.521446	0.767683	0.816034	0.907685	0.827426
Omy#BX318401	MOV10-like 1 [Homo sapiens]		0.0463867	0.530445	0.26401	-0.305404	-0.0411018	-0.0492647	-0.00607574	0.0814642	-0.0332947	0.18044	0.00520827	0.101917	0.0902264		0.452005
Omy#BX319915	Unknown	-0.284679	0.456472	-0.0930181	0.223416	0.0374049	0.166241	-0.0961825	-0.0576767	-0.0261737	0.0457301	-0.10125	-0.0590126	-0.0539016	0.281645	-0.160497	0.0983383
Omy#BX321113	Cytohesin-1 [Salmo salar]	-1.13579	-1.33952	-1.3084	-1.28292	-1.5625	-1.46339	-1.4632	-1.19797	-1.3019	-1.61532	-1.0266	-0.387542	1.04722	0.105459	1.23378	1.33978
Omy#BX321212	Tripartite motif-containing protein 39 [Salmo salar]	0.0644015	-0.229691	-0.134699	-0.282348	-0.102945	-0.172114	0.0602248	-0.053514	-0.132056	0.63158	-0.117992	-0.613374	0.890904	-0.373257	-0.236034	-0.128784
Omy#BX321744	thymus high mobility group box protein TOX [Homo sapiens]	0.476098	0.601117	0.311768	0.342982	0.577572	0.509823	0.673795	0.213629	0.113943	0.208274	0.315817	0.333225	-0.186901	-0.0662099	0.0390524	0.13323
Omy#BX855662	voltage-gated sodium channel alpha type IV [Oncorhynchus mykiss]	0.206487	-0.0645155	0.0997791	-0.0591313	0.208984	0.0543518	0.111688	0.0635763	0.0643429	-0.070787	0.0780998	0.10847	-0.254436	-0.317231	-0.0525998	-0.00569548
Omy#BX856760	six transmembrane epithelial antigen of the prostate [Homo sapiens]	-0.212624	0.155754	-0.198178	0.0199049	-0.2054	-0.223098	-0.332519	-0.124882	-0.138777	-0.369636	-0.106243	0.420541	-0.00992755	0.0242227	-0.193357	-0.122173
Omy#BX857028	NMDA-type glutamate receptor 2C subunit [Oncorhynchus nerka]	-0.730447	0.0225413	0.236609	0.159727	0.231344	0.706503	0.144018	-0.0887867	0.0814507	0.120351	0.270721	-0.400436	0.284289	0.195119	0.0655194	1.08628
Omy#BX857327	protein phosphatase 1, regulatory (inhibitor) subunit 14C [Homo sapiens]	0.176837	0.318948	-0.00755185	-0.0416799	0.223631	0.281007	0.418128	0.219366	0.163596	0.281555	0.15721	0.434623	-0.132365	0.0608726	-0.106791	0.25242
Omy#BX858441	janus kinase and microtubule interacting protein 1 isoform 2 [Homo sapiens]	0.0564404	0.0133352	0.215737	0.0387173	0.036306	0.0891773	0.427449	0.0578077	0.229644	-0.11901	0.279688	0.00243299	0.168022	0.086337	-0.0335266	0.459087
Omy#BX858485	heat shock transcription factor family member 5 [Homo sapiens]	-0.112586	-0.0371287	-0.321349	-0.319337	-0.00319417	-0.118404	0.0183836	0.0262734	-0.0791898	-0.106757	0.191813	0.151189		-0.178649		-0.112171
Omy#BX858781	PFTAIRE protein kinase 1 [Homo sapiens]	0.0881426	0.207626	-0.0163839	-0.120327	-0.299604	-0.232462	0.137594	0.0221534	-0.209856	-0.207298	0.0614151	-0.270699	-0.0980058	-0.42916	-0.287863	-0.24423
Omy#BX859010	WAS protein family, member 3 [Homo sapiens]	-1.35214	0.339012	0.841169	-0.0718139	0.576939	0.361544	0.480419	0.0432827	0.118536	0.262595	0.381989	-0.197603	0.143611	-0.170991	0.402041	1.57584
Omy#BX859682	solute carrier family 25, member 29 [Homo sapiens]	1.94237	1.03952	2.77383	0.822173		1.87988	2.329	1.9854	-0.517572	1.16715	1.15732		1.0724	-0.00804391	0.822436
Omy#BX859722	reticulon 4 interacting protein 1 precursor [Homo sapiens]	-0.842571	-0.756117	0.566332	-1.24548	-1.02514	-1.01183	-1.16042	0.0287584	-1.01934	-1.22861	0.554657	0.364643	1.45224	1.55583	-0.378072	-0.292374
Omy#BX860441	megakaryoblastic leukemia 1 protein [Homo sapiens]	0.0403607	0.0436005	-0.154353	0.123575	-0.360035	0.019501	-0.0769873	-0.101237	-0.0670679	0.0642356	0.321822	0.112476	0.0189696	-0.14183	-0.107635	0.112077
Omy#BX860526	kin of IRRE like 3 [Homo sapiens]	0.401196	0.730452	0.927261	0.617483	0.837891	0.712105	0.739896	0.258098	0.745115	0.414925	0.243909	0.310193	0.781865	0.58988	0.519082	0.943144
Omy#BX860831	TAT-interactive protein, 72-KD [Homo sapiens]	-0.266967	0.306024	0.745735	0.107769	0.386765	0.378359	0.293222	0.0137628	-0.308668	0.00278116	-0.0519493	0.0253851	0.583258	0.450884	0.631212	0.439514
Omy#BX860851	homeobox protein HoxB5aa [Salmo salar]	0.499579	1.5268	1.09991	1.47682	0.444312	0.681347	0.163403	0.408529	0.305469	0.69663	0.00447425	0.449316	-0.293872	0.0430917	1.36797	0.406344
Omy#BX861019	F-box protein 40 [Homo sapiens]	0.310941	0.535093	0.0559605	0.471397	-0.153933	0.0217877	0.237386	0.197304	0.491884	0.26896	0.913933	0.486576	-0.696091	-0.531363	0.127705	-0.0684668
Omy#BX861452	serine hydrolase-like [Homo sapiens]	-0.0224638	-0.0805642	0.155649	0.0923889	-0.0136272	0.03986	0.0300502	0.289238	0.129587	0.00364594	0.13223	0.0770152	0.617566	0.617445	0.267258	0.212974
Omy#BX861526	potassium channel tetramerisation domain containing 15 [Homo sapiens]	0.362878	-0.214172	0.00558931	0.0682924	-0.0948671	0.0967317	0.220694	0.151221	0.0266134	0.15293	-0.106866	-0.0647295	-0.0822863		-0.450264	-0.0631737
Omy#BX861763	multidrug resistance associated protein 2 [Oncorhynchus mykiss]	-0.182779	-0.0451507	-0.499948	-0.356671	-0.484582	-0.45165	-0.0346609	-0.453092	-0.403952	-0.208358	-0.13493	-0.0519251	-0.415278	-0.579487	0.263689	0.709165
Omy#BX861866	F-box only protein 30 [Homo sapiens]	0.287649	0.0953534	0.148793	0.0260988	-0.118066	-0.0892215	0.564415	-0.211963	0.252773	-0.0969188	0.124184	-0.299853	-0.05727	0.00667561	-0.0871144	0.0325446
Omy#BX862084	fish virus induced TRIM protein [Oncorhynchus mykiss]	-0.122773	0.0209995	0.0581767	-0.195449	0.197833	0.168186	0.00508506		-0.186137	-0.233645	0.214593	-0.357353	0.404841	0.196455	0.0149899	-0.0592902
Omy#BX862139	UPF2 regulator of nonsense transcripts homolog [Homo sapiens]	0.530048	0.394524	0.642039	0.455203	0.660733	0.712588	0.242724	-0.0333371	0.476394	0.156161	0.492348	-0.155687	-0.471468	-0.179649	-0.448565	-0.00307211
Omy#BX862631	Unknown	0.605961	0.302299	0.391604	0.120326	0.1109	0.398588	0.501507	-0.1312	0.495774	0.157852	0.28638	0.685748	0.129518	0.285285	0.116928	0.235316
Omy#BX863193	Solute carrier family 41 member 2 [Salmo salar]	0.150568	-0.0275847	-0.0177722	-0.147904	-0.134164	-0.149474	0.235275	-0.429955	0.156899	-0.226705	-0.539526	-0.328752	-1.30476	-1.45886	-0.386151	-0.385592
Omy#BX863981	laforin isoform b [Homo sapiens]	-0.0113155	0.151848		-0.154971	0.207139	-0.0438102	0.241851	0.14861	-0.0267237	-0.336148	-0.0441786	-0.314012	0.0923805	0.138546	-0.0477485	-0.170565
Omy#BX864039	cysteine-rich with EGF-like domains 1 isoform 3 [Homo sapiens]	0.610244	1.05498	0.183243	0.235461	0.725034	0.320657	0.325797	-0.0459614	0.128603	0.475587	-0.245594	0.274676	-0.500363	-0.332373	-0.801543	-0.607377
Omy#BX864185	USO1 homolog, vesicle docking protein [Homo sapiens]	0.385911	0.399343	0.545297	0.500873	0.542933	0.84093	0.640149	0.261217	0.425783	0.590087	0.409095	0.289106	0.401847	0.283394	0.0827136	0.833539
Omy#BX864839	Unknown	0.168082	-0.0343214	0.0377404	-0.0959855	0.00772062	-0.154916	0.00477175	0.282717	-0.0233933	0.207756	-0.0281717	-0.194109	-0.363074	-0.366714	-0.121711	0.265812
Omy#BX865103	Pre-mRNA-processing factor 19 [Salmo salar]	0.140773	0.0625057	-0.072403	0.0934366	0.106781	0.172977	0.0717164	-0.0987109	0.113251	0.0335717	0.0257115	0.185513	-0.0519437	-0.229227	0.0620932	-0.0359136
Omy#BX865183	purinergic receptor P2Y12 [Homo sapiens]	-0.0950611	-0.185281	-0.00308219	0.309172	0.223631	0.111923	-0.750376		-0.0355732	0.00760506	-0.0668908	-0.00404188	0.242258	-0.225247	-0.173443	-0.0229634
Omy#BX865549	potassium voltage-gated channel, shaker-related subfamily, beta member 1 isoform 1 [Homo sapiens]	-0.010898	-0.0638945	0.102685	-0.25799	-0.103427	-0.116605	-0.272013		0.22069	-0.0765828	-0.236938	-0.231763	0.113678	0.340551	0.0149899	-0.176188
Omy#BX865740	oxidoreductase NAD-binding domain containing 1 [Homo sapiens]	0.40654	-0.0789217			0.177913		-0.217291	0.0708354	0.0317027	-0.186434	-0.0164064	-0.217115	-0.112777	0.222842	0.00316164	0.111544
Omy#BX865910	phosphatidylinositol transfer protein, membrane-associated 2 [Homo sapiens]	0.459196	0.266369	0.136239	0.230924	0.0474764	0.297425	0.168542	0.224967	0.189873	0.239934	-0.181726	0.0190153	-0.476806	-0.445299	-0.0360757	0.0464895
Omy#BX865937	26S protease regulatory subunit S10B [Salmo salar]	0.0925035	-0.0973826	0.0657609	0.0359095	0.109903	0.0858747	0.257601	0.150355		-0.0299101	0.285261	0.0101501	-0.479779	0.142002		0.0856797
Omy#BX866469	mitogen-activated protein kinase binding protein 1 [Homo sapiens]	1.19964	0.835574	0.712468	0.504723	0.812208	0.655113	0.924484	0.322543	0.258084	0.332952	0.367844	0.594725	-0.827407	-0.474609	-0.12422	-0.00635253
Omy#BX866567	tweety 3 [Homo sapiens]		-0.229661	0.213984	-0.0935759	-0.135629	-0.0470829	-0.0671963	0.14861	0.403502	0.111239	0.0885498	-0.147459	0.594078	0.207781	0.00294626	0.401654
Omy#BX867355	fish virus induced TRIM protein [Oncorhynchus mykiss]	1.50341	0.332056	-0.690474	-3.74673	0.327942	-3.62419	1.68848	0.226119	1.0425	0.820416	1.10655	-0.610792	-0.950481	0.203243	-1.81952	-4.46992
Omy#BX867942	spermatogenesis-associated protein 7 isoform a [Homo sapiens]	0.249284	0.273846	-0.120148	-0.202291	0.115357	-0.153454	0.127677	-0.159922	0.042345	0.20534	0.165264	-0.134397	0.0555903	-0.0445101	-0.207306	0.0742905
Omy#BX868108	Alpha-actinin-1 [Salmo salar]	0.0220375	-0.0330378	-0.0717116	-0.0322888	0.0356707	0.126315	-0.201227	0.0579897	-0.189926	-0.203666	-0.0520011	-0.407061	-0.228737	-0.190606	0.140125	0.217833
Omy#BX868121	regulator of G-protein signalling 12 isoform 2 [Homo sapiens]	-0.369198	-0.198523	-0.191267	-0.0375301	-0.589925	-0.423868	-0.468466	-0.252152	0.00390015	-0.400748	-0.260252	-0.0562399	-0.206793	-0.111321	0.212666	0.178676
Omy#BX868220	Connective tissue growth factor [Salmo salar]	0.116809	-0.063773	0.0101122	0.231941	-0.0742783	0.269137	0.108376	0.184302	-0.0266569	0.0846543	-0.12986	0.705366	-0.043227	0.11441	0.195742	0.0470673
Omy#BX868527	ninjurin 1 [Homo sapiens]	-0.284679	-0.176977	-0.0971709	-0.263468	0.160034	-0.0466617	-0.160107	-0.0529497	-0.123504	-0.131087	-0.0217717	0.442937	-0.0355062	0.0954697	0.0882481	0.0600498
Omy#BX868638	MAP-kinase activating death domain-containing protein isoform a [Homo sapiens]	0.627459	0.278488	0.165136	0.135404	0.123581	0.417353	0.252571	0.17165	0.319913	0.528072	0.340751	0.169852	-0.163383	-0.318847	0.00377349	-0.250962
Omy#BX868719	Rab interacting lysosomal protein-like 2 [Homo sapiens]	0.0415908	-0.00418078	0.158983	-0.048384	0.155129	0.0172312		0.00656557	-0.128829		0.0716275	-0.206938		-0.186774		-0.0270761
Omy#BX869223	similar to peroxidasin homolog [Homo sapiens]	0.279159	-0.281274	0.0692691	-0.26527		0.0595449	0.418128	0.379332	-0.0171146	0.0944355	0.0293386	0.112866	0.195976	-0.218809	0.0929048	0.156956
Omy#BX869629	synovial sarcoma, X breakpoint 2 interacting protein [Homo sapiens]	-0.173784	0.275373	0.218971	0.0131574	0.0527514	0.0197652	0.108376		-0.169743	0.216931	-0.0217717	-0.0846516	-0.149218	-0.262107		0.00642055
Omy#BX869771	PWWP domain containing 2 isoform 1 [Homo sapiens]	0.0420399	0.0486447		-0.0148798		-0.0425658	0.432529		0.152439	0.0135225	0.0293386	0.504742	0.151151		0.190811	0.156261
Omy#BX869832	nuclear receptor co-repressor 2 isoform 2 [Homo sapiens]	0.500095	0.195137	0.742748	-0.0530267	0.201813	0.643775	0.393298	0.00711783	0.182677	0.118419	-0.115163	-0.154535	0.671769	0.580504	-0.00856791	-0.0380604
Omy#BX870159	EF-hand domain (C-terminal) containing 2 [Homo sapiens]	-0.00276259	0.20023	0.225648	0.282883	0.112563	0.234282	-0.17101	0.309328	-0.268204	0.231216	0.068876	0.109697	0.23147	-0.177615	-0.147027	-0.0830865
Omy#BX871158	glutaminyl-peptide cyclotransferase-like [Homo sapiens]	-0.163177	-0.20041		-0.100509	-0.0514458	0.143399	0.286721	0.105179	0.182377	0.528711	-0.0712864	-0.123001	-0.0354656	0.198463	-0.0590053	-0.0826976
Omy#BX871519	myosin heavy chain [Oncorhynchus mykiss]	0.143558	0.139447	-0.242025	0.312928	-0.0506653	-0.0929325	-0.0426577	-0.0435206	0.216058	0.369348	0.179357	0.205161	-0.457219	-0.355684	-0.0649982	-0.688541
Omy#BX871890	TNF receptor-associated factor 3 interacting protein 1 [Homo sapiens]	0.0511584	-0.162318	-0.148585	0.380655	0.214388	0.137468	-0.167198	0.073114		0.0109693	-0.172285	0.0813029	0.138826	-0.0696359	0.123816	-0.277957
Omy#BX871968	Unknown	-0.441804	-0.454931	-0.0138745	-0.316041	-0.787137	-0.962024	-0.547138	-0.148918	-0.517282	-0.681709	-0.451956	-0.0146968	0.282403	0.833922	0.714037	0.802966
Omy#BX872564	tetratricopeptide repeat domain 33 [Homo sapiens]	-0.143966	-0.0105174		-0.0427772		0.229493	-0.0167169		0.139918	-0.118383		-0.132382	-0.00442004	-0.126169	0.0315694	-0.429618
Omy#BX872919	AF434166_1 sodium bicarbonate cotransporter [Oncorhynchus mykiss]	-0.0217687	0.151488	-0.124246	0.0357672	-0.0991415	-0.237083	0.00629941	0.0374004	0.162982	-0.0343066	0.0236902	-0.106374	-0.101384	0.228063	-0.187428	-0.27532
Omy#BX873230	similar to RFamide-related peptide receptor [Danio rerio]	2.64514	1.54677	1.21335		2.48936	2.05986	2.47885	2.48887			2.21549	1.14394	2.11255		1.60776	1.94552
Omy#BX873601	angiomotin like 1 [Homo sapiens]	0.092304	0.0432807	0.00172923	0.0511534		0.0434035		-0.0625412	-0.475693	0.0351198	0.106946	-0.0825269	-0.0771679	-0.0612534	-0.178425
Omy#BX874012	IQ motif and WD repeats 1 isoform b [Homo sapiens]	0.901121	0.682557	0.868043	0.480919	0.926428	0.75926	0.554881	0.316366	0.0953648	-0.258277	-0.090629	0.452646	0.759673	0.352496	0.609649	0.515944
Omy#BX874038	fish virus induced TRIM protein [Oncorhynchus mykiss]	0.318264	-0.157859	-0.0704174	0.0696716	0.110221	-0.172148	0.0546869	-0.0022913	0.235652	0.15479	-0.204801	-0.0957357	-0.126211		0.148251	-0.0896223
Omy#BX874121	nuclear receptor subfamily 4, group A, member 2 isoform a [Homo sapiens]	0.353832	0.152871	-0.0295591	0.126062	-0.0368	0.12484	0.305357		0.0724316	0.32114	0.166826	0.876313	-0.18335	0.324964	-0.121991	-0.107994
Omy#BX874802	additional sex combs like 2 [Homo sapiens]	0.331045	0.301557	0.344779	0.273724	0.189259	0.374317	0.32424	0.0484799	-0.0608989	-0.0171836	0.361586	0.105285	0.768927	0.448852	0.261256	0.0992799
Omy#BX875292	AF483534_1 VHSV-induced protein-10 [Oncorhynchus mykiss]	-0.199225	0.353331	0.498605	0.445273	0.453524	0.276381	0.186173	-0.152114	0.27363	0.249073	0.298961	-0.0354033	0.410623	-0.266713	0.0540519	0.881823
Omy#BX875508	mitogen activated protein kinase p38b [Salmo salar]	-0.0667131	0.300124	0.0417375	0.0981186	0.215146	-0.0959672	0.071134		-0.289232	-0.0270189	0.0478369	0.110048	-0.219456	0.292492		-0.316239
Omy#BX875783	COL11A2 [Salmo salar]	0.00581605	-0.0428017	0.075371	-0.27152	-0.0413179	0.219677	0.0378485	0.196834	-0.0789533	-0.344278	-0.36255	-0.10164	-0.136139	-0.031432	-0.166715	-0.100537
Omy#BX876047	van gogh drosophila-like 1 [Oncorhynchus mykiss]	0.248582	0.0977149	0.17666	0.251639	-0.111487	0.314808	0.362018	-0.400079	0.0498329	-0.0642696	0.228612	0.324496	0.141046	-0.112888	0.368546	0.171911
Omy#BX876574	Y+L amino acid transporter 1 [Salmo salar]	-0.506256	0.0945278	-0.153987	0.227659	0.328618	0.362163	-0.0391268	0.506072	0.131505	-0.260586	-0.27319	-0.014114	0.0504072	-0.297849	0.0997909	-0.0638878
Omy#BX876968	von Willebrand factor A domain containing 3A [Homo sapiens]	-0.019367	0.0406504			-0.15919	-0.0533725	0.0900195		-0.423687	0.0351198	0.137862	1.00206		-0.169366	-0.23716	-0.0882109
Omy#BX877517	RNA binding motif, single stranded interacting protein 1 isoform b [Homo sapiens]	0.928415	0.545131	0.513672	0.0586741	0.179394	0.457414	0.440662	-0.174375	0.37197	0.417016	0.519073	0.333655	-1.21241	-1.60724	-1.35895	-2.14865
Omy#BX878104	prostein [Homo sapiens]	-0.507116	-0.0220987	0.31443	-0.0162322	0.110171	0.299273	0.395522	-0.1402	-0.04865	0.00117227	-0.347634	-0.422482	-0.104734	-0.204648	-0.157816	0.670861
Omy#BX878115	WW and C2 domain containing 1 [Homo sapiens]	-0.192597	0.0417433	0.0982496	0.227266	0.112539	0.143408	0.060641	0.0570276	0.103746	0.210818	-0.0287901	-0.0259111	-0.188155	-0.00982375		-0.159676
Omy#BX880559	acyl-CoA thioesterase 12 [Homo sapiens]	-0.380008	0.0676781	-0.0775409	-0.00775511	-0.210559	0.218134	-0.368265	0.228821	-0.235662	-0.259725	0.00354186	-0.0621127	0.028802	0.496273	-0.212557	-0.149145
Omy#BX880870	somatostatin receptor type 1 subtype B [Oncorhynchus mykiss]	0.584815	0.325821	0.135579	0.0396838	0.211073	0.363968	0.357473	0.362155	0.0151849	-0.0421476	-0.121291	0.156197		-0.471964	-0.077317	-0.124351
Omy#BX881107	DNA-directed RNA polymerase III subunit RPC2 [Salmo salar]	-0.135842	0.405183	-0.00680518	0.14568	0.307962	0.171005	-0.0954399	-0.20791	0.0983931	0.0104554	-0.0138876	-0.0176132	-0.0373791	-0.416031	0.243177	0.675443
Omy#BX881288	hypothetical protein [Danio rerio]	-0.392122	-0.115772		-0.211894	-0.305404	0.0211208	-0.164621		-0.0777833	-0.409956		0.0213173	-0.185333	0.198253	0.649876	0.136834
Omy#BX881353	calsyntenin 1 isoform 2 [Homo sapiens]	-0.159196	0.463806	0.530688	0.0206299	0.542585	0.878	0.562722	0.31165	-0.111445	-0.145419	-0.172171	-0.358913	-0.0819196	-0.131003	-0.158441	-0.147591
Omy#BX881541	MYB binding protein 1a isoform 2 [Homo sapiens]	-0.0833058		0.267764		-0.0852915	0.0732886		-0.111206		0.0629049	0.205185	0.141961	0.376746	0.34641	-0.0259307	0.167066
Omy#BX881555	thrombospondin, type I, domain containing 7A [Homo sapiens]	-0.222185	0.0463521	0.477132	-0.181162	0.0136089	-0.205964	0.116112	0.140048	-0.159573	-0.321908	-0.0477667	-0.0975991	-0.0898237	0.46353	0.169151	-0.0698295
Omy#BX881731	protocadherin 1 isoform 1 precursor [Homo sapiens]	0.0529377	0.195793	0.165765	-0.0624454	0.0576467	0.18826	0.141528	0.0322632	0.0378928	0.142437	-0.135731	0.10724	-0.0530564	0.10945	-0.0670482	0.258236
Omy#BX881886	tudor domain containing 7 [Homo sapiens]	-0.0960877	0.0986712	0.272507	0.37172	0.0537849	0.108738	-0.0764427	0.364822	-0.125555	0.294225	0.18044	-0.250822		0.196595		0.328286
Omy#BX882578	nuclear receptor binding protein [Homo sapiens]	0.0903575	-0.113106	-0.11298	-0.0933135	-0.109663	-0.0336367	-0.0221471	-0.173624	0.305186	0.0148056	-0.0295062	-0.100716	0.585163	-0.0141924	-0.118907	0.168968
Omy#BX882583	Gamma-aminobutyric acid receptor subunit delta [Salmo salar]	-0.104474	0.0463867	0.141919	0.0105545	0.0265394	-0.150454	0.0603938	-0.0100545	-0.131492	0.0869813		-0.0492803	-0.00208641	0.0870649	0.00847689	0.0196498
Omy#BX882662	Transmembrane emp24 domain-containing protein 1 precursor [Salmo salar]	0.124065	-0.0435326	-0.256873	-0.385469	-0.114002	-0.164311	-0.22918	-0.494279	-0.232644	-0.546701	-0.190931	-0.34042	-0.415068	-0.113065	-0.0860181	-0.190426
Omy#BX882804	Yip1 domain family, member 1 [Homo sapiens]	0.0189213	0.0391286	0.399134	0.0135145	-0.124152	-0.058746	-0.0405444	0.0212796	-0.146368	0.171548	0.285261	0.112602	0.268041	0.0100103	0.082262	0.00191729
Omy#BX883065	alkB, alkylation repair homolog 5 [Homo sapiens]	1.23903	0.757549	0.410491	0.369921	0.396171	0.583073	0.601043	-0.147492	0.220673	0.458468	0.17606	0.0613199	-0.823241	-1.07952	-1.17732	-0.438877
Omy#BX883308	mitogen-activated protein kinase kinase kinase 7 interacting protein 2 [Homo sapiens]	0.161889	-0.166789	0.483044	0.0122474	-0.0506653	0.0243108	0.170448	0.0570276	0.148728	-0.121369	-0.12986	-0.504305	0.0139432	-0.142947	0.066166	0.295319
Omy#BX883901	CX033 protein [Oncorhynchus mykiss]	0.148733	0.0987136	-0.132678	0.174394	0.0801806	0.171498	-0.223096	0.073114	-0.0262853	0.195784	0.273019	0.147906	0.136665	0.039684	-0.178425	0.0646301
Omy#BX884102	similar to N-acetylgalactosaminyltransferase [Danio rerio]	0.406689	0.177731	0.510415	0.135074	0.252373	0.4537	0.531102	0.133404	0.294451	0.490333	0.0510507	0.295714	-0.472742	-0.260021	-0.382234	0.496892
Omy#BX884204	SEC14-like 2 [Homo sapiens]		0.12497	-0.205114	-0.0184341			-0.0671963		0.335007	0.142924	0.106946	-0.0463693	-0.164187	0.0917831	-0.0822877	0.0470673
Omy#BX884329	NADH dehydrogenase 1 alpha subcomplex subunit 8 [Oncorhynchus mykiss]	-0.0880218	-0.0955579	-0.121033	-0.160783	-0.306094	-0.532786	-0.283748	0.0857835	-0.0431213	-0.162026	0.140847	0.230804	0.289961	0.738531	0.328543	0.482185
Omy#BX884458	Unknown	-0.120629	0.330361	0.284102	0.153512	0.137087	-0.0663431	0.0595468	-0.137388	0.0783177	0.0109697	0.283652	-0.0994519	0.120234	-0.061356	0.171685	0.290396
Omy#BX884598	PIT54 [Salmo salar]	0.200561	0.1102	-0.0487553	0.0961808	0.27349	0.346306	0.579415	-0.221087	0.186047	0.272026	0.153074	-0.055119	-0.0344648	-0.217731	0.165262	0.155431
Omy#BX884774	solute carrier family 7 (cationic amino acid transporter, y+ system), member 1 [Homo sapiens]	0.0456779	0.0984747	0.0310333	-0.0324917	0.281496	0.110219	-0.0502258	-0.0625412		-0.00333369	-0.224007	0.132412	-0.00848283		0.163124	0.114242
Omy#BX885013	G protein-coupled receptor 171 [Homo sapiens]	0.0335631	-0.0621326	-0.218807	-0.00674738	0.069478	-0.0683702	0.0604947	-0.00842884	0.219348	0.044763	0.026351	0.05509	-0.563964	-0.417848	-0.0397992	-0.210312
Omy#BX885758	Unknown		-0.0131851	0.153902	-0.10017	-0.0470307	0.0409102	-0.125602		0.0102859	-0.0752453	-0.20029	0.088569	0.388906	-0.322192	-0.105	0.435604
Omy#BX885958	Solute carrier family 35 member B1 [Salmo salar]		0.131867	0.0847597	0.000951928		0.12149		-0.0725559	0.503336	-0.0825311	-0.0164064	0.0173958	-0.304184	0.289861	0.03722	0.309365
Omy#BX886388	myeloid/lymphoid or mixed-lineage leukemia 3 [Homo sapiens]		-0.115829	0.00558931	-0.105443	0.217753	0.158149	-0.211791	-0.211639		0.156199	0.0319517	0.0088316	-0.101361	-0.417592	-0.0256769	0.26513
Omy#BX886497	shroom family member 3 protein [Homo sapiens]	0.419142	0.505696	0.593276	0.337064	0.471689	0.507518	0.665146	-0.0769864	0.499146	0.422237	0.628739	0.379312	-0.637416	-0.695365	-0.0803541	0.623185
Omy#BX886502	Unknown	0.773171	0.316133	0.538068	0.442524	0.396512	0.1078	0.398539	0.0673736	-0.116462	0.127224	-0.364966	0.133048	-1.01654	-0.228239	0.0387299	-0.214934
Omy#BX887248	Epidermis-type lipoxygenase 3 [Salmo salar]	-0.0387057	-0.00798247	-0.0787742			0.00251544	-0.0629299	0.184726		0.238948	0.24849	0.64711	0.247708	0.0870649	-0.187428	-0.0517951
Omy#BX887395	Smg-6 homolog, nonsense mediated mRNA decay factor [Homo sapiens]	0.0168347	0.0984747	-0.0103201		-0.758224	0.334069	0.103515	-0.0625412		-0.0688454		-0.154131		-0.119132	0.00847689	-0.116738
Omy#BX887436	hypoxia-inducible factor 1, alpha subunit inhibitor [Homo sapiens]	-0.0376655	0.0470931		0.0540671		0.00936868	-0.0764427	0.0931705	-0.0705792	-0.0181581	0.107718	0.0609621	0.176188	0.0529435	0.0248892	-0.0517951
Omy#BX887563	metastasis-associated protein 2 [Homo sapiens]	-0.484138	0.2709	0.51885	0.15703	0.546968	0.259556	-0.0506055	0.44174	0.360983	0.806522	0.801822	0.0316222	0.916587	0.262073	0.236716	0.674125
Omy#BX887930	AF231708_1 vitelline envelope protein gamma [Oncorhynchus mykiss]	0.551214	0.474008	0.775843	0.352817	0.450877	0.289644	0.638101	0.398846	0.143038	0.319218	0.427927	0.15013	-0.234039	-0.0554452	-0.0735702	0.347959
Omy#BX888254	Exocyst complex component 7 [Salmo salar]	-0.119518	0.223477	0.0917691	0.177087	0.0863594	0.336278	-0.203251			-0.390054	0.0268367	-0.150236		0.17176	-0.00296832	0.183838
Omy#BX888653	Ankyrin repeat and SOCS box protein 13 [Salmo salar]	0.203421	-0.0753954	0.0770516	-0.0696665	0.182536	0.0979664	0.18123	0.290815	-0.0200883	-0.0355867	-0.00254114	0.107928	-0.569727	-0.700894	-0.031757	-0.352772
Omy#BX889159	Uridine/cytidine kinase-like 1 [Salmo salar]	-0.0779356	0.202349		0.0142024	-0.105631	-0.132385	0.0558964	0.198067	-0.00152556		0.0716275	0.0829354	-0.229693	-0.068056		-0.333295
Omy#BX889772	mohawk homeobox [Homo sapiens]	0.144717	0.206654	0.103853	0.148779	0.0159304	0.384688	0.181496	-0.154352	0.262675	0.127107	0.362432	0.109653	-0.306614	-0.423619	0.159172	0.426863
Omy#BX909207	RAB40C, member RAS oncogene family [Homo sapiens]	0.128851	0.241753	0.0930942	0.0693392	0.206205	-0.0068844	-0.0547106	-0.284537	-0.0491241	-0.15876		0.0883016	-0.209159	-0.017431	0.190811	-0.150651
Omy#BX909322	Bifunctional 3-phosphoadenosine 5-phosphosulfate synthetase 2 [Salmo salar]	-0.239904	0.037926	0.292023	0.0669587	0.1109	0.111297	0.313682	-0.167755	-0.18111	0.316006	-0.125606	0.310101	0.0930563	0.138825	0.286501	1.0209
Omy#BX909520	hypothetical protein LOC566151 [Danio rerio]	-0.0856326	0.400901	0.257727	-0.0361658	0.0593666	0.0833237	0.134172	0.05636	-0.275962	0.153901	-0.00985246	0.0361694	-0.121507	-0.024939	0.0242326	0.395117
Omy#BX909624	similar to Grb10 interacting GYF protein 1 [Danio rerio]	0.0801477	0.331685	-0.0974227	-0.608252	-0.524773	0.0296435	-0.156442	-0.172028	0.0201003	0.154091	0.143575	0.138981	-0.437631	0.339055	0.161313	0.0766447
Omy#BX910260	molecule interacting with Rab13 [Homo sapiens]	0.472792	0.0405878	-0.0026991	0.012905	0.223631	0.170433	0.41157	0.239451	-0.142564	0.419067	0.0815456	0.0519721	-0.334487	0.0671901	-0.0715755	0.136834
Omy#BX910384	hypothetical protein [Danio rerio]	0.412737	0.465562	0.509057	0.19492	0.323884	0.566845	0.607445	0.271087	0.441611	0.524435	0.525759	0.300083	-0.19882	-0.49379	-0.060368	0.605764
Omy#BX910697	tenascin XB-like protein [Salmo salar]	-0.333047	0.0877825	0.281933	0.329664	0.314718	0.366582	0.545375	-0.0269748	0.581556	0.520195	0.128838	-0.0547096	0.169764	0.51108	0.460967	0.938912
Omy#BX910904	Septin-7 [Salmo salar]	0.362502	-0.0593075	0.0551324	-0.111337	0.114319	0.0611752	-0.0489315	0.049868	-0.0478791	0.153667	0.106946	-0.212068	-0.36553	-0.211447	-0.482036	-0.60634
Omy#BX911022	AF461707_1 voltage-gated calcium channel subunit Cav2.2 variant I [Oncorhynchus mykiss]	0.0894051	0.151803	0.0245984	0.00125249	0.267425	-0.110881	-0.0510975	0.0473388	0.436161	-0.0173596		0.145699	-0.168782	-0.0495225	0.0981648	0.641769
Omy#BX911130	hypothetical protein LOC393553 [Danio rerio]	-0.0354978	-0.00809354		0.450069	-0.0589603	-0.0163546	0.329602	0.210605	-0.178635	0.312969	-0.0414902		0.204677	0.219071	0.178926	0.306506
Omy#BX911904	AF363730_1 potassium channel TSK3 [Oncorhynchus mykiss]	0.438443	0.127334	-0.151629	-0.0510706	0.15392	0.0736138	-0.160101		-0.411515			0.0820326	-0.147965	0.0356875	0.270049	0.0276433
Omy#BX912099	paired box protein 7 [Salmo salar]	-0.982401	0.385307	0.663516	-0.0146598	0.822808	0.619681	0.0525184	0.271792	0.204184	1.11844	1.16981	0.166708	1.18406	0.336643	0.372569	1.07728
Omy#BX912503	sine oculis homeobox like 1 [Salmo salar]	-0.23644	-0.0282581	-0.0543727	0.224042	-0.118368	0.18789	0.00277755	0.247305	0.0677185	0.166942	-0.154325	0.185463	-0.101719	-0.0310194	-0.0682869	0.417318
Omy#BX912760	thrombospondin 2 precursor [Homo sapiens]	-0.341752	0.0436005	-0.123204	0.537247	0.170042	0.292977	0.342914			0.0965882	-0.233443	0.0243622	-0.227602	0.383285	-0.0806023	-0.187885
Omy#BX912862	Unknown	1.09196	0.868268	0.661539	0.523568	0.575348	0.683304	0.886429	0.575048	0.456759	0.705688	0.384906	0.718948	-1.64388	-0.513111	-1.86067	-0.268566
Omy#BX913242	megakaryoblastic leukemia 2 protein [Homo sapiens]	0.116105	-0.0858688	-0.175709	-0.0620608	-0.195775	0.105084	-0.0739932	-0.175934	0.120388	-0.0748228	0.314974	-0.0856644	-0.0888255	-0.171723	0.253811	-0.0537258
Omy#BX913563	Tumor protein D54 [Salmo salar]	-0.844607	-1.38246	-0.725971	-0.267069	-1.05755	-1.59794	-1.42632	-0.074518	-0.260953	-1.28539	-0.488075	-0.388373	0.744098	-0.107285	0.372476	0.377122
Omy#BX913654	AF326317_1 stanniocalcin [Oncorhynchus mykiss]	-0.0856483	0.0961767	0.247351	0.139977	0.00625385	0.172075	-0.0671963	0.0610248		0.104434		0.0826178	-0.174756	-0.163787		0.0888847
Omy#BX914143	cancer susceptibility candidate 1 isoform a [Homo sapiens]	0.0120498	-0.0634795	-0.132678	-0.0510706	0.00772062	0.0647574	-0.0411044	-0.162358	0.0783729	-0.131087	0.168825	-0.0905016	-0.151444	0.112593	-0.0540506	-0.138985
Omy#BX914185	solute carrier family 39 (zinc transporter), member 4 isoform 1 [Homo sapiens]	0.396117	0.327098	0.0554225	0.0387779	0.117922	0.221497	0.3238	0.00173087	0.100316	-0.0767155	-0.119008	0.234063	-0.219456	-0.337014		-0.163947
Omy#CA341872	adaptor-related protein complex 2, alpha 1 subunit isoform 2 [Homo sapiens]	-0.0063445	0.19496			0.00472777	-0.26045	0.0795437	0.159021	0.130554		0.0293386	0.00526524	0.197429	0.0110736	0.108164	0.0692897
Omy#CA342136	similar to KIAA1096 protein [Danio rerio]	0.380776	0.753356	0.255321	-0.106496	-0.0239243	0.33894	0.23578	-0.0338652	0.192151	0.267807	0.503569	0.204006	-0.0978798	-0.501271	-0.114675	0.214024
Omy#CA342175	folate hydrolase 1 isoform 1 [Homo sapiens]	-0.0117331	-0.0104866	-0.308157	0.10956	0.217753	-0.038911	0.116112		0.548802	0.0428339	0.174431	-0.0376704	0.10258	-0.120241		0.379588
Omy#CA342215	CD18 protein [Oncorhynchus mykiss]		-0.00418078	0.158983	-0.156295	0.0863594	0.0940748		-0.00607574	0.182684	0.0135225	-0.0164064	0.0820326	0.0118922	-0.280543	-0.0993859	0.196934
Omy#CA342606	hypothetical protein [Danio rerio]	-0.00837637	0.260589		0.148077		-0.043188		0.00258684	-0.11934	0.0521693	0.0268367	0.107471		0.0823901	-0.0282922	-0.521559
Omy#CA342614	Glycylpeptide N-tetradecanoyltransferase 1 [Salmo salar]	-0.790341	0.164	0.306578	0.0516192	0.36179	0.314687	0.129011	0.316581	-0.137293	-0.327103	-0.60805	-0.108161	-0.440394	-0.46916	-0.284476	0.050852
Omy#CA342666	solute carrier family 25, member 42 [Homo sapiens]	0.0416008	0.286803	-0.0806425	0.0402699	0.452704	0.210406	0.215963	0.0554937	-0.080104	0.103715	-0.170153	-0.349834	-0.147965	-0.118223	0.139325	0.0457201
Omy#CA343654	carboxypeptidase D precursor [Homo sapiens]	0.212841	0.239235	0.275171	-0.156138	0.140896	0.23154	0.132776	-0.162358	0.29692	-0.154355	-0.0137003	-0.0116325	-0.00776161	0.143341	-0.051497	0.264445
Omy#CA343712	vacuolar protein sorting 54 isoform 2 [Homo sapiens]	0.0925035	-0.00418078	-0.129938	-0.316096		-0.26703	-0.120696		-0.0476814	0.0372876	-0.0635871	0.325287	-0.0251906	-0.280989	-0.15648	0.157209
Omy#CA343893	endothelial PAS domain protein 1 [Homo sapiens]	0.404772	0.178653	0.127639	0.0137462	0.0420439	-0.16978	0.0578534	0.136818	-0.0745353	0.10003	-0.0978467	0.0622422	-0.219456	-0.785394	0.0365616	0.215112
Omy#CA344048	metastasis suppressor 1 [Homo sapiens]	0.237624	0.176409	0.246064	0.220726	0.429434	0.228583	0.155543	0.168717	0.00345208	0.258944	0.288593	-0.258734	0.214884	-0.152494	-0.199126	0.516579
Omy#CA344417	neuropathy target esterase [Homo sapiens]			0.126795		-0.0977088	-0.202315	0.3311	-0.0022913	-0.237388	-0.110275	-0.0518098	0.0715099	0.300107	0.214132	0.263079	0.274098
Omy#CA344799	T-complex protein 1 subunit epsilon [Salmo salar]	0.336226	0.0818949	-0.137772	-0.0634994	-0.0489488	0.191634	0.281842	-0.322663	-0.0948851	0.00839076	0.657534	-0.325906	0.0324691	-0.435791	0.3202	-0.0127644
Omy#CA344834	bifunctional metabotropic receptor for extracellular calcium and glutamate [Oncorhynchus masou]	0.241181	0.25061	0.0417375	-0.177898		0.00985665	-0.015009		0.0262436	0.200968	0.0774876	0.212069		-0.637038	-0.0256769	0.01874
Omy#CA345010	mannosidase, alpha, class 2A, member 2 [Homo sapiens]	0.329322	-0.0233945	-0.1768	-0.0254372	-0.100816	0.30773	0.348432	-0.0421865	0.00798927	0.0417429	-0.0159768	-0.204245	-0.511381	-0.387937	-0.476593	-0.231928
Omy#CA345206	T-cell lymphoma invasion and metastasis 2 isoform a [Homo sapiens]	0.166577	0.197426	-0.216144	-0.0635701	-0.0334358	0.280708	0.0614877		0.0340405	-0.0355098		0.0867993		-0.418015	-0.323779	-0.173752
Omy#CA345257	Aminopeptidase B [Salmo salar]	0.116949	0.165046	-0.101175	-0.0496602	-0.190206	0.0955882	0.320678	0.00468284	-0.197824	-0.265606	0.3884	0.00850882	0.236537	0.132246	0.268652	0.012541
Omy#CA345450	Transposable element Tcb1 transposase [Salmo salar]			-0.205114	-0.13051	-0.110529	0.0246059	-0.0530651	0.0262734	-0.00606778	-0.0767155	0.0716275	0.166562	0.0243092	0.0418617	-0.0497253	-0.159548
Omy#CA345759	MLX interacting protein [Homo sapiens]	0.493555	-0.0145891	0.268777	0.468023	-0.0438947	0.145292	0.334401	-0.169152	0.743093	-0.100683	0.165788	0.643782	0.626796	0.169686	0.452805	0.421541
Omy#CA345885	glutathione peroxidase type 2 [Oncorhynchus mykiss]	0.345811	0.0293903	-1.25705	0.155233	0.871187	0.580291	-0.284621	0.241726	-0.140088	-0.0210326	-1.21841	2.1434	-2.06508	-1.501	-1.44144	-1.14998
Omy#CA346107	Transcription elongation factor B polypeptide 2 [Salmo salar]	-0.160234	-0.20332	-0.0244148	-0.110731	-0.00115452	0.168244	0.00212935	-0.0755319	-0.0752545	-0.058302	-0.0535158	0.459098	-0.0432462	0.0532877	0.0590165	-0.0198397
Omy#CA346317	epsin 3 [Homo sapiens]	0.0782204	0.0470931	0.070173		-0.071419	0.194039	-0.174196	-0.0186161	-0.00515672			-0.156165	-0.00442004	0.0330265	0.195451	0.107186
Omy#CA346592	mitogen-activated protein kinase kinase kinase 4 isoform a [Homo sapiens]		0.0980699	-0.0400824	-0.119821	-0.0451291	-0.0397099	0.101655		-0.460309	-0.538371		-0.00720729		-0.0166555	0.199298	0.386946
Omy#CA346601	myosin 1 [Salmo salar]	0.0147559	0.462525	-0.108001	-0.676912	-0.561326	-0.372226	-0.0746217	-0.489814	-0.205121	0.165914	-0.020137	0.219071	-0.42341	0.473001	0.254499	0.259047
Omy#CA346625	Astrotactin-1 precursor [Salmo salar]	0.171921	-0.0112675	0.12805	0.248762	0.0485304	0.376681	0.253784	-0.0635068	-0.0286395	-0.0710287	0.07435	0.0622422	0.0835632	-0.0833012	0.0587682	0.299421
Omy#CA346972	Tob1 [Salmo salar]	0.627611	0.715289	0.291134	0.360674	0.572959	0.159008	0.242435	0.434837	0.216539	0.646067	0.174177	-0.288015	-0.471969	-0.00210902	-0.211474	-0.333295
Omy#CA347208	NKF3 kinase family member [Homo sapiens]	0.149087	-0.0123828	-0.0960174	-0.172321	0.0518054	0.15141	0.117263	0.0159484	-0.113942	0.118089	0.0164779	0.0163324	-0.00495562	-0.273133	-0.308003	-0.0117688
Omy#CA347239	nuclear factor I/X (CCAAT-binding transcription factor) [Homo sapiens]	0.150078	0.150896	0.296025	0.123015	0.0883492	0.118257	0.366789	-0.0554359	0.127514	-0.194462	0.0680899	-0.245934	-0.171035	0.0313381	0.124594	-0.316531
Omy#CA347488	valyl-tRNA synthetase [Homo sapiens]	0.403022	0.230265	0.39185	0.0131071	0.459179	-0.139342	0.459153	0.18831	0.24595	0.0978807	0.286179	0.504877	0.475749	0.233424	0.447954	0.282835
Omy#CA347677	titin isoform N2-B [Homo sapiens]	1.04805	0.663393	0.776858	0.379263	0.662357	1.05568	1.22817	0.402887	0.310232	0.358738	-0.114285	0.596547	-0.54556	0.219482	-0.223629	-0.172075
Omy#CA347797	RAB11 family interacting protein 5 (class I) [Homo sapiens]	0.209946	-0.05928	0.2675	-0.0899085	-0.0626427	0.128031	0.160823	-0.00939396	-0.325435	-0.0714051	-0.226406	-0.135261	-0.0588345	0.0262619	0.0925278	-0.0223686
Omy#CA348026	macrophage colony stimulating factor receptor-like [Oncorhynchus mykiss]	0.0684441	-0.0012981	0.399134	0.0128182	-0.0367315	0.083	-0.0547106		-0.0429417	-0.234972	0.0987264	-0.228628	-0.0442397	0.0414051		-0.252578
Omy#CA348127	death-associated protein kinase 1 [Homo sapiens]	-1.03132	-0.721545	-0.561946	-0.264704	-0.388345	-0.470271	-0.938331	-0.0353326	-0.020104	-0.453737	-0.288205	0.320155	-0.42189	0.426832	0.635979	0.349862
Omy#CA348899	Branched-chain-amino-acid aminotransferase, cytosolic [Salmo salar]	0.588143	0.701327	0.650396	0.69841	1.31017	1.09098	0.724471	0.687578	0.0646698	0.40322	-0.0818707	-0.109458	-2.34463	-1.25595	-1.84606	-2.08029
Omy#CA348927	protocadherin 19 isoform b [Homo sapiens]	-0.126198	0.239533	0.35904	0.392554	-0.0531885	0.320023	0.163403	0.0859183	0.193924	0.149874	0.13022	-0.130039	0.360549	-0.0383369	0.21824	0.68767
Omy#CA350511	GTPase activating Rap/RanGAP domain-like 3 [Homo sapiens]		0.39704	0.435171	0.142935	0.314781	0.261205	-0.217291	0.0604045	0.0257285	0.00716177	0.146159	0.0392134	0.29319	0.27572	0.0245149	0.42951
Omy#CA350737	transcription factor 12 isoform a [Homo sapiens]	-0.0619205	-0.216535	0.22819	-0.206929	-0.0353641	-0.0218176	-0.182944	-0.113843	-0.334666	-0.184302	-0.233443	-0.19248	-0.485343	0.0902264	-0.179571	-0.272983
Omy#CA350790	ATP synthase, H+ transporting, mitochondrial F0 complex, subunit b, isoform 1 [Salmo salar]	-0.00460787	-0.107238	-0.244231	-0.16078	-0.281905	-0.407476	-0.389434	0.0417902	-0.545316	-0.283528	-0.114222	0.122897	0.23502	0.869871	-0.0376464	0.489149
Omy#CA351252	vacuolar protein sorting 52 [Salmo salar]	0.0887044	0.193416	0.250085	0.121336	0.404711	0.070286	0.27462	-0.0208006	0.1192	0.264188	0.118909	-0.163046	0.438582	0.233615	0.105002	0.254976
Omy#CA351563	vacuolar protein sorting 16 isoform 2 [Homo sapiens]	-0.24033	-0.165836	-0.299457	-0.121807	-0.472038	-0.256685	-0.216266	-0.0198682	-0.0166613	-0.0393143	0.172349	-0.402523	0.448825	0.0105354	0.329363	0.684861
Omy#CA352155	homeobox protein HoxB2aa [Salmo salar]	0.175774	0.270665	0.0232724	-0.124853	0.212788	0.204834	-0.0796718	0.224333	-0.158098	0.0938761	0.154212	0.14739	0.196061	-0.181507	-0.137798	0.557412
Omy#CA352444	AF175313_1 cardiac sodium-calcium exchanger [Oncorhynchus mykiss]	0.325309	0.36122	0.0145307	-0.0696552	0.216602	0.276675	0.482315	-0.00926829	-0.186137	-0.131087	-0.092631	0.115863	-0.467442	-0.112682	-0.077317	-0.0534324
Omy#CA352627	short coiled-coil protein [Homo sapiens]	-0.0836424	-0.00504233	-0.00852376	-0.05518	0.103226	-0.184388	0.00865524	-0.137145	0.0454458	0.264888	-0.0210594	0.0456457	-0.174464	-0.53429	-0.112656	-0.133232
Omy#CA352628	myeloid/lymphoid or mixed-lineage leukemia 3 [Homo sapiens]	0.613286	0.345154	0.241252	0.286215	0.340521	0.080699	0.31308	0.24192	0.0262578	0.259426	0.393876	0.11511	-0.37625	-0.254704	-0.17493	-0.329368
Omy#CA352828	Proteinase-activated receptor 2 [Salmo salar]		-0.0589717	0.121239	0.0107877		-0.00872228	0.113958	-0.279769	0.335722	0.369348	0.13498	-0.034517	-0.383033	-0.122924	0.163124	-0.0956755
Omy#CA352965	neurexin 1 isoform beta precursor [Homo sapiens]	0.513672	0.2261	-0.0586947	-0.291485	0.133206	0.0933554	-0.263625	-0.0208949	0.293875	-0.0889603	0.233344	-0.150629	-0.175429	-0.448392	-0.23274	-0.385606
Omy#CA353137	transducin-like enhancer protein 1 [Homo sapiens]		0.36194	0.115531	-0.142325	0.253138	0.219522	0.207203		-0.0804879	0.0975471	0.15352	0.182893	-0.0497074	0.196455	-0.23716
Omy#CA353339	myosin IE [Homo sapiens]	0.0349151			-0.0212927	-0.103427	0.162486		-0.0100545	-0.425146	-0.0344618	0.0203831	-0.228976	0.02659	0.135686	0.491194	0.126683
Omy#CA353411	PHD finger protein 16 [Homo sapiens]	-0.0280458	-0.0687239	-0.0668566	-0.271727	0.00755201	-0.176049	-0.0261166	-0.212472	0.0481219	-0.152149	-0.0901341	-0.513393	-0.4128	-0.0740566	-0.184169	-0.258696
Omy#CA354285	poly (ADP-ribose) polymerase family, member 6 [Homo sapiens]	0.153535	0.36194		0.248107	-0.0378169	-0.066387	-0.00160486	-0.0623787	-0.00152556	0.211096		0.364764			0.0352562	-0.0301309
Omy#CA354295	Rho guanine nucleotide exchange factor (GEF) 10-like isoform 2 [Homo sapiens]	0.256406	-0.0616088	0.172585	-0.0455251	0.239083	-0.100239	0.495387		-0.080104		-0.0242471	-0.0460399	-0.36553	-0.659836	-0.140286	-0.494542
Omy#CA354760	Unknown	-0.238405	0.440868	0.0793919	0.0333914	0.629367	0.412649	0.499699	0.136702	-0.114015	-0.136933	0.389143	-0.0707449	0.437676	0.561338	0.156261	-0.420424
Omy#CA355360	von Willebrand factor preproprotein [Homo sapiens]	-0.406619	0.0142977	-0.0231964	0.31992	-0.162581	-0.264183	0.109848	-0.0126073	-0.0450306	0.0293349	0.0373741	-0.341709	-0.361584	-0.618302	-0.101808	0.252096
Omy#CA355437	Unknown	-0.185569	0.278058	-0.0183733		0.0274845	0.121966	0.203915	0.0907655		0.210254	0.217031	-0.0446509	0.268746	0.351695	0.229252	0.410353
Omy#CA355753	membrane protein, palmitoylated 5 [Homo sapiens]	0.144067	-0.27492	1.25094	0.387502	1.54924	-0.140391	1.37511	0.242866	0.0673321	-0.0568456	-0.154325	-0.0233567	0.0428849	-0.158297	0.138302	0.416349
Omy#CA356368	zinc/iron-regulated protein [Oncorhynchus mykiss]	0.587068	0.422515	0.329925	0.37453	0.358258	0.335469	0.49667	0.17185	0.243493	0.0710689	-0.142673	0.18643	-0.26102	-0.505637	0.175348	0.292965
Omy#CA356372	thyroid hormone receptor interactor 12 [Homo sapiens]	-0.111494	-0.214129	0.3354	0.131152	0.423138	0.543374	0.107639	0.083704	0.214947	0.417908	0.347508	0.148318	0.235542	-0.232221	0.124333	0.693919
Omy#CA356964	hypothetical protein [Danio rerio]	0.667455	-0.190705	-0.251776	-0.669404	-0.144979	-0.145917	-0.198599	-0.240398	-0.780246	-0.475486	-0.359529	0.158334	0.415682	1.18627	-0.935453	0.013336
Omy#CA357037	Exosome complex exonuclease RRP4 [Salmo salar]	0.311603	0.0977149	0.530445	0.0100339	-0.0451291	0.229493	-0.0492647		0.0266134		0.334731	0.317592	0.845887	0.422465	-0.0278751	0.116359
Omy#CA357042	dehydrogenase E1 and transketolase domain containing protein 1 [Homo sapiens]	0.0213664	0.643862	0.0215316	0.10956		0.00985665	0.129678	0.0219078		0.0629049		-0.0832184	0.0910494		-0.0356122	-0.112171
Omy#CA357327	macrophage stimulating 1 receptor precursor [Homo sapiens]	-0.199597	0.0135666	-0.104642	-1.15641	-0.148806	0.229249	-0.0599146	-0.451383	-0.326021	-0.0585166	-0.20046	-0.48805	-0.627028	-0.268556	0.156802	-0.132055
Omy#CA358124	Rho GTPase activating protein 5 isoform b [Homo sapiens]	-0.230019	-0.115772	0.194347	0.126062	0.0177442	-0.351902	0.168149	0.136539	0.406139	-0.0171628	2.15598	-0.0965981	0.0134721	-0.248214	0.00255246	0.637448
Omy#CA358260	spectrin beta isoform a [Homo sapiens]	1.54627	1.21199	1.23134	0.813845	-0.0125853	1.14232	1.38187	0.0762154	0.629593	-0.101952	0.10223	-0.49242	0.0105269	-0.152151	-0.463275	0.326116
Omy#CA358437	hypothetical protein [Danio rerio]	-0.46328	-0.0332413	-0.291564	0.0130775	-0.808239	-0.420529	-0.67102	-0.222484	-0.337329	-0.146776	0.0230597	-0.0907826	-0.973591	-0.437696	0.675823	1.19674
Omy#CA358465	transient receptor potential cation channel, subfamily M, member 5 [Homo sapiens]	0.216729	0.115667	0.314084	0.193097	0.155572	0.307491	0.294415	0.110213	0.239437	0.0442762	-0.108231	-0.136631	-0.173666	-0.156171	0.145388	-0.0408269
Omy#CA358543	26S proteasome non-ATPase regulatory subunit 10 [Salmo salar]	0.0640684	-0.173495	0.0346728	0.0121734	-0.050344	0.0635549	0.060641	-0.0901815	-0.2526	0.0457301	0.0679531	0.187162	-0.220867	-0.280989	-0.386368	-0.110426
Omy#CA358715	TBC1 domain family, member 9B (with GRAM domain) isoform a [Homo sapiens]	-0.235911	-0.0673156	-0.00348498	-0.0706708	-0.180926	-0.0451137	0.19446	0.0176719	-0.0597389	-0.104585	-0.0132032	-0.0193613	0.12403	0.158656	-0.185271	-0.105007
Omy#CA358863	nuclear transcription factor, X-box binding 1 isoform 2 [Homo sapiens]	0.342409	0.683604	0.73625	0.559057	0.686447	0.759004	0.809701	0.265298	0.670776	0.614749	0.825429	0.28741	-0.0656151	-0.156523	0.116324	0.230046
Omy#CA359094	REV1-like isoform 1 [Homo sapiens]	0.0958128	0.410077	0.0388117	-0.0309943	0.316187	0.277282	-0.0671963		-0.155845	0.260325	0.226684	0.0622422	0.132414	-0.0108284	-0.031757
Omy#CA359511	Rho guanine exchange factor 16 [Homo sapiens]	0.210252	0.403646	0.0289954	0.0966877	0.0949922	0.214356	0.00567415	0.1742	-0.0276806	0.0109693	-0.182131	0.0107286	-0.340757	-0.406725	-0.0267543	-0.355689
Omy#CA359787	p21-activated kinase 6 [Homo sapiens]	0.463923	0.0486447	0.287034	0.0132247	0.0549978	0.017895			0.127686	-0.0794681	0.534305	0.149079	-0.383033	0.171858	-0.128312	0.117911
Omy#CA359818	transmembrane 7 superfamily member 3 [Homo sapiens]	-0.0411276	-0.0908613	0.0764327	-0.0437888	-0.0451291	0.0287544	0.0614011	0.0533959	0.0434105	-0.0187941	-0.00201987	-0.155954	-0.0327227	0.0038144	0.213903	-0.0076512
Omy#CA360242	hypothetical protein LOC567832 [Danio rerio]	-0.0829246	-0.150851	-0.0942346	-0.369281	-0.0801018	-0.123257	-0.264947	-0.229044	-0.458135	-0.498328	-0.319772	-0.520242	-0.0521059	0.44785	-0.308553	-0.289943
Omy#CA360344	vacuolar protein sorting 13B isoform 5 [Homo sapiens]	1.38453	0.447987	0.425983	0.127174	0.524389	0.544289	0.308082	0.318033	0.315133	0.652678	0.462673	0.971918	-1.31281	-0.576982	-0.247171	-0.556855
Omy#CA360345	H326 [Homo sapiens]	0.223578	0.125799	0.177348	-0.179146	-0.0215122	-0.124136	-0.106196	0.0539599		-0.0729702	0.167893	-0.149352	0.0441399	-0.146663	0.224629	0.323774
Omy#CA361152	RXRB [Salmo salar]	-0.0667131	0.19496	0.0245984	0.126431	0.112539	-0.0466617	-0.0660306	-0.0623787	0.233973	-0.0825311	-0.0737898	0.0872079	0.0415765	-0.150322		0.0868265
Omy#CA361680	Unknown	-0.24777	-0.0846777	-0.578073	-0.139207	-0.65358	-0.207141	-0.0882075	-0.285031	-0.212054	-0.395944	-0.0228923	-0.347837	0.370208	0.0565285	0.242719	0.0885358
Omy#CA362248	asparagine-linked glycosylation 2 [Homo sapiens]	0.17912	-0.0641763	0.138686		0.0523553	0.00839216	-0.0481684	-0.237367	-0.215777	-0.0801119		-0.0994519	0.00653073	0.113911	0.18898	0.0488328
Omy#CA362382	WAS protein family, member 3 [Homo sapiens]	0.243933	0.227504	0.0601359	-0.0280775	0.116402	0.270945	0.203009	0.00429952	0.138703	0.284388	0.372645	-0.0617115	0.0242034	-0.217809	-0.0537653	0.638756
Omy#CA362643	pyridine nucleotide-disulphide oxidoreductase domain 1 [Homo sapiens]	-0.191131		0.435968	-0.111562	0.303111	0.229493		0.142759	-0.149637	0.0629049	0.175347	0.138126	0.0483737	0.0913758	0.00516569	0.0195715
Omy#CA363160	Unknown	0.36052	-0.218684	0.0567775	-0.368213	0.230424	0.192166	0.360549	-0.0924529	0.0296743	-0.372756	-0.334445	-0.339524	0.141994	0.112083	-0.171543	-1.01938
Omy#CA363394	Receptor expression-enhancing protein 3 [Salmo salar]	-0.402562	0.0380581	-0.0985611	-0.342577	-0.187783	-0.251904	0.170073	0.0723948	-0.00161044	0.0615292	0.286711	0.150578	0.218674	-0.170853	0.221207	0.0187183
Omy#CA363897	Tenascin precursor [Salmo salar]	0.0966479	-0.00737304	-0.291079	-0.213467	-0.64737	-0.327242	-0.248653	0.00835549	-0.880381	-0.189786	-0.32493	-0.0136197	-0.780708	-0.488939	-0.967863	0.141352
Omy#CA364148	pleckstrin homology domain interacting protein [Homo sapiens]		0.0949236	-0.0400824	-0.222482		0.0672136	0.0291263		0.0765085	-0.0765828	0.191813	0.139614	0.131423	0.201519	0.0564626	0.0620672
Omy#CA364363	Transposable element Tcb1 transposase [Salmo salar]	0.0131925	-0.0076459	0.317454	0.012905	-0.0977088	-0.0448599	0.53399		0.405391	0.45694		0.365687	-0.0215634	0.689107	0.0980819	0.370018
Omy#CA364439	dopamine beta-hydroxylase precursor [Homo sapiens]	0.121702	-0.102983	-0.147463	-0.000694036	0.149356	0.148007	0.180101	0.00686128	0.12949	-0.0168802	-0.061332	-0.1705	-0.109825	-0.580728	0.178567	-0.140222
Omy#CA364713	similar to ROBO1 protein [Homo sapiens]	0.326677	-0.151284	-0.225368	-0.284309	-0.0304252	-0.142801	0.0778995	0.27513	0.171029	0.0629049	0.0643915	-0.227457	-0.302062	-0.295508	0.0505599	-0.308022
Omy#CA364905	Titin	2.35743	1.58674	2.21845	0.421819	1.3884	2.30634	2.51287	0.505223	0.307211	0.502237	0.0946056	0.619581	0.692669	0.911597	-0.197255	-0.0374226
Omy#CA365101	discoidin, CUB and LCCL domain containing 2 [Homo sapiens]	-0.217243	0.178813	-0.0137379	-0.290514	0.0552463	0.465534	0.0586582	-0.0178611	0.330333	0.33483	-0.0689606	-0.355342	0.443413	-0.336803	0.242307	0.584773
Omy#CA365756	TIP120 protein [Homo sapiens]	0.144866	-0.13539	-0.353319	0.353355	0.163732	0.149324	0.216181	-0.0422993	0.118617	-0.0905338	0.283613	-0.200762	-0.389155	-0.227172	0.18759	-0.119099
Omy#CA366049	TIP120 protein [Homo sapiens]	-0.0306926	0.0489926	0.19211	0.00814255	-0.189451	-0.109727	0.117691	0.0475696	-0.0329569	-0.0163143	0.681886	-0.119595	0.218435	-0.247903	-0.295957	-0.202595
Omy#CA366385	immunoglobulin-like domain containing receptor 1 [Danio rerio]	0.452787	0.301739	0.0601021	0.0713565	0.167185	0.168244	0.342711	-0.0253659	-0.0115572	-0.0996428		0.216836	-0.34115	-0.469343	-0.133892	0.0499629
Omy#CA366457	mesoderm induction early response 1, family member 3 [Homo sapiens]	0.0905021	-0.0835794	-0.185013	-0.0919011	-0.173205	-0.0731351	0.108376	0.362155	-0.281928	-0.0714051	0.226684	-0.250148	0.142727	-0.0665605	0.0909192	0.333671
Omy#CA366795	phosphoinositide-3-kinase, regulatory subunit 2 (beta) [Homo sapiens]	0.214169	0.165054	0.258881	0.051132	-0.0520025	0.252844	0.122837	0.109549	0.236959	0.0867896	-0.0870435	0.254014	-0.421012	-0.331508	-0.414278	-0.0979472
Omy#CA367193	iroquois homeobox protein 2, a [Danio rerio]	0.320311	0.391252	0.102685		0.0560356	0.292352	-0.0167169	-0.0100545	-0.0980673	-0.135734	-0.0122767	-0.0246564	-0.229693	-0.218809		-0.0218011
Omy#CA367477	transcription factor CP2-like 3 [Homo sapiens]	-0.119518	0.187109	-0.0609423	-0.107402	-0.314622	0.215481	-0.0524875	-0.0885556	0.183676	0.0551486			-0.0152958	0.139619	0.29995	-0.358651
Omy#CA367480	thrombospondin 1 precursor [Homo sapiens]	0.171507	0.165707	0.0220719	-0.0152248	-0.102863	0.205543	0.063527	-0.237367	0.407428	-0.121756	-0.0933672	-0.0887076	0.167866	-0.00619803	-0.0168713	0.0395631
Omy#CA368982	T-cell immunoglobulin and mucin domain-containing protein 4 precursor [Salmo salar]	0.221061	0.0951311	0.0204993	0.0695166	0.0581117	0.356461	0.00365081	-0.0150721	0.278714	0.0382702	0.37199	0.27429	-0.200522	-0.0179572		0.00924405
Omy#CA368995	transcriptional repressor NAC1 [Homo sapiens]	0.308882	-0.0581462	-0.442083	-0.0643307	0.0681488	0.038936	0.0953915	-0.0279907	-0.122981	-0.0175443	0.0313365	-0.0660873	0.119291	-0.306164	-0.0116564	0.0491949
Omy#CA369016	hypothetical protein LOC562515 [Danio rerio]	-0.101839	-0.0440462	-0.110951	-0.125468	-0.111212	-0.122738	-0.11077	-0.306156	-0.451021	-0.185516	-0.125001	-0.339213	0.0191402	-0.227214	-0.0493111	-0.0653357
Omy#CA369109	protein O-fucosyltransferase 1 isoform 1 precursor [Homo sapiens]	0.294625	0.131807	0.239297	0.0497254	0.0434868	-0.0505309	0.201483	-0.032592	0.3417	-0.152041	0.132567	-0.120798	-0.142944	-0.26026	0.182302	-0.0329224
Omy#CA369140	Unknown	0.0636628	0.466976	0.0583346	0.366564	0.327826	0.205233	0.127774	0.102643	0.25315	0.39095	1.0121	-0.549414	0.0679764	0.128261	0.819197	-0.12494
Omy#CA369259	protein tyrosine phosphatase, receptor type, K precursor [Homo sapiens]	-0.137987	-0.326739	-0.100153	0.198516	-0.260756	0.202662	0.0694641	-0.174504	0.107034	-0.132239	-0.29783	-0.411422	-0.128034	-0.241361	0.0854689	0.0204181
Omy#CA369333	uncoupling protein 2A [Oncorhynchus mykiss]	0.194235	0.19496	0.281528	0.0682924	0.163758	0.216123	-0.105458	-0.0476425	0.050363	0.00987121	0.250733	-0.300723	-0.20863		-0.121991	-0.0160509
Omy#CA369484	peroxisomal biogenesis factor 5-like [Homo sapiens]	0.151962	0.297204	0.126795	0.0906451	0.00523662	-0.0940398	0.0357114	0.073114	0.0136657	0.00688339	0.0567747	0.266677	0.125735	-0.0366311	0.0762758	0.0600585
Omy#CA369626	myeloid/lymphoid or mixed-lineage leukemia (trithorax homolog, Drosophila) [Homo sapiens]	0.226372	0.181654	-0.227414	-0.274954	0.146826	0.00844134	0.122736	-0.0186161	0.0227083	0.00985044	0.0478369	0.152833	-0.431173	-0.325679	-0.185517	-0.240562
Omy#CA369688	tRNA splicing endonuclease 54 homolog [Homo sapiens]	0.506373	0.194851	-0.0169369	0.142356	0.428409	0.181432	0.444971	0.245912	0.0942506	0.0824329	-0.0719952	0.717874	-0.432166	-0.38553	-0.1137	0.00147652
Omy#CA370002	G protein-coupled receptor 1 [Homo sapiens]	0.314131	0.0424911	0.199351	0.0682924				0.198067	-0.0295046	-0.0825311	0.0268367	-0.320142	0.537287	-0.0717624		-0.0269907
Omy#CA370016	testin isoform 2 [Homo sapiens]	-0.137147	-0.0645338	0.262462	-0.196426	-0.00512327	0.0970804	-0.241239	-0.0316279	-0.018636	-0.0642433	-0.17951	-0.218312	0.189143	0.116735	0.0350224	-0.22951
Omy#CA370280	Rho GTPase activating protein 5 isoform b [Homo sapiens]	-0.122773	-0.00989405	0.181338	0.0420043	-0.258228		-0.0629299	-0.137388	0.179201	-0.0705318	0.0211544	0.166663		0.00272463		0.216319
Omy#CA370479	Collagen alpha-1XIII chain [Salmo salar]	1.34596	0.505492	0.601019	-0.269066	0.642927	0.460274	0.621535	0.0783666	-0.427542	0.388825	-0.861813	0.350068	-0.832901	-0.463083	-1.33255	-0.483308
Omy#CA371133	transcription factor E3 [Homo sapiens]	0.529369	0.0689234	0.217219	-0.00204985	-0.131966	0.143176	0.379506	-0.131814	-0.22379	0.0362277	0.089388	-0.271221	-0.534834	-0.835795	-0.364124	-0.139366
Omy#CA371754	Beta-type platelet-derived growth factor receptor precursor [Salmo salar]	0.84696	0.656276	1.51902	1.48266	0.508223	-0.590791	0.576914	-0.623325	-2.78935	-2.4165	-2.41693	0.73173	-3.10204	-3.23432	0.682394	0.479157
Omy#CA372058	melanophilin isoform 2 [Homo sapiens]	0.390585	0.38326	0.0674892	0.0830147	0.210022	0.0855474	0.149349	0.00480913	0.225228	0.0632413	0.0618322	-0.102909	-0.283331	-0.708828	0.121077	-0.0495246
Omy#CA373304	dynein (515 AA) [Oncorhynchus mykiss]	-0.0348059	0.235712	0.0224911	0.0701036		0.0131932	0.0210498	0.0262734	-1.09516			1.72287	-0.153616	0.0180306		0.0499629
Omy#CA373456	calsequestrin-like [Salmo salar]	1.24273	0.773119	0.604873	0.599365	0.81336	1.09794	0.959959	0.758883	0.573597	0.916512	0.0752864	1.09365	-1.87861	-1.85643	-1.08352	-0.263304
Omy#CA373458	kazrin isoform C [Homo sapiens]	1.07734	0.171054	0.419681	0.353705	0.679494	0.329989	0.706751	0.370272	0.161155	0.367676	-0.364293	0.646297	-0.608712	-0.981921	-0.486708	0.0952532
Omy#CA373496	F-box protein 31 [Homo sapiens]	0.123396		-0.0610472	-0.25799	-0.308253	-0.318304	0.0558964	-0.0623787	-0.481128	0.0834516		-0.133537	0.166917	0.0216418		0.330076
Omy#CA373520	sorting nexin 17 [Homo sapiens]	0.545999	-0.0399457	-0.0280517	0.110216	0.277662	0.0904855	0.499734	-0.0353373	0.100987	0.0112483	-0.0296263	0.0300673	-0.878439	-0.734997	-0.128064	-0.128411
Omy#CA373944	tripartite motif-containing 3 [Homo sapiens]	0.170488	-0.0368504	0.0707571	-0.166272	0.0317885	0.109496	-0.0777812	0.272934	0.0905149	0.115131	0.257466	-0.130852	-0.108118	-0.140436	-0.117347	-0.199148
Omy#CA374163	ACH92_ONCMY RecName: Full=Neuronal acetylcholine receptor subunit alpha-9-II; AltName: Full=Nicotinic acetylcholine receptor subunit alpha 9-II; Short=NACHR alpha 9-II; Flags: Precursor	-0.062177	-0.0816522		-0.0461264	0.118391	0.0683345	-0.0236582	0.218695	0.158962	0.258215	0.0293386				0.03722	0.236793
Omy#CA374179	solute carrier family 7, member 2 isoform 2 [Homo sapiens]	-0.0348059			-0.106486	0.117344	-0.00863764	0.0795437	0.0539599	-0.427202	-0.183985	0.0699266	0.340534		-0.0179572	-0.180685	-0.0267414
Omy#CA374254	G protein-coupled receptor 180 precursor [Homo sapiens]	0.290554	0.311911	-0.182729	0.039591	0.113286	0.13059	0.00793846	-0.0022913	-0.00851773	0.097951	0.0912662	0.334167	-0.365036	0.0802513		0.189667
Omy#CA374588	ATP-binding cassette, sub-family C, member 10 [Homo sapiens]	-0.096982	0.131794	0.0107938	0.114117	-0.200387	0.0769609	0.3311	0.218695		-0.0303027	-0.12986	-0.251982	-0.00682626	-0.174836		0.447482
Omy#CA374613	melanocortin 4 receptor [Oncorhynchus mykiss]	0.156683	0.0445868	0.323844	-0.143964	0.0556263	0.0132801	0.163871	-0.0430556	-0.329564	-0.131087	0.144336	0.218549		-0.123442	-0.0822877	-0.0259798
Omy#CA374651	nudix-type motif 13 [Homo sapiens]	0.0925035	0.0458616		0.262107	-0.106201	0.0595449	0.220694		-3.06238	-0.136698	-0.195823	-0.152851	0.244299		-0.278161	0.0555419
Omy#CA374696	Serine/threonine-protein phosphatase PP1-gamma catalytic subunit [Salmo salar]	0.924515		-0.21299	-0.081148	0.429564	0.614901	0.331349	0.116574	0.402026	0.247585	-0.507576	0.618442	-1.15155	-0.881962	-0.666816	0.0888131
Omy#CA374699	Unknown	0.0928943	-0.00783976	0.165781	0.267821	0.0429806	0.212484	0.0959963	0.0577614	-0.0668025	-0.0265615	0.0100368	-0.0954565	0.266781	0.207189	0.282065	0.310816
Omy#CA375138	AF246149_1 phosphoenolpyruvate carboxykinase [Oncorhynchus mykiss]	0.55914	0.262774	0.221963	0.267098	0.208798	0.511704	0.371538	-0.0658146	0.144654	0.00442932	0.224432	0.160567	-0.623686	-0.572872	-0.253385	0.198246
Omy#CA375421	zic family member 1 [Oncorhynchus mykiss]	0.00272829	0.0486447	0.121239	0.193214	-0.106201	0.0380407	-0.00458381		0.0149	-0.0806687	0.00487328	-0.188641	0.133467	0.0596515	-0.284979	-0.199224
Omy#CA375990	G protein-coupled receptor family C, group 5, member C isoform a [Homo sapiens]	-0.133615	-0.141303		-0.796853	-0.114578	0.0345886	-0.149497	-0.0530309	-0.747693	0.123065		-0.33446	0.0985233	0.241546	0.427482	-0.104929
Omy#CA376158	chemokine orphan receptor 1 [Homo sapiens]	0.39274	0.0265473	-0.0327857	0.0413449	-0.180736	0.125942	0.13675		-0.162052	0.0913559	-0.175041	0.017986	-0.30259	-0.124965	0.0308259	-0.071248
Omy#CA376313	transcription elongation regulator 1 isoform 1 [Homo sapiens]	-0.158188	0.0823006	-0.0948086	-0.393849	0.00840974	-0.0371835	0.171263		-0.0475439	-0.0146704		-0.949029		-0.0720629		-0.222402
Omy#CA376338	ankyrin repeat and SOCS box-containing 16 [Danio rerio]	-0.273793	-0.414105	-0.329184	-0.0848077	-0.418826	-0.427847	-0.581303	-0.25775	-0.123098	-0.234972	-0.0978467	-0.578462	-0.783595	-0.22042	0.044668	-0.177788
Omy#CA376671	tubulin, gamma complex associated protein 5 isoform a [Homo sapiens]	0.0204826	-0.0613894	-0.243799	-0.0104373	-0.290452	0.273348	-0.258486	0.106707	0.0788384	-0.0101905	-0.174219	-0.195606	0.214167	-0.303242	-0.212723	0.0872376
Omy#CA376742	VHSV-induced protein-10 [Oncorhynchus mykiss]	0.166432	0.32431	0.118708	0.0111306	-0.232096	-0.151387	-0.261089	-0.284734	-0.0603424	-0.099029	-0.0775236	-0.192149	0.0647417	-0.134406	-0.0441926	-0.03321
Omy#CA377032	AMPK-related protein kinase 5 [Homo sapiens]	0.121829	0.196539	0.151092	-0.0285214	0.052572	0.138042	0.019927		-0.108261	0.0276852			-0.147965	0.177367	-0.031757	-0.0517951
Omy#CA377307	nucleolar protein family 6 alpha isoform [Homo sapiens]	0.165604	-0.76655	-0.420578	0.222739	-0.270954	-0.41573	0.306106	-0.51867	0.776389	0.335337	-0.290446	0.542481	-1.04693	-1.00167	-0.768206	-0.950674
Omy#CA377393	Unknown	0.00912331	0.0756733	0.221253	0.0719707	0.0990209	0.368643	0.220105	-0.0375836	-0.00627302	0.0176847	0.197099	-0.0861121	-0.210262	-0.0885235	-0.192191	0.414838
Omy#CA377553	disks large-associated protein 4 isoform b [Homo sapiens]	0.256212		0.317454	0.097829	0.0570734	-0.0418757	0.0795437		-0.0245087	0.153381	0.0293386	0.789559	0.291739	0.03884	0.0149899	-0.104592
Omy#CA378023	FYVE, RhoGEF and PH domain containing 4 [Homo sapiens]	0.194235	0.046767	0.321467	0.180879	0.114529	0.0112103	-0.0167169	0.159857	0.168669	0.0136075	0.0268367	-0.060539		0.00933091	-0.00296832	0.0624482
Omy#CA378100	tubby isoform b [Homo sapiens]	-0.0356901	0.0451529	0.11581	0.435823		-0.38426		0.0604045	-0.183276	-0.0343066	0.0245881	-0.0848759	0.0187268	-0.0612534	-0.133799	0.26513
Omy#CA378193	hypothetical protein [Danio rerio]	0.293328	0.762572	1.2017	0.361758	0.935558	0.643342	0.603298	0.407849	0.849434	0.262376	0.251118	0.443067	1.15465	0.817416	0.603598	0.886852
Omy#CA378264	Unknown	0.0402838	0.0734293	-0.149071	0.0361438	-0.0419011	0.0937696	0.482315		0.0281929	-0.52447		0.180192		-0.319193	-0.133892	0.0690016
Omy#CA378396	Ezrin-radixin-moesin-binding phosphoprotein 50 [Salmo salar]	0.0113407	-0.0201447	0.0536816	0.0480737	-0.0825421	0.0211208	0.063982		-0.0264614	0.0944355	-0.153444	0.037356	0.167205	-0.0612534	0.0338876	0.0933579
Omy#CA378710	AF252301_1 shaker-related potassium channel Tsha1 [Oncorhynchus mykiss]	0.335372	0.151134	-0.119095	-0.278494	-0.019077	-0.0637883	0.0578534		-0.329125	0.0715102	0.123183	-0.0309833	0.0050266	-0.309355	-0.207306
Omy#CA379041	cortactin binding protein 2 [Homo sapiens]	0.241432	-0.111498	0.195712	0.0172645	-0.0877875	0.275642	0.124182	0.133928	0.304098	0.124881	0.128543	-0.136303	-0.0511071	0.049345	-0.0960372	-0.0625523
Omy#CA379161	CAS1 domain containing 1 [Homo sapiens]	0.0358327	0.260589	0.483044	0.0122474	-0.188171	-0.0785588		-0.161496	-0.0745353	-0.240494		-0.084595	-0.240103		-0.0256769	-0.00758389
Omy#CA379247	XK, Kell blood group complex subunit-related family, member 7 [Homo sapiens]	-0.0481371	0.0977149	0.529949	0.115173	0.0924122	0.33181	0.00508506	0.0639895	-0.0419681	-0.246781	-0.746176	-0.258906	0.0340487	0.0660706	0.0502723	0.0622256
Omy#CA379360	up-regulated gene 4 isoform 3 [Homo sapiens]	0.00151061	0.212783	0.103437	0.3985	0.132412	-0.017391	0.246052	-0.0573666	0.0783729	0.126783	-0.0824239	-0.341323	1.10581	0.216829	-0.0880207	-0.181218
Omy#CA379528	Nedd4 binding protein 2 [Homo sapiens]	-0.209147	0.0958607		0.0454144	0.00523662	-0.0737031			0.00832226	-0.0299101	0.33375	0.0768964	0.140155	-0.222091	-0.423086	0.0132924
Omy#CA379546	myosin IB [Homo sapiens]	0.28828	0.0463867		-0.15849	0.215146	0.0795985	0.0615138	0.392658	-0.481128	0.258215		-0.0692504	-0.112408	-0.170827		-0.398066
Omy#CA379802	cortactin binding protein 2 [Homo sapiens]	0.253924	-0.0303592	0.00558931	0.0331573	0.00806518	0.0870966	0.112946	0.0219078	0.184824	-0.130384	0.0409664	-0.0074066	-0.146978	0.163793	-0.100758	0.0266484
Omy#CA379924	Ca2+-dependent secretion activator isoform 2 [Homo sapiens]	0.262883	0.205627	-0.136838	0.203876	-0.393099	0.045032	0.0795437		0.0262436	0.146277	0.0121976	0.0669214	0.090412	-0.0157293		0.0446386
Omy#CA379935	thioesterase, adipose associated isoform BFIT1 [Homo sapiens]	0.207223	0.293089	0.357603	0.374506	0.237382	0.569043	0.577326	0.116477	0.445825	0.390063	0.0797417	0.270084	-0.0687469	0.331276	0.0588324	0.796872
Omy#CA380056	HSPC171 protein [Homo sapiens]	-0.19335	-0.0214479	0.0033693	-0.220964	-0.405133	0.00789017	-0.167951	-0.0508502	-0.0768266	-0.0241884	0.145869	0.123459	0.00655489	-0.257389	-0.0162467	-0.133475
Omy#CA380070	RAD54-like 2 [Homo sapiens]	-0.0729504	-0.1466	0.0700648	0.126498	-0.241745	0.00395461	0.0900195	-0.0022913	0.152842	0.0392082	0.293378	0.223994	0.532358	0.0917831	0.0365616	-0.245123
Omy#CA380092	Plakophilin-3 [Salmo salar]	0.221577	0.238969	0.23921	0.0919369	-0.240441	-0.0507011	-0.0239567	0.073114	0.166104	-0.354916	-0.0766633	0.0853215	-0.316917	-0.48569		-0.374828
Omy#CA380143	thrombospondin 4 precursor [Homo sapiens]	-0.602089	-0.101151	-0.276282	-0.083297	0.271813	0.192388	0.0578534	-0.0368044	-0.405109	0.360201	0.531562	-0.441405	0.497397	0.241985	-0.515595	0.158938
Omy#CA380324	myocyte enhancer factor 2C [Homo sapiens]	0.592808	-0.0153742	0.0176341	-0.750399	-0.0858308	-0.230635	-0.0764062	-0.283978	-0.843783	-0.534891	-0.0011697	0.306101	0.504114	1.2509	-0.947753	0.203779
Omy#CA380394	COL11A2 [Salmo salar]	0.205741	0.0591375	0.291389	0.00458755	0.00629527	0.477389	0.66187	-0.136378	0.22466	-0.0965569	-0.173996	0.0659546	0.162344	0.0639235	-0.18171	0.612785
Omy#CA381100	leucine-rich repeats and immunoglobulin-like domains 1 [Homo sapiens]	-0.263418	0.36694	0.20674	0.205342	0.60971	0.153929	0.207696	0.514675	0.376006	1.36016	0.925162	0.479181	0.690305	0.192169	0.276905	0.533208
Omy#CA381149	Cell division protein kinase 2 [Salmo salar]	-0.216441	0.0712926	-0.00102619	0.0404332	0.0433907	0.208647	-0.102285	0.00130486	0.261758	0.0190878	0.135464	-0.0539927	0.0882143	0.0127557	-0.093227	0.394983
Omy#CA381387	sphingosine kinase type 1-interacting protein [Homo sapiens]	0.120221	0.0532568	-0.0753786	0.0934865	0.0897162	0.109169	0.277666	0.121939	0.2122	0.150686	0.0396145	0.103688	-0.393945	-0.359395	0.146706	0.0375041
Omy#CA381407	collagen, type VIII, alpha 2 [Homo sapiens]	-0.218722	0.0104561	0.0102827	0.00125249	-0.0514458	0.178293			0.654923	0.123065		0.0937824	-0.0736587	-0.116156	0.149214	-0.120558
Omy#CA381557	two pore segment channel 2 [Homo sapiens]	-0.173784	0.4299	-0.00881259	-0.663009	0.269827	0.0247022	-0.107474	0.0473388	-0.339136	-0.219679		-0.245552	0.401778	-0.230521	0.144072	0.0624517
Omy#CA381918	potassium inwardly-rectifying channel J6 [Homo sapiens]	1.0688	0.241753		0.338526		0.750499	0.739837		1.07269	0.585422		-0.134429	-0.00403596	0.834924	-0.161616	0.399976
Omy#CA381952	interleukin-16 [Oncorhynchus mykiss]	0.0402625	-0.0322707	0.17226	0.0417174	0.0161851	-0.0408384	-0.0847901	-0.0515425	-0.0474262	-0.075587	0.0519671	0.205567	0.291739	0.0933934	-0.0536697	0.208125
Omy#CA382289	vacuolar protein sorting 13B isoform 5 [Homo sapiens]	0.544057	0.124614	0.197462	0.167186	0.253119	0.12887	0.239783	0.171264	0.00851026	0.34577	-0.00110683	0.0113381	-0.104933	-0.357526	-0.482036	-0.264314
Omy#CA382729	Mitogen-activated protein kinase 3 [Salmo salar]	-0.0146207	-0.263433	0.0171374	0.230897	0.0706873	0.129643	0.083799	0.073114	-0.00515672		0.0293386	-0.224421	-0.0143364	-0.0988865	-0.107795	-0.0549351
Omy#CA383437	GA repeat binding protein, beta 2 [Homo sapiens]	0.934973	1.01348	1.18707	0.75401	1.06783	0.742953	1.02256	0.593589	1.03544	0.840631	0.73952	0.608419	0.928778	0.864028	0.783897	0.75466
Omy#CA383498	coagulation factor II (thrombin) receptor-like 2 precursor [Homo sapiens]	-0.0065687	0.344017	0.492589	0.619973	0.376834	0.654623	0.791558	0.15458	0.467649	0.451174	0.368584	0.275739	-0.0459633	0.133983	0.253692	1.09842
Omy#CA383576	phospholipase A2, group IVF [Homo sapiens]	-0.704453	-0.538023	-0.612545	-0.850183	-1.22274	-0.960005	-0.755999	-0.759572	-0.30725	-0.713638	-0.551327	-0.677389	0.475584	-0.0925579	0.356418	0.265747
Omy#CA383648	NADH dehydrogenase iron-sulfur protein 3, mitochondrial precursor [Salmo salar]	-0.801173	-0.836705	-0.51343	-0.361135	-0.5585	-0.719431	-0.547388	-0.0298923	-0.342854	-0.547421	-0.429749	-0.353345	0.420817	1.06709	0.197743	0.37112
Omy#CA383736	plexin B2 [Homo sapiens]	-0.0499139	-0.0638945	0.0803562	0.153184	0.000429988	-0.407406	0.432529		-0.00321355	-0.0178743	0.0891685	0.0116918		-0.00912658	0.123237	0.0470673
Omy#CA384237	Retinoblastoma-associated protein [Salmo salar]	-0.0524288	0.111208	0.204834	0.0351618	-0.010416	0.441425	-0.196819	0.10477	-0.0280833	0.0905408	0.0844545	-0.242549	-0.0347701	0.11424	-0.0405418	0.447091
Omy#CA384592	growth hormone secretagogue receptor 1a [Oncorhynchus mykiss]	-0.140916	0.125735	0.0203935	0.0934638	0.0315473	0.210406	-0.0290418	0.0374004	0.0104669	0.0260741		-0.10835	-0.110806	-0.222062		0.0280141
Omy#CA384709	genetic suppressor element 1 [Homo sapiens]	0.00107486	0.054406	0.215426	0.0652498	0.243118	0.136123	0.180309	-0.0980743	0.271905	-0.112365	0.247662	-0.485018	0.163716	0.140569	-0.0571276	0.597555
Omy#CA385116	nuclear receptor subfamily 4, group A, member 1 [Homo sapiens]	0.00728397	0.126157	0.333512	-0.149791	-0.0519846	-0.0655634	-0.00567907	0.109109	0.199643	0.228724	-0.0933914	0.118707	-0.0263766	0.0887734	-0.421968	-0.00758389
Omy#CA385328	Caveolin-3 [Salmo salar]	0.165363	-0.063158	0.0504485	0.0681224	0.0523553	-0.158103	0.297495	0.0931705	-0.251778	0.0691623	-0.0737898	-0.0795427	0.195458	0.506667	0.230136	-0.0574844
Omy#CA385378	junctophilin 2 isoform 1 [Homo sapiens]	-0.0275007	0.139709	-0.123069	-0.265376	-0.135331	-0.082127	0.17711	0.0310528	-0.064151	-0.0802996	0.150434	-0.110017	-0.302457	-0.334745	-0.172784	-0.24037
Omy#CA385475	ankyrin repeat domain 26 [Homo sapiens]	0.152942	0.253742	0.268705	-0.26333		0.0683345	-0.0855368	0.0374004	0.547471	0.0936736	0.24849	0.0115602	0.0483737		-0.100758	-0.187906
Omy#CA385480	ABI gene family, member 3 (NESH) binding protein [Homo sapiens]		0.0458616	-0.196659	0.0354155	-0.0337359	-0.0697153	0.0615138	-0.00607574	-0.0705792	0.312969	-0.0238219	0.0101501		-0.0203954
Omy#CA385693	tomosyn [Homo sapiens]	-0.134387	0.0732631	-0.171007	-0.152717	-0.0399823	-0.210287	0.0218919	0.0165673	0.0317168	-0.120081		0.0801519	0.0483737	0.0407654		0.261484
Omy#CA385721	galectin like protein [Oncorhynchus mykiss]	0.0677208	0.11616	-0.153054	0.0414866	0.267425	0.15159	0.14495	-0.256214	0.216539	-0.0175443	-0.298647	-0.0143019	-0.273081	-0.184283	-0.0336549	0.0807748
Omy#CA386001	nuclear receptor binding protein [Homo sapiens]	-0.191478	0.160293	0.277701	0.0338028	0.0361075	0.339963	0.242551	-0.0770919	0.0719812	-0.168471	0.252214	-0.210179	-0.0532998	-0.363676	0.0464085	0.338892
Omy#CA386092	Mitochondrial import receptor subunit TOM34 [Salmo salar]	-0.0592629		-0.205114		-0.0634726	0.118835		0.392658	0.471898	0.0936736		-0.0432551	0.309035	0.0309716	-0.0638802	0.308661
Omy#CA386100	DnaJ (Hsp40) homolog, subfamily C, member 6 [Homo sapiens]	0.416538	0.245118	0.208608	0.0142024	0.115042	0.189083	0.183526	0.0931705	0.159826	0.0566991	0.24849	0.058237	-0.252713	-0.238027	0.0499492	0.205235
Omy#CA386889	Serine/threonine-protein kinase MST4 [Salmo salar]	0.688154	0.0152328	0.109661	0.275762	0.0109461	0.29556	0.366026	0.299871	0.257098	0.241538	-0.287459	0.0859551	-0.241028	-0.0152175	-0.410829	-0.205862
Omy#CA386974	Ectonucleoside triphosphate diphosphohydrolase 2 [Salmo salar]	0.343796	0.185993	0.235057	0.43884	0.343762	0.0617374	0.258216	0.022458	-0.0101885	0.0513867	-0.0767224	-0.261859	-0.0989418	0.0414647	-0.324672	0.286719
Omy#CA387172	CCR4-NOT transcription complex, subunit 1 isoform a [Homo sapiens]	-0.183458	-0.275469	-0.406673	-0.0165538		0.268336	0.113958	0.0610248	0.238687	-0.186434	0.0780998	0.0844759	0.820418	-0.129268	0.216836	-0.00897875
Omy#CA387279	Ras-related protein Rap-1b precursor [Salmo salar]	0.247864		0.54369	-0.0309943	0.0863594	-0.20368	0.00799472		0.329386	0.0338185		0.0576697	-0.106936	-0.0194985	0.0989001	0.0182357
Omy#CA387357	ADAM metallopeptidase with thrombospondin type 1 motif, 5 preproprotein [Homo sapiens]	0.890604	0.713368	0.323807	0.433664	0.62962	0.632504	0.55058	0.240483	0.408735	0.518285	0.394292	0.694342	-2.60598	-1.6652	-2.0815	-1.92925
Omy#CA387799	ADP-ribosylation factor guanine nucleotide-exchange factor 2 [Homo sapiens]	0.0402625		0.0204993	0.22605	0.118668	0.229493	-0.114933	0.109781	0.254358	-0.026697	-0.195823	0.329526	0.10258	0.0928525		0.0276433
Omy#CA387917	Death-associated protein kinase 3 [Salmo salar]			-0.132678	0.0692271	0.547847	-0.355472	-0.174196	0.0288091	-0.139617	0.0351198	0.106946	0.265573	-0.0736587	0.0330265	0.286938	0.326261
Omy#CA387979	solute carrier family 7, member 10 [Homo sapiens]		0.202349		-0.0428867	0.177913	0.297303		0.109109	0.127842	0.251326	0.137862	0.456188		-0.0978304	0.0803839	0.00924405
Omy#CA388083	Rho GTPase activating protein 6 isoform 1 [Homo sapiens]	0.142149	-0.103879	-0.222661	0.0408878	-0.0278082	0.100576	0.082716	-0.0435206	-0.0745353	-0.0724969	-0.0242471	-0.106998		-0.0872762	-0.297076	-0.156888
Omy#CA388309	alpha 1 type VII collagen precursor [Homo sapiens]	0.263738	0.108128	0.21931	0.0876333	0.259835	0.35337	0.419424	0.00556408	0.169821	0.321422	0.158928	-0.244318	0.000301968	-0.272205	0.0698744	0.450337
Omy#CA388546	SET domain containing 4 isoform c [Homo sapiens]	0.0617121	0.177484	0.299378	0.0682924	0.244503	-0.293245	-0.104686	0.290734	0.146963		0.0203831	0.00552844	-0.105568	0.059658		0.112514
Omy#CB489007	COL11A2 [Salmo salar]	0.489612	0.540139	0.608619	0.203168	0.454904	0.721261	0.71979	0.0423511	0.239394	0.0778892	0.0753667	-0.0721808	0.282095	-0.134085	-0.0632796	0.45302
Omy#CB490052	collagen type XI [Salmo salar]	-0.198505	-0.14016	0.0271463	-0.15847	-0.0545176	0.382284	0.303366	-0.215571	-0.105332	-0.263184	-0.452017	-0.310248	0.00233631	-0.0527132	-0.451541	0.344744
Omy#CB490175	peroxisomal biogenesis factor 16 isoform 1 [Homo sapiens]	-0.00957987	0.0550843	0.00390998	-0.114127	0.0374362	0.120256	-0.179802	-0.0207155	-0.0784021	-0.0351082	-0.0417334	-0.151927	0.0208787	-0.0755085	-0.0876946	-0.222401
Omy#CB490338	Unknown	-0.606912	-0.844954	-1.33426	-0.780596	-0.135748	-0.676476	-0.948339	-0.603775	-0.723054	-0.229702	-0.244012	-0.834696	0.650082	0.705263	1.27873	-0.194665
Omy#CB490700	COL11A2 [Salmo salar]	0.170158	0.347858	0.467511	-0.181211	0.506825	0.719588	0.579878	-0.135598	-0.000319231	-0.589164	-0.296123	-0.261522	-0.0438798	-0.174746	-0.0689145	0.212765
Omy#CB492082	COL11A2 [Salmo salar]	0.225174	0.0452021	-0.0903319	0.179051	0.0582266	-0.00602596	-0.0510975	-0.0801484	0.26387	-0.132455	0.0240731	-0.457309	-0.0915082	-0.194707	-0.142417	0.111052
Omy#CD645537	dimethylglycine dehydrogenase precursor [Homo sapiens]	0.0760113	0.327878	-0.186739	-0.127311	-0.300609	0.0595449	0.157695	0.0604045	-0.0753416	-0.239765	0.00269985	-0.255839	-0.446531	-0.225247	-0.277545	-0.378737
Omy#CF752756	ankyrin repeat domain 12 isoform 2 [Homo sapiens]	0.302237	0.305213		-0.078619		0.28148	-0.0660306	0.00173087	-0.10599	-0.0801119	0.00487328	0.241401	0.300234			-0.195109
Omy#CF752815	immunoglobulin mu heavy chain [Oncorhynchus mykiss]	0.167416	-0.275469	0.0220719		-0.0187539	0.125601	0.31983	-0.0623787	-0.104014		-0.0242471	0.0348227			0.107934	0.172618
Omy#CF752842	WNK lysine deficient protein kinase 1 [Homo sapiens]	-0.301368	-0.0638945	-0.0114311	-0.0160985	-0.157678	0.00541734	0.0558964	0.144053	-0.215777	0.00748369	-0.106629	-0.114118	-0.0977937	-0.369866	-0.041355	0.434058
Omy#CN211067	Unknown	-0.16878	0.145615	0.0107747	0.214746	0.338927	0.301406	0.250095	0.166706	0.288701	0.0710206	-0.0677679	0.225579	0.278656	0.204383	0.411351	0.229082
Omy#CR362227	DDX19-like protein [Homo sapiens]	0.00542518	-0.112182	0.272625	-0.0390971	0.045837	0.33796	0.296266	-0.0837806	0.0810709	-0.0918913	-0.31714	-0.0948666	-0.175842	-0.137718	-0.283616	0.351325
Omy#CR362429	PHD finger protein 13 [Homo sapiens]	0.528472	0.386612	0.319754	0.0773092	0.270291	0.33042	0.314759	0.211831	0.0991924	0.0987776	-0.122335	0.367854	-0.390881	-0.430565	-0.411926	-0.330741
Omy#CR363836	glycosyltransferase [Oncorhynchus mykiss]	0.0277727	-0.0152443	0.0873072	-0.0975698	1.04419	0.678187	0.108376	2.3095	0.152842	2.19715	1.73439	-0.0778229	-0.0780694	0.844617	-0.029872	-0.223414
Omy#CR364169	TAF4b RNA polymerase II, TATA box binding protein (TBP)-associated factor, 105kDa [Homo sapiens]	0.366382	0.102929	0.114701	0.128118	0.160877	0.486632	0.385115	-0.074677	0.16874	0.159712	-0.0375042	0.0985049	-0.175601	-0.146044	-0.25535	0.338923
Omy#CR364186	ST8 alpha-N-acetyl-neuraminide alpha-2,8-sialyltransferase 1 [Homo sapiens]	0.00892327	0.0869014	0.376316	0.539008	0.157421	0.399467	0.435703	-0.174784	0.496036	0.288562	0.307207	0.320725	-0.344168	-0.601113	-0.158419	0.737926
Omy#CR364597	katanin p80 subunit B 1 [Homo sapiens]	-0.12625	-0.139889		0.171038	-0.206272	-0.0294546	-0.158252		0.152755	-0.0386559	0.079064	0.00598983	0.267482	0.280871	0.0448629	0.265157
Omy#CR366031	26S proteasome non-ATPase regulatory subunit 11 [Salmo salar]		0.192924		0.0692271	0.00205327	-0.329089	-0.105458			-0.560279	0.167893	0.115164	0.0795918	0.0870649	-0.114878	0.729133
Omy#CR366286	SSR alpha subunit [Oncorhynchus mykiss]	-0.484233	-0.645102	0.0105083	0.135359	-0.472795	-0.153487	0.165792	-0.0958109	-0.27816	-0.473928	-0.139409	0.349058	-0.324183	-0.652507	-0.184374	-0.573232
Omy#CR366562	solute carrier family 30 (zinc transporter), member 9 [Homo sapiens]	-0.0604278	-0.0333969	0.01464	-0.0487474	-0.0297695	-0.000304483	-0.116242	-0.165803	0.309221	-0.0399115	-0.240864	0.074119	0.453725	0.23402	-0.0920312	0.146101
Omy#CR366568	transcriptional intermediary factor 1 alpha isoform a [Homo sapiens]	-0.131331	-0.036466	0.165022	0.0698062	-0.0233586	-0.040772	0.214032	-0.158311	-0.0272358	-0.132318	-0.236938	-0.28726	0.335275	0.263185	0.124176	0.2261
Omy#CR367140	ATP synthase lipid-binding protein, mitochondrial precursor [Oncorhynchus mykiss]	0.776573	0.411405	0.221413	0.255463	0.146726	0.659262	0.494787	0.0728494	0.510512	0.478429	0.35365	0.2234	-0.783474	-0.525823	-0.405471	-0.260048
Omy#CR367737	cajalin 2 isoform b [Homo sapiens]	0.711605	0.294848	0.350868	0.0813023	0.222749	0.417044	0.129155	-0.0541757	0.00557595	0.296427	0.252478	0.218367	-0.701446	-0.778194	-0.584883	-0.336044
Omy#CR369028	translocase of inner mitochondrial membrane 44 [Homo sapiens]	-0.104532	-0.209189	-0.0499505	0.11855	0.112539	-0.290782	-0.240925	-0.161496	-0.142564	0.0258302	0.128585	0.0311088	-0.0641722	-0.0710059	0.382255	-0.23624
Omy#CR369064	ATH1, acid trehalase-like 1 [Homo sapiens]		0.360946	-0.0948086	0.107716	0.218978	0.0642489		0.238178	0.0765085	0.0647776	0.15721	0.112519	0.0415765	0.153326	0.678675	0.234569
Omy#CR370053	Unknown	0.235603		0.102685	0.35805	0.0610885	0.131187	0.135343	-0.112579	-0.102679	-0.0202749	-0.011269	0.200393	-0.0576362	-0.280543	0.0276307	0.14904
Omy#CR370129	interleukin-10 [Oncorhynchus mykiss]	-0.551939	-0.337446	0.252537	0.270387	0.193139	0.271381	0.05548	-0.101031	0.0122005	0.120345	0.344352	-0.101135	0.619806	-0.0304482	0.182429	0.743256
Omy#CR370206	BRD2 [Oncorhynchus mykiss]	0.198299	0.0903328	0.180559	0.0867576	0.114765	0.376647	-0.115789	0.301061	-0.0983295	-0.0369418	0.223907	-0.161897	0.661989	0.564388	-0.0188018	-0.586228
Omy#CR370512	DENN/MADD domain containing 4A [Homo sapiens]	-0.424825	-0.226671	0.232024	-0.129469	0.0780614	0.156441	0.0179236	-0.121534	0.268482	0.112863	0.0831075	0.16311	0.201178	-0.0648457	-0.0662749	0.831442
Omy#CR370561	hypothetical protein LOC799508 [Danio rerio]	-0.01348	0.331545	0.168534	0.283897	0.0876356	0.291572	-0.0313675	-0.0885556	0.163751	0.238948	0.13498	0.754939	0.0740369	-0.114649	0.192797	0.0944037
Omy#CR370745	Unknown	-0.193665	0.00195473	-0.0893316	-0.0543935	-0.00769417	0.00976835	-0.232481	0.128597	0.179332	0.230277	-0.014119	-0.029375	-0.0543654	-0.196225	-0.00347968	0.603107
Omy#CR371362	phosphatase 1 regulatory subunit 12C [Salmo salar]	-0.0667131	0.101657		0.0671202	-0.159222	-0.0111262	0.0615138		-0.383026		0.107718	-0.288944		0.0054289	-0.0822877	0.105874
Omy#CR371645	RIB43A domain with coiled-coils 2 [Homo sapiens]	-0.271502	-0.0100723		-0.276297		0.325527	0.265631	0.0310528	-0.169743		-0.1568	0.251306	-0.00420485	1.04234	-0.185271	-0.00758389
Omy#CR371801	FAST kinase domains 3 [Homo sapiens]		-0.217198	-0.564582	-0.0427772		-0.265877	-0.210602	-0.161496	0.358715	-0.194397	-0.0978467	0.317057	0.34339	0.401997	0.509488	0.347135
Omy#CR372257	dystrophia myotonica-containing WD repeat motif protein [Homo sapiens]	0.181407	0.128035	0.318985	0.167987	0.0193208	0.243783	-0.0312748	0.331745	0.128832	0.233886	0.45463	-0.0435276	0.110049	-0.131335	0.277813	0.599704
Omy#CR372961	solute carrier family 39 (zinc transporter), member 9 [Homo sapiens]	0.246639	0.57452	0.412512	0.697512	0.235043	0.341592	0.121089	-0.141858	0.492725	0.298051	0.196861	0.488607	0.142844	0.461849	0.569715	0.997854
Omy#CR373006	topoisomerase (DNA) II binding protein 1 [Homo sapiens]	0.0415988	-0.176977	-0.0865614	0.19685	0.130747	0.369871	0.115032	-0.159922	-0.262165	-0.132455	0.177793	-0.106413	0.341252	0.241582	-0.114878	0.301753
Omy#CR373251	F-box and leucine-rich repeat protein 9 [Homo sapiens]	-0.298701	-0.219661	-0.0865614	0.121076	-0.0985992	-0.181162	-0.114933		-0.211311	0.0957964	-0.073993	-0.0961365	0.00864094	0.0160334	-0.0567823	-0.0106414
Omy#CR373278	Unknown	0.0446064	-0.381584	-0.0506091	-0.104645	-0.0175868	-0.247471	0.352417	-0.0137535	-0.0745746	-0.254276	-0.327178	-0.365311	0.478159	0.284583	-0.0450212	-0.104591
Omy#CR373641	Calcium and integrin-binding protein 1 [Oncorhynchus mykiss]		0.0432807	0.0692691	0.121076	-0.265139	0.0977914	0.021778		-0.0791664	0.0276852		0.100587	-0.317911	-0.00804391	0.0382285
Omy#CR374650	forkhead box M1 isoform 1 [Homo sapiens]	-0.499703	-0.888704	-0.483212	-0.662048	-0.882341	-0.820703	-0.530153	-0.0842959	-0.483236	-0.270673	-0.399661	-0.294148	1.00496	0.208604	0.566147	1.17113
Omy#CR374677	cation channel, sperm-associated, beta [Homo sapiens]	0.119487	0.0151931	0.337198	0.299336	-0.222267	0.0827783	-0.0218672		0.201054	0.204534	-0.0781042	0.18945	-0.125189	0.161732	-0.0277744	0.265829
Omy#CR374833	Ras-related protein Rab-35 [Salmo salar]	0.194235	0.131601	-0.132678	0.0100339	-0.0439251	-0.0425658			0.134148		-0.0685426	0.263784	-0.0771679	0.0870649		-0.113118
Omy#CR375557	Ubiquitin [Oncorhynchus mykiss]	0.921749	0.138988	0.202585	0.243044	0.375824	-0.0545811	0.189808	0.0560511	0.190295	-0.0203512	0.457599	0.278445	-0.197055	-0.0840323	-0.00616665	-0.506603
Omy#CR375566	F-box protein 41 [Homo sapiens]	0.38869	-0.207717	-0.0292357	0.26877	0.269462	0.0147396	-0.148796	0.392062	-0.0588643	-0.0714051		0.221044	-0.440842	-0.40439	0.0315694	-0.315626
Omy#CR376140	Unknown	0.186693	-0.151782	-0.0463775	-0.151001	-0.130227	-0.172124	-0.00767769	-0.110534	-0.167211	-0.197024	0.159567	-0.239442	0.791633	0.431208	0.757854	0.269578
Omy#CR376321	PHD finger protein 8 [Homo sapiens]	0.905239	0.697549	0.30208	0.465309	0.643145	0.665794	0.519302	0.224751	0.417622	0.505763	0.381795	0.63249	-3.00506	-1.96172	-2.24691	-2.4264
Omy#CR943392	melanoma cell adhesion molecule [Homo sapiens]	0.469422	0.0970985	0.129443	0.0669088	-0.0302725	0.0383134	-0.098429	0.136702	-0.0621367		-0.0518767	-0.00639192	0.096209	0.502366	-0.0144633	0.0389063
Omy#CR943778	G protein-coupled receptor 26 [Homo sapiens]	-0.183047	0.118268	0.361688	0.107418	0.0459579	0.064059	0.11879	-0.262145	0.335187	0.346403	0.0299951	-0.172091	0.198106	-0.00500575	0.223914	0.30629
Omy#CR944258	quiescin Q6 sulfhydryl oxidase 1 isoform a [Homo sapiens]	0.391093	0.657672	0.958401	0.407862	0.740545	0.486256	0.508987	0.432408	0.580714	0.440992	0.398484	0.546169	0.60057	0.539322	0.51537	0.856581
Omy#CR944600	quiescin Q6 sulfhydryl oxidase 1 isoform a [Homo sapiens]			0.165773	0.00218401		-0.317401	0.262845	0.0288091		-0.0088819	-0.019649	0.030713	-0.316531	-0.0194985	0.0749602	0.0679653
Omy#CT564516	ATP synthase H+ transporting mitochondrial F1 complex gamma polypeptide 1 [Oncorhynchus mykiss]	-0.409741	-0.280001	-0.203651	-0.314274	-0.524795	-0.52945	-0.414021	-0.0676648	-0.268102	-0.302757	-0.273152	-0.136132	0.669763	0.888978	0.485141	0.774565
Omy#CT564794	AF125208_1 cytochrome b [Oncorhynchus mykiss]	0.144473	0.0527466	0.0336692	0.143213	0.109386	0.045775	0.019541	0.224967	0.0556876	0.234121	-0.0787717	0.0140709	-0.0853944	0.55466	0.0648041	0.300617
Omy#CT565201	complement factor H1 protein [Oncorhynchus masou formosanus]	0.773795	0.380778	0.358906	0.422374	0.261574	0.380796	0.661488	0.307984	0.212583	0.36505	0.0829751	0.44803	-0.912354	-0.753855	-0.71194	0.143788
Omy#CT565768	RAB32, member RAS oncogene family [Homo sapiens]	-0.0781433	-0.219661	0.142604	0.120126	0.0863594	-0.00228069	0.0558964	-0.0150721	0.00073464	-0.0426238	-0.0784623	-0.0832184	-0.0892614	0.133777	0.0940065	0.318165
Omy#CT572455	ankyrin repeat domain 1 [Salmo salar]	0.656298	0.772339	0.348471	0.364662	0.509757	0.37396	0.710686	-0.158196	0.129797	0.345349	0.527968	0.161906	-0.375292	-0.248266	-0.138714	-0.00183999
Omy#CU065505	nerve growth factor [Oncorhynchus keta]	0.204953	0.0992459	0.0107938	0.00218401		0.0172312	0.103515		0.403816	0.251326	-0.0668908	0.0151723	-0.00208641	-0.239972	0.178926	-0.333295
Omy#CU065719	sulfiredoxin 1 homolog [Homo sapiens]	0.134067	0.379843	0.186899	0.153722	-0.20266	0.269102	0.191337	0.0292051	0.349517	0.220026	0.105683	0.145983	-0.811757	0.269673	-0.370314	-0.18763
Omy#CU068458	myeloid/lymphoid or mixed-lineage leukemia (trithorax homolog, Drosophila) [Homo sapiens]	0.806471	0.337765	0.670504	0.296843	0.0906225	0.799137	1.01051	0.20949	0.289617	0.0216779	0.203586	0.322266	0.762468	0.752271	-0.00241214	0.35406
Omy#CU068979	cytochrome P-450	0.218109	-0.00949192	0.12483	-0.125868	0.602433	-0.00502802	0.126466	0.359112	-0.343321	-0.105761	-0.355105	0.116152	0.0788911	0.246765	-0.114281	-0.0463284
Omy#CU069948	Rho family guanine-nucleotide exchange factor [Homo sapiens]	-0.0063445	0.0823006	-0.0787742		1.62207	1.45262	2.15445		1.53448	0.0848804	1.30301	0.0622422		0.0928525	1.65949	0.717696
Omy#CU070550	Unknown	-0.711787	-0.373651	-0.300952	-0.659888	-0.362598	-0.263958	-0.717795	-0.178211	-0.618512	-0.571319	-0.678604	0.00378312	0.289386	1.03824	0.380273	0.41619
Omy#CU070856	tumor necrosis factor receptor superfamily, member 21 precursor [Homo sapiens]	-0.0650356	0.22492		-0.0429962	-0.0948671	0.134356	0.0211669				-0.098735	-0.00443687	0.153221	0.0866207	0.0803839	0.265119
Omy#CU071266	F-box only protein 42 [Salmo salar]	0.676842	0.1673	0.305829	0.354919	0.832465	0.525039	0.730428	0.274982	-0.111848	0.273414	-0.153106	0.110369	-1.07406	-0.406085	-0.815543	-0.584121
Omy#CU071741	synapse defective 1, Rho GTPase, homolog 2 [Homo sapiens]	0.0560717	-0.0769234	-0.0410855	0.130166	0.0530812	0.279103	0.173859	0.121939	-0.0968566	0.200957	-0.0369143	0.25797	0.00167796	0.173969	-0.0540506	0.174725
Omy#CU073214	ubiquitin associated protein 2-like [Homo sapiens]	0.245007	0.427558	0.0177189	-0.039176	0.308367	0.399582	0.331051	-0.0373652	0.0735698		-0.151235	0.0518903	-0.0589652	-0.202688	-0.190744	-0.10531
Omy#CU073381	carbohydrate (chondroitin) synthase 1 [Homo sapiens]	0.274653	0.367123	-0.0879747	0.0535765	0.0965721	0.229108	0.048522	-0.0454235	0.0684853	0.0647815	0.0111389	0.245219	-0.0402643	-0.138708	-0.029872	-0.347997
Omy#CU073424	fms-related tyrosine kinase 1 [Homo sapiens]	0.0402838	0.312882	0.0908643	-0.0432442	0.253138	0.175495	0.132582		0.105226	0.0192309	0.0613516	1.10791	-0.317911	-0.112682		0.00176029
Omy#CU075253	guanylate cyclase 2D, membrane (retina-specific) [Homo sapiens]	-0.110321	0.491234	0.563936	0.278964	0.694201	0.900246	0.603755	0.660474	0.47256	0.938753	0.593318	0.413898	0.468836	0.299152	0.358437	1.64898
Omy#CU075952	nephroretinin [Homo sapiens]	-0.19021	0.0378626	0.125069	0.169574	0.102227	0.0267001	0.369138	0.23027	0.291295	0.185457	0.368806	-0.380988	-0.0118681	0.0138926	0.200658	0.345029
Omy#CX016208	Unknown	0.731662	0.389064	0.457857	0.226314	0.472738	0.448446	0.524143	-0.00474155	0.267289	0.271969	0.26099	0.214319	-0.297008	-0.194514	-0.340558	0.303651
Omy#CX026970	ubiquitin associated domain containing 1 [Homo sapiens]	-0.101783	0.178984	0.473261	0.0343363	0.251791	0.397623	0.41256	-0.235316	0.241827	0.0593503	0.22079	-0.0762337	0.157972	-0.302421	0.113109	0.749242
Omy#CX027621	Y+L amino acid transporter 1 [Salmo salar]	0.227215	0.126333	0.00124121	-0.506004	-0.140331	0.10823	0.357714	-0.108881	0.0308828	-0.0762706	0.0952616	-0.151342	0.0795918	-0.384714	0.0929048	0.175118
Omy#CX028186	Cullin-4B [Salmo salar]	-0.230019	0.359254	0.235802	0.0682924	0.214397	0.0768906		0.0240906	-0.572429	-0.0554149	-0.195823	0.0958046	-0.071546	-0.126169	-0.133799	0.00860328
Omy#CX028277	GTPase activating Rap/RanGAP domain-like 1 isoform 1 [Homo sapiens]	-0.162284		-0.297298			-0.0352562	0.0900195	0.0374004	-0.314864	-0.132266	0.0268367		-0.240103	-0.122772	0.0803839	0.0697017
Omy#CX029116	poly (ADP-ribose) polymerase family, member 1 [Homo sapiens]	0.352213	0.152051	0.228967	0.0671502	-0.00469366	0.285017	0.293165	-0.256214	-0.13131	-0.0479838	0.140827	0.134056	0.735656	0.553778	0.217165	0.445596
Omy#CX029410	quiescin Q6-like 1 [Homo sapiens]	-0.117278	-0.0380067	-0.035533	-0.133712	-0.160612	0.055047	-0.0249026	-0.10605	0.0523652	-0.045999	0.346364	-0.379232	0.170728	-0.509766	-0.147019	-0.0571891
Omy#CX029722	c-Fos type1 protein [Oncorhynchus nerka]	0.2601	0.391242	0.217816	0.356532	0.35744	0.286782	0.294566	-0.0181735	0.0642315	0.544669	0.111788	-0.169533	0.639934	0.0522298	-0.449424	0.578744
Omy#CX029878	synovial sarcoma, X breakpoint 2 interacting protein [Homo sapiens]	-0.0388537	-0.580489	0.128998	-0.387441	-0.310582	-0.511161	-0.187672	-0.28965	-0.0662659	-0.356736	-0.0267068	-0.0487057	0.0787318	-0.301814	0.0627118	0.439087
Omy#CX030113	HMG-box transcription factor TCF-3 [Homo sapiens]	0.05826	0.049283	-0.101107	-0.313012	0.197795	-0.142513	-0.0696811	-0.311707	-0.435481	-0.156217	-0.144842	-0.0192467	0.257263	0.81212	0.166764	0.28151
Omy#CX030198	Tensin-like C1 domain-containing phosphatase [Salmo salar]	-0.382052	0.0915396	-0.120248	-0.0684271	-0.117151	0.163168	-0.0243917	-0.2553	0.0112095	-0.157313	0.068342	0.0393587	0.0697584	-0.293925	-0.00299353	0.0197109
Omy#CX031156	sal-like 2 [Homo sapiens]	-0.678504	-0.0471296	0.379793	0.0141379	0.274308	0.516911	0.273366	0.0763436	0.230497	0.154302	0.36904	-0.0122111	0.338311	0.0509698	0.125336	1.0767
Omy#CX031669	RAB3 GTPase-activating protein [Homo sapiens]	-0.0123157	0.0178182	0.185123	-0.0969002	-0.336692	0.117144	-0.0228069	-0.101237	0.239618	0.128182	0.118992	-0.328267	0.0370668	0.0619403	0.0781147	0.303943
Omy#CX031996	Fatty acid-binding protein, liver-type [Salmo salar]	0.908084	0.212091	0.119951	0.232271	0.391099	0.467878	0.459376	0.302079	0.186089	0.223206	-0.107725	0.33415	-0.969695	-0.804519	-0.577351	-0.281278
Omy#CX032222	T-cell activation kelch repeat protein [Homo sapiens]	0.260903	0.573562	0.522635	-0.256055	0.255144	0.727277	0.790327	0.0454944	0.629837	0.708123	0.831779	0.13815	0.0697078	-0.328986	-0.501203	-0.180677
Omy#CX032537	UPF3 regulator of nonsense transcripts homolog A isoform hUpf3p [Homo sapiens]	0.142199	0.00517252	0.158983	0.0726095	0.081243	0.0740904	-1.42286		0.000717928	-0.16005		0.226518	-0.200522	-0.0366311
Omy#CX032664	ATPase, class II, type 9A [Homo sapiens]	0.0149652	0.017245	-0.1658	-0.180475	-0.0114784	-0.0531484	0.0438511	0.197605	-0.0745353	0.0437188	-0.0478543	-0.228247	0.240768	-0.16304	0.0741757	-0.211101
Omy#CX033248	T-cell lymphoma invasion and metastasis 2 isoform a [Homo sapiens]	-0.0729504	0.260589		0.00125249		0.0736138	-0.0629299		-0.0745353	0.123065	-0.182131		0.238934	0.188981	-0.0822877	0.10136
Omy#CX033857	round spermatid basic protein 1-like [Homo sapiens]	0.0968891	0.0982723	0.240316	0.209276	0.0550001	0.13266	0.273708	-0.0579198	-0.115331		0.19884	0.190258	0.440864	0.335669		0.116359
Omy#CX034323	AT rich interactive domain 1A isoform a [Homo sapiens]	0.0440863	-0.0402504	-0.0300299	0.0304366	-0.126502	-0.166649	-0.0334698	-0.161222	0.11876	-0.428284	-0.140776	0.0751309	-0.0902201	0.181101	0.0375307	-0.110284
Omy#CX034437	sterile alpha motif domain containing 8 [Homo sapiens]	-0.0189008	0.284412	0.133872	-0.227696	0.164257	0.119196	-0.105043	0.203538	0.0498329	0.449571	0.142751	-0.085942	-0.0678528	0.13658	0.102812	0.258827
Omy#CX034714	testis expressed sequence 2 [Homo sapiens]	-0.0206553	-0.0899454	0.0577442	-0.237293	0.191243	0.0677864	-0.0803704	-0.111206	0.230089	-0.106757		-0.0459585	-0.0669765	-0.0127262	0.0299678	-0.0366975
Omy#CX036256	TBC1 domain family, member 16 [Homo sapiens]	0.0402838	-0.00889481	0.0750881		0.253138	-0.0391109	-0.00567907	0.0515165	0.277232	-0.120924	0.0887966	-0.0189819	0.158101	0.214132	0.144072	0.0811417
Omy#CX037824	scribble isoform b [Homo sapiens]	-1.25571	0.686795	0.93923	0.226056	1.19726	0.618105	0.0628827	0.736994	0.377268	1.36473	1.42071	0.600021	1.32697	0.323321	0.518177	1.17388
Omy#CX038407	sirtuin 6 [Homo sapiens]	0.311374	0.180721	-0.0236474	-0.0758383	0.172802	0.16412	0.223933	0.273054	0.202841	0.266354	-0.00262428	-0.285943	-0.455859	-0.873886	0.0141045	-0.237987
Omy#CX038964	Unknown	0.0842406	0.0153507	0.150639	-0.151334	0.134057	0.133257	-0.13164		0.194803	0.200968	-0.0232539	-0.0512931	0.24533	0.0892258	-0.0282922	0.217491
Omy#CX040205	O-acyltransferase (membrane bound) domain containing 5 [Homo sapiens]	-0.0401919	0.106357	0.149118	-0.0136371	0.0159872	0.213504	0.235534	0.170236	0.236394	0.150981	0.200119	0.251306	0.16999	0.212694	0.223099	0.379174
Omy#CX041367	basonuclin 2 [Homo sapiens]	-0.722692	-0.531934	-0.137005	0.310893	-0.488132	-0.962214	-0.738461	-0.0311557	0.271075	-0.368321	0.316999	0.409856	0.786951	0.935367	1.1506	0.253372
Omy#CX041471	1-acylglycerol-3-phosphate O-acyltransferase 1 [Homo sapiens]	-0.122082	0.0436005	-0.0879747	-0.233579		-0.128784	0.223255	0.0374004	-0.0245087	0.0648475	-0.276719	0.311839	-0.330622	-0.176706		0.315414
Omy#CX042001	aldolase B [Salmo salar]	-0.119932	0.218582	0.175917	-0.138576	-0.00661127	0.184726	0.120185	-0.359549	-0.108884	0.0238617	0.0925009	-0.261557	-0.210988	-0.23232	-0.107789	0.199431
Omy#CX042005	Splicing factor, proline- and glutamine-rich [Salmo salar]	-0.479256	-0.280595	-0.410554	-0.0399227	-0.64503	-0.282247	-0.397339	-0.274063	-0.169024	-0.0992304	-0.187363	-0.294232	-0.480973	-0.456945	-0.479117	-0.132706
Omy#CX042736	phosphatase and actin regulator 1 [Homo sapiens]	0.34746	0.503315	-0.0971709	-0.0604956	0.214388	-0.086313	0.276468	-0.187327		0.00598004	0.250153	0.217032	-0.142106	0.0398136		-0.174003
Omy#CX043265	MMS19 nucleotide excision repair homolog [Homo sapiens]	-0.0595676	-0.092114	0.0917327	-0.153335	-0.248308	-0.0115112	-0.0949716	-0.273223	-0.0781975	-0.00594378	-0.0604186	-0.570637	0.0952766	-0.0787567	0.0188239	0.0928186
Omy#CX068459	AF125208_1 cytochrome b [Oncorhynchus mykiss]	-0.319963	-0.428248	-0.184652	-0.46661	-0.311256	-0.0490417	-0.42023	-0.269175	-0.488694	-0.489082	-0.515015	-0.287625	-0.180442	0.332089	0.145264	0.690443
Omy#CX137390	Nucleoside diphosphate kinase B [Oncorhynchus mykiss]	0.0925035	-0.118282	0.00474117	-0.371255		-0.00811162	0.132582		0.0686637	-0.0100578	0.0245881	0.115164	-0.156421	-0.280989	0.0989001	-0.019514
Omy#CX138110	alpha 1 type I collagen [Oncorhynchus mykiss]	0.442169	-0.317951	0.647226	0.852195	1.67315	0.859391	1.66594	0.626981	0.0801804	0.440941	-1.36529	-1.06196	-1.60322	0.422566	-1.16465	-0.670272
Omy#CX141454	HBB4_ONCMY RecName: Full=Hemoglobin subunit beta-4; AltName: Full=Hemoglobin beta-4 chain; AltName: Full=Beta-4-globin; AltName: Full=Hemoglobin beta-IV chain	0.517953	0.0614631	-0.23218	-0.082819	0.455251	0.0506441	-0.632083	0.381626	-0.460976	-0.148313	-0.100639	0.219609	-0.97649	0.941867	-1.04905	-0.419296
Omy#CX141498	Myozenin-2 [Salmo salar]	0.190845	-0.147901	0.108648	0.00831797	0.147791	0.0473303	0.37086	0.110794	-0.15734	-0.273034	-0.356203	-0.502291	-0.466391	-0.445535	0.050448	-0.499591
Omy#CX149685	dehydrogenase E1 and transketolase domain containing protein 1 [Homo sapiens]	0.194607	0.306164	0.459613	0.34561	0.360341	0.468344	0.448252	0.0815829	0.230463	0.293162	0.121791	0.118794	0.0623654	-0.205338	-0.0790141	0.59263
Omy#CX152094	WD repeat domain containing 82 isoform 1 [Salmo salar]	-0.336268	-0.247033	-0.510522	-0.253839	-0.360019	-0.0239176	-0.392346	-0.00290076	-0.48239	-0.491523	-0.292372	-0.161715	1.15553	-0.304772	0.168258	0.109227
Omy#CX244673	YME1-like 1 isoform 3 [Homo sapiens]	0.5065	-0.0651485	0.187628	0.0636086	0.207614	0.113469	0.256038	0.273235	-0.0923945	0.0930596	-0.207381	-0.0535667	-0.565197	-0.0571506	0.0315694	-0.0951458
Omy#CX245485	adhesion molecule with Ig-like domain 3 [Homo sapiens]	0.261954	0.0738275	0.126468	-0.1075	0.255129	0.212276	0.196713	0.0566275	-0.44649	0.159347	0.0860706	-0.201652	-0.364106	-0.2737	-0.408255	0.125839
Omy#CX245638	CTTNBP2 N-terminal like [Homo sapiens]	-1.05935	0.579081	0.935616	0.287699	0.867099	0.940351	0.18396	0.0479776	0.446537	0.963704	0.945573	-0.0199798	0.989812	0.375644	0.455544	1.65931
Omy#CX245849	Unknown	-0.192175	0.124229	0.114095	0.180215	0.121537	0.164874	0.276468	-0.090475	-0.530257	0.0928633	0.0891685	-0.00444309	0.001219	-0.126169	-0.0926722	0.382932
Omy#CX246917	rotatin [Homo sapiens]	-0.0063445	0.0747804	0.135801	0.0409855		0.0566209	-0.119906	-0.211639	0.0317168	0.0135225	0.00853094	-0.10463	0.537828	0.0975938	0.179792	0.167115
Omy#CX246958	myosin light chain kinase family, member 4 [Homo sapiens]	0.389134	1.69074	1.06744	-0.219563	0.277341	0.333139	0.0241146	0.198637	-0.0245324	0.140374	0.0181953	-0.360003	-0.786235	-0.556255	-0.37398	-0.563687
Omy#CX247429	Unknown	0.716529	0.179394	0.254752	0.125209	0.305626	0.344851	0.43614	0.134809	0.041272	0.353358	0.264948	-0.0460759	-0.743493	-0.296373	-0.61155	-0.504689
Omy#CX247666	Unknown		-0.0641763	0.0474914	0.066916		0.372362	0.171263	-0.0373652	0.0222443		-0.0164064	-0.126841	0.0911309	-0.0169473		-0.199102
Omy#CX248663	chaperonin [Salmo salar]	-0.116663	-0.229661	-0.140386	0.0121182	-0.00846416	-0.0172727	0.00499431		-0.155578	-0.0744723	0.01372	-0.190745	-0.170604	0.0632206	0.0276307	-0.21319
Omy#CX248787	G protein-coupled receptor 61 [Homo sapiens]	0.659964	0.43908	0.239426	0.0909128	0.355081	0.091221	0.349613	0.14861	0.286062	-0.0148446	0.182611	-0.12951	-0.110806	-0.304792	0.123816	-0.375975
Omy#CX248838	spectrin, beta, non-erythrocytic 4 isoform sigma1 [Homo sapiens]	-0.0765165	-0.109301	0.175697	0.0658527	0.2539	0.247427	0.202517	0.0556297	0.206307	0.311388	0.188469	-0.0508424	-0.211859	-0.304375	-0.24172	0.2719
Omy#CX249933	Unknown	0.368699	-0.0286552	0.374918	-0.063647	0.188356	-0.105594	-0.00480065	-0.240015	-0.113837	-0.129108	-0.0938825	0.094918	0.0666615	-0.213579	-0.442348	-0.401674
Omy#CX250359	phospholipase D1, phophatidylcholine-specific [Homo sapiens]	0.312992	0.349359	-0.10401	-0.012217	-0.0190065	0.143408	-0.142603	0.105061		0.00260483		0.216836	-0.110806	-0.246107	0.109055	-0.169241
Omy#CX250640	family with sequence similarity 130, member A2 [Homo sapiens]	-0.0856483	-0.0589717		-0.2198		0.189798	0.156897	0.114178	-0.0791664	-0.183985	0.0617191	-0.307389	0.315732	0.0403336	-0.115968	-0.019514
Omy#CX251910	nucleolar protein family 6 alpha isoform [Homo sapiens]	0.528464	0.253006	0.42774	0.241698	0.568371	0.365483	0.538713	-0.0362562	0.276737	0.15421	0.0541519	0.376222	-0.0915789	-0.537908	-0.322437	0.440036
Omy#CX251922	bromodomain and WD repeat domain containing 3 [Homo sapiens]	1.01542	0.659955	0.851614	0.443951	0.46487	0.886699	1.11368	0.256547	0.62416	0.250173	0.285744	0.243444	1.09492	1.05374	0.184621	0.0739393
Omy#CX252517	Unknown	-0.74701	-1.07252	-0.990541	-1.05921	-1.03484	-1.39084	-1.12011	-0.65345	-0.808999	-1.03478	-0.342639	-0.381729	0.626375	0.0577572	0.793696	0.894634
Omy#CX252518	taxilin beta-like [Salmo salar]	0.555689	0.15357	0.463697	0.991505	0.272228	0.514699	0.798688	0.341318	0.743802	0.306354	1.04104	0.2106	1.6341	0.825787	1.56585	0.805108
Omy#CX252802	ABI gene family, member 3 (NESH) binding protein [Homo sapiens]	-0.0128337	-0.111239	-0.0879747	0.0669903	-0.170196	0.0131932	-0.289131	-0.237367	-0.334053	-0.162742	0.104399	-0.309798	0.142189	0.170464	-0.0278751	-0.1441
Omy#CX253103	Ubiquitin-like protein FUBI [Oncorhynchus mykiss]	0.380841	0.0355299	0.282832	0.119045	0.246925	0.211877	0.249086	0.179529	0.0982474	0.13689	0.38426	0.00118398	0.164875	-0.0677669	-0.0370162	-0.0635673
Omy#CX253324	pleomorphic adenoma gene X [Danio rerio]	1.01395	0.133924	0.388268	0.318381	0.609621	0.570602	0.715215	0.424953	0.174794	0.222993	-0.673523	0.831423	-1.21626	-1.48119	-0.71858	-0.052355
Omy#CX253628	eEF1A2 binding protein-like [Salmo salar]	0.948794	0.334453	0.549363	0.236643	0.487105	0.978309	0.888034	0.0708883	0.0292256	0.00781776	-0.0998546	0.505501	-0.888903	-0.179086	-0.594809	-0.414991
Omy#CX254064	smoothened [Homo sapiens]	0.409743	0.313455	0.252625	0.727674	0.376118	0.223503	0.374613	0.347361	0.311964	0.288277	0.649894	0.291606	0.691841	0.288034	0.45028	0.603623
Omy#CX254357	midline 1 [Homo sapiens]	0.377795	0.23098	0.240483	-0.0345877	0.137024	0.319929	-0.0129183		0.0726409	0.065675	0.017329	0.107107	-0.44903	-0.192912	-0.142685	0.0409992
Omy#CX255265	Unknown	-0.925073	0.607575	0.812659	0.0718173	0.799163	0.405742	0.259303	0.36308	0.34204	0.643227	0.936402	0.348503	1.1561	0.345046	0.493246	1.26365
Omy#CX256633	mineralocorticoid receptor form B [Oncorhynchus mykiss]	0.0420399	0.0452115	0.121239	-0.038499	0.00282179	0.137468	0.0356588	0.0414663	0.484699			-0.0733639	-0.00442004	-0.23086	0.294739	-0.192977
Omy#CX256937	cardiomyopathy associated 5 [Homo sapiens]	0.169506	0.490217	-0.0330916	-0.45334	-0.273998	0.131002	0.436928	-0.36357	-0.0435335	-0.123636	0.392584	-0.0590876	-0.454086	-0.505412	-0.413018	0.120405
Omy#CX258326	Apoptosis regulator Bcl-X [Salmo salar]	-0.122927	-0.327461	-0.753214	-0.412122	-0.225582	-0.262187	-0.698836	0.0772745	0.358741	0.209841	0.563417	-0.524772	-0.578225	-0.43693	-0.754371	-0.809511
Omy#CX258913	Fructose-bisphosphate aldolase A [Salmo salar]	1.14651	1.13753	0.686998	0.402586	0.312252	0.679995	0.666005	-0.348332	0.238674	0.720723	0.780203	0.156257	-3.32988	-2.96271	-2.11129	-2.52349
Omy#CX259637	Kruppel-like factor 5 [Homo sapiens]	0.232841	0.108261	-0.189733	-0.0962494	0.0655486	0.0495661	0.0730666	0.163673	-0.153451	-0.12926	0.00828547	0.00201992	-0.29771	-0.383196		-0.261054
Omy#CX260733	neuroepithelial cell transforming gene 1 isoform 2 [Homo sapiens]	-0.249672	-0.273601	-0.00605352	-0.309105	0.335505	0.156276	0.0543297	-0.292079	-0.329383	-0.126896	-0.242897	-0.752296	1.73914	0.28995	-0.20119	-0.623403
Omy#CX260816	hypothetical protein [Danio rerio]	-0.533558	-0.581792	-0.441135	0.133336	-0.561705	-0.356907	-0.307416	-0.37024	-0.0863325	-0.483939	0.523099	-0.37839	1.19824	-0.048842	1.38556	0.776959
Omy#CX260998	dendritic cell-derived ubiquitin-like protein [Homo sapiens]	-0.0845576	-0.0125754	0.192777	-0.00879791	0.282807	-0.267103	0.138802	-0.0864617	0.141697	-0.249821	-0.402849	0.0923438	0.50798	0.383727	0.0215436	-0.00475683
Omy#CX262036	protein phosphatase 2, regulatory subunit B, alpha isoform 2 [Homo sapiens]	0.352566	-0.110701	0.0390875	-0.145584	-0.150885	0.217935	0.38843	-0.208669	0.0926849	-0.251574	-0.235749	-0.304026	-0.553144	-0.251612	0.116535	-0.0131057
Omy#CX351222	transforming, acidic coiled-coil containing protein 2 isoform d [Homo sapiens]	1.07499	0.703122	1.02645	0.532084	0.294287	1.19008	1.199	0.214097	0.600265	0.441467	0.258099	0.495218	1.09989	0.765844	0.555127	0.499207
Omy#CX716766	seizure related 6 homolog (mouse)-like 2 isoform 1 [Homo sapiens]	0.907618	0.334481	0.255471	0.311524	0.259342	0.508222	0.552119	0.0435877	0.472133	0.441821	0.449973	0.400249	-1.63305	-1.96239	-0.72835	-1.14124
Omy#CX716998	Low molecular weight phosphotyrosine protein phosphatase [Salmo salar]	0.600055	0.0527411	-0.0135095	-0.365963	0.129263	0.0989809	0.103341	0.317413	-0.270892	0.0356919	0.00567494	0.249451	-0.126703	-0.188444	-0.185875	-0.244806
Omy#CX720066	vascular endothelial growth factor receptor 2 [Oncorhynchus mykiss]	-0.382664	-0.149513	-0.468714	-0.189516	-0.114327	-0.345028	-0.466257	-0.164434	-0.0587428	-0.0801367	0.0683952	0.0864823	-0.752899	0.212313	-0.130799	-0.324629
Omy#CX720451	pleckstrin homology-like domain, family B, member 3 [Homo sapiens]	-0.49485	0.0913895	0.324469	0.0747424	0.124516	0.450318	0.559924	-0.337328	0.384925	0.29389	0.181463	0.213459	0.284249	-0.425751	0.109882	1.16787
Omy#CX721040	FRIH_SALSA RecName: Full=Ferritin, heavy subunit; Short=Ferritin H	-0.201926	0.0230561	-0.0127101	-0.260476	0.131838	0.0928796	-0.132759	-0.230172	-0.0800451	-0.112087	0.12752	0.413227	-0.337985	0.160228	0.0399354	0.18817
Omy#CX721219	Ras-related protein Rab-2A [Salmo salar]	-0.797452	-1.07773	-0.720577	-0.42095	-0.671069	-0.922548	-0.801589	-0.276605	-0.597223	-0.909258	-0.710311	-0.911562	0.547968	-0.11209	0.436954	0.275878
Omy#CX722242	Programmed cell death protein 10 [Salmo salar]	0.171921	-0.14291	0.0041445	0.00149825	-0.200387	0.0407624	-0.120315		0.0839527	0.260325		-0.0893936	0.20787	-0.062453	0.0315694	0.304716
Omy#CX723456	Unknown	-0.284679	-0.0398805		0.183612	-0.355279	0.073089	0.0635486	-0.256214	0.395215	-0.0499808	-0.0137084	0.122804	0.24545	0.271954	0.286938	-0.0192128
Omy#DV194784	muscleblind-like 1 isoform a [Homo sapiens]	0.146212	-0.275638	-0.291917	-0.148992	-0.148337	0.0516464	0.11139	-0.160167	-0.162777	-0.0939846	0.281993	0.0165275	0.14548	-0.0119627	0.0579538	0.0325671
Omy#DV195234	EH domain-binding protein 1-like protein 1 [Salmo salar]	0.329145	0.0515671	0.107169	0.26629	-0.140988	-0.0161927	0.322608	-0.104944	0.147611	-0.00169306	0.485005	0.186184	-0.127383	-0.316303	0.421515	0.17124
Omy#DV196531	SEC15-like 1 isoform b [Homo sapiens]	-0.133615	-0.0105174	0.136166	-0.100425		0.0916894		0.0374004		-0.132266	0.233438	0.00797826	-0.0023808	-0.0904996		0.263132
Omy#DV198397	high choriolytic enzyme [Oncorhynchus masou]	0.734637	-0.0201071	-0.220516	-0.835622	-0.0323064	-0.063672	-0.266333	0.04202	-1.02584	-0.598356	0.0889764	0.941786	0.361673	1.34133	-0.995125	0.0721141
Omy#DV199085	myosin heavy chain [Oncorhynchus keta]	0.179907	0.664191	0.22903	0.0963267	0.590759	0.314805	0.214256	0.736419	0.0125036	0.484897	0.21638	0.905862	-0.758058	-0.489633	-1.286	-1.25217
Omy#DV199125	embryonic beta-type globin [Oncorhynchus mykiss]	0.562677	0.641708	0.213288	0.0157325	0.219766	0.447607	0.485857	0.292798	-0.0932536	0.7014	0.456838	0.250252	-1.11639	-0.932957	-0.983796	-0.527321
Omy#DV199240	matrilin 4 isoform 1 precursor [Homo sapiens]	-0.26548	-0.0344824	-0.0458367	0.0943978	0.0178367	-0.0350059	0.000442108	-0.0761783	-0.0233114	0.110149	0.00516691	-0.46054	0.0322913	0.221351	-0.0367943	-0.151578
Omy#DV199570	solute carrier family 43, member 2 [Homo sapiens]	0.404767	-0.106354	0.38792	-0.0361794	0.277715	0.130462	0.292219	-0.158311	-0.0332341	-0.203038	-0.0526333	0.587865	0.147257	0.371183	-0.0485585	-0.0420424
Omy#DV199656	embryonic beta-type globin [Oncorhynchus mykiss]	0.015362	0.105266	0.0224911	0.105704	0.316187	0.0059796	-0.160101	-0.0150721	0.200245	-0.0806687		-0.116509	-0.0177989	-0.0169473		0.0700879
Omy#DV199666	AF330141_1 myosin light chain 3 [Oncorhynchus mykiss]	0.687538	0.357925	0.293994	-0.0789468	0.168422	0.175876	0.150838	0.305348	-0.200115	0.0644599	-0.019734	0.407056	-1.0125	-0.907119	-0.722308	-0.735528
Omy#DV200037	fish virus induced TRIM protein [Oncorhynchus mykiss]	0.579476	0.189008	0.260072	0.203439	0.291249	0.33415	0.386428	0.0970759	0.145656	-0.0522614	-0.0164438	0.124557	-0.630483	-0.65634	-0.647178	-0.231181
Omy#DV200462	Cathepsin L1 [Salmo salar]	-0.0151325	-0.115772		0.0676587	0.00523662	-0.269393	-0.0547106	0.122892	-0.0247836	-0.133281	0.0638167	-0.0428521		0.0888448		-0.267377
Omy#DV201193	proline, glutamic acid and leucine rich protein 1 [Homo sapiens]	-0.0650356	0.409302	0.0551324		0.503246	-0.205506	-0.0547106		0.342621	0.0629049	0.285261	-0.232665	-0.402742	-0.111497		0.385699
Omy#DV201419	blood vessel epicardial substance isoform 4 [Homo sapiens]	0.650743	0.492753	0.332303	-0.351973	0.488133	0.398196	0.800257	-0.144724	0.0750548	0.16944	0.00255828	0.335382	0.0567457	0.0365292	0.0493795	0.55676
Omy#DV201688	HBxAg transactivated protein 2 [Homo sapiens]	-0.262771	0.391649	0.294306	0.253058	0.110506	0.0579459	-0.0768286	0.240943	0.268958	0.339622	0.388145	-0.0366779	0.694115	-0.0681193	0.238164	0.761336
Omy#DV201800	Procollagen-lysine,2-oxoglutarate 5-dioxygenase 3 precursor [Salmo salar]	0.195369	-0.284794	-0.180739	0.0412101	0.217753	-0.145109	-0.130347	0.381762	-0.051276	-0.0714051	-0.193695	-0.24453	0.0416561	-0.27754	0.0624298	-0.0804849
Omy#DV201834	Unknown	-1.11825	0.362519	0.63897	0.269107	0.409598	0.660693	0.534503	-0.178928	0.334947	0.324663	0.580259	0.121002	0.519293	-0.176149	0.287149	1.53765
Omy#DV201906	PARP1_ONCMA RecName: Full=Poly [ADP-ribose] polymerase; Short=PARP; AltName: Full=ADPRT; AltName: Full=NAD(+) ADP-ribosyltransferase; AltName: Full=Poly[ADP-ribose] synthetase	-1.55001	0.432509	0.886503	0.30088	1.04019	0.618944	0.0278436	0.474119	0.375455	1.26469	1.12126	0.407848	1.04103	-0.0191387	0.292377	1.21958
Omy#DV201988	AF267496_1 alpha actin [Salmo trutta]	0.00464614	0.0662478	0.354361	0.205215	0.371451	0.188283	0.286727	0.346079	0.359483	0.314085	-0.027702	0.598701	-1.29719	-0.779117	-0.871716	-0.323083
Omy#DV202359	Unknown	0.0190755	0.0393797	0.161385	0.188309	0.194247	0.152925	0.160901	0.665408	0.736733	0.289661	0.223147	0.744156	-0.809459	-0.403928	-0.438881	0.0135715
Omy#DV202498	plasma membrane calcium ATPase 1 isoform 1a [Homo sapiens]	-0.185569	0.290131	-0.0596724	0.0693038	0.0564216	-0.150198	0.202838	-0.144671	0.385942	0.355918	0.0987264	-0.120013	-0.125304	-0.131425	0.139795	0.0195715
Omy#DV202508	Unknown		0.179996	0.380728	-0.143964	0.15084	0.210406	0.0579927	0.181452	0.501984	-0.0125926	0.0749932	-0.150236	0.238843	0.143395	0.156261	0.672973
Omy#EST1-3A_G12	zinc finger protein 183 [Oncorhynchus mykiss]	0.0358327	-0.0631629	-0.705819	-0.422794	0.316563	0.00460061	-0.020737	0.0410438	0.0814642	-0.18217	0.226684	-0.332568	0.20572	0.406787	-0.10272	-0.305059
Omy#EXOB3_B11	AF361437_1 interleukin 13 receptor alpha-2 [Oncorhynchus mykiss]	0.856542	0.818437	0.616639	0.518813	0.234455	-0.337086	0.221411	0.226428	0.64644	0.660481	0.181117	0.139469	0.122423	0.235155	0.676212	0.0775459
Omy#NP543645	T-cell receptor beta chain [Oncorhynchus mykiss]	0.826714	0.507414	0.257675	0.0641673	0.485876	0.465034	0.497004	0.103589	0.0551406	0.109124	-0.0467466	-0.00577963	-1.223	-1.07687	-0.313932	-0.514108
Omy#NP544300	transforming growth factor beta 3 [Oncorhynchus mykiss]	-0.159276	0.171553	0.390168	-0.151565	0.0821934	0.32259	0.138058	-0.0163996	0.357839	0.256214	0.180046	0.10457	0.619563	0.162548	0.164848	0.856607
Omy#NP544420	fibroblast growth factor 6-related protein [Oncorhynchus mykiss]	0.689003	-0.121587	0.0176725	0.351909	0.141451	0.0619015	0.700452	-0.161664	0.400934	0.132943	0.201747	0.0818003	-0.317629	0.0239579	0.139852	0.585995
Omy#NP544427	unnamed protein product [Oncorhynchus mykiss]	-0.00443322	-0.0149935	0.227963	-0.139657	0.0437888	0.109228	0.271291	-0.27345	-0.0626194	-0.292972	-0.272831	-0.116835	0.382841	0.265738	-0.172022	0.0132645
Omy#NP565010	T-cell receptor beta chain [Oncorhynchus mykiss]	0.398284	-0.00781418		0.262107	-0.0168893	0.0680471	-0.0764427	0.00656557	0.0809303	0.0975471		-0.0313858	0.265243		0.109055	0.271352
Omy#NP565012	T-cell receptor beta chain [Oncorhynchus mykiss]	0.256406	0.00749536		0.0540671	0.052572	0.0683345	0.600881	0.116574	0.0325607	0.156199		0.315257	0.142699	-0.230975		0.104044
Omy#NP589470	ATP synthase F1/F0 subunit [Oncorhynchus mykiss]	0.0837565	0.170439	0.305308	0.0431098	0.291743	0.365553	0.177424	-0.189921	0.0599342	-0.027187	0.080927	-0.113524	-0.231695	-0.351404	-0.238281	-0.0834223
Omy#S15239549	Tyrosine-protein kinase SYK [Salmo salar]	0.192378	-0.18407	0.171928	-0.00630609	0.20721	0.301776	0.192857	-0.0758989	0.0439114	-0.0691973	0.271038	0.0579672	-0.29176	-0.871186	-0.291618	0.172979
Omy#S15240754	ring finger protein 19B [Homo sapiens]	0.531986	0.583639	0.391158	0.293903	0.243071	0.487123	0.639356	0.0657744	0.159627	0.184842	0.282502	0.113183	-0.123324	-0.102636	-0.150494	0.11145
Omy#S15242141	Vimentin [Salmo salar]	0.70403	0.569065	0.551235	0.0771479	0.250562	0.497477	0.0121168	0.176543	0.358944	0.476074	0.594321	0.20797	-2.09255	-1.67876	-1.36398	-1.04056
Omy#S15242400	ectonucleotide pyrophosphatase/phosphodiesterase 1 [Homo sapiens]	0.092304	0.0605521	0.265998	0.120304	0.0612255	0.0722479	0.238714	0.10338	0.0184368	-0.0768039	0.0245881	0.0348083	-0.211221	0.131103	0.13006	-0.0855651
Omy#S15242638	52 kDa Ro protein [Salmo salar]	0.0688955	0.0867919	-0.258415	0.012905	0.231846	-0.0429746	-0.112864	0.0604045	-0.399462	0.0975471		0.059495		-0.0694281	0.250054	-0.923498
Omy#S15243182	C-C chemokine receptor type 9 [Salmo salar]	2.59489		0.159238		0.202316	2.09701	2.19827	1.7789	2.12288		1.61783	1.36797	0.328382	1.56405		0.755783
Omy#S15243249	ring finger protein 31 [Homo sapiens]	0.41557	0.250883	0.0267135	-0.0904846	0.204932	0.211792	0.39328	0.0514586	0.129618	0.265583	0.0386291	0.0931027	-1.50623	-1.18764	-1.05857	-0.909466
Omy#S15243837	similar to potassium voltage-gated channel subfamily Q member 5 [Danio rerio]	-0.0897885	0.124496	0.364106	0.103193	0.0732808	0.0319175	0.283775	-0.0919019	-0.0352355	0.0360593	-0.153939	0.155133	-0.16512	-0.186222	-0.506931	0.0563788
Omy#S15244440	tuberous sclerosis 2 isoform 5 [Homo sapiens]	-0.0841306	-0.198715	-0.322956	-0.587721	-0.436296	-0.131821	0.0598731	0.0671573	0.00271396	-0.252608	0.465002	-0.0138394	0.159225	-0.212015	0.21788	-0.340796
Omy#S15245357	proline-rich coiled-coil 1 [Homo sapiens]	-0.0584242	-0.222864	-0.0850833	0.22605		0.242209	0.166332	0.494662		-0.0118972	-0.246981	0.0101501	-0.0275426	0.0928525	0.0803839	0.105738
Omy#S15245882	cyclin D-type binding-protein 1 isoform 1 [Homo sapiens]	-0.183828	0.243092	-0.0972373	0.112101	-0.293468	-0.218876	-0.113546	-0.0193332	-0.199762	-0.244881	-0.0911939	0.234938	0.3052	0.0425907	0.433985	0.528988
Omy#S15248063	similar to M-phase phosphoprotein, mpp8 [Danio rerio]	0.513219	0.217078	0.657151	0.381003	0.363626	0.410312	0.236836	0.475674	0.233345	0.381677	0.616888	0.306777	0.268382	0.429677	0.172829	0.111883
Omy#S15249287	solute carrier family 25, member 27 [Homo sapiens]	0.227698	-0.0100723	-0.0226548	0.0132247	0.0695626	0.117736		0.0931705	-0.22988	0.236436	0.0932744	-0.0994519		-0.0931031	-0.0100114	-0.226312
Omy#S15249379	discs, large homolog 1 isoform 1 [Homo sapiens]	-0.166542		0.0824959	0.37172	-0.127861	-0.31526	-0.00802443			0.131602	0.184215	0.270856	-0.194598	0.098699		-0.00729569
Omy#S15249409	THO complex 2 isoform 1 [Homo sapiens]	0.256406	-0.0489828	-0.154353	0.121557		0.0127583	0.168431		0.1192	-0.0175443		0.117967	0.4186	0.0848088	0.329295	-0.0868936
Omy#S15249932	spastin isoform 1 [Homo sapiens]	-0.960939	-0.559706	-0.717223	0.0551365	0.732966	0.0732181	-0.328998	0.0611484	-0.443418	0.219442	0.82857	-0.635257	0.974106	-0.0585504	-0.704036	0.340954
Omy#S15250261	ribonuclease H2, subunit B [Homo sapiens]		0.0486447	-0.253035	-0.227696	0.00625385	-0.0352562	-0.0492647	0.0262734	-0.0167545	-0.652064	-0.0995429	0.311999	-0.0714255	-0.0160597	-0.135078
Omy#S15250702	similar to MGC53737 protein [Danio rerio]	0.0402625	0.152814	0.158983	0.179106	0.223631	-1.57954	0.262845	0.0374004	-0.231439	0.131602	-0.143234	-0.0260108	-0.125304	-0.060874	-0.128312	0.205457
Omy#S15250816	notch 1 [Oncorhynchus mykiss]	0.120199	-0.34779	0.413419	-0.225397	0.0787179	0.11509	0.179992	-0.141659	-0.091171	-0.115555	-0.0433524	0.732208	0.458615	1.02373	0.525446	1.00967
Omy#S15252190	Unknown	-0.0730601	0.175898	0.1527	0.0127191	0.304052	0.0300019	0.245395	0.073114	-0.180916	-0.0231633	-0.0466518	-0.409486	0.0343881	-0.302115	-0.0797458	-0.0316888
Omy#S15253152	amine oxidase copper containing 3 [Salmo salar]	-0.0398243	-0.31311	-0.24091	-0.0220381	0.139246	-0.173488	0.263516	-0.142956	-0.0324059	0.298144	0.161766	-0.00835386	-0.431471	-0.247412	-0.0149387	-0.261674
Omy#S15253863	G protein-coupled receptor 107 [Homo sapiens]	0.0544333	0.208154	0.522475	0.41932	0.324493	0.671352	0.585782	0.0987249	0.20978	0.361027	0.323406	-0.0361883	0.0281415	0.271579	0.331177	1.07098
Omy#S15254169	Dual specificity mitogen-activated protein kinase kinase 2 [Salmo salar]	-0.0807255	-0.131527	-0.0169024	-0.00695113	-0.20223	-0.15518	0.132006	-0.105055	0.115924	0.000452716	-0.0605592	-0.0957665	0.0352755	0.163577	0.37441	0.156962
Omy#S15254449	UTP--glucose-1-phosphate uridylyltransferase [Salmo salar]	-1.28904	0.597418	0.828487	0.38079	1.02118	0.578291	0.23826	0.590967	0.425078	1.47791	1.43685	0.397654	1.03338	0.191815	0.283686	0.868705
Omy#S15255434	Far upstream element-binding protein 3 [Salmo salar]	-0.132982	0.0463867		0.0109541	-0.0921121	-0.0118098	0.0305468	-0.159922	-0.271323	0.156333	-0.0169833	-0.278779	0.114524	-0.00870932	0.110569	0.41432
Omy#S15256539	CLIP-associating protein 1 [Homo sapiens]	-0.0142667	-0.246542	-0.145995	0.202345	-0.22404	-0.101991	-0.328895	0.112915	-0.0967718	-0.00563177	0.16883	0.0425579	0.160098	-0.0632297	0.197091	0.175881
Omy#S15257118	sentrin/SUMO-specific protease 7 isoform 1 [Homo sapiens]	0.180708	-0.0629166		-0.0384218	0.00772062	-0.152332	-0.18622		0.139114	0.0437958	-0.00880084	-0.185927	-0.115728	-0.00912658	-0.281362	0.0261821
Omy#S15261367	SPTF-associated factor 65 gamma [Homo sapiens]	0.222025	0.416847	0.0407877	0.181014	0.158135	0.0705204	0.132582		-0.0791664			-0.0475535	-0.164187	-0.0179572		0.0222644
Omy#S15262876	heat shock protein 47 [Oncorhynchus mykiss]	0.419785	-0.283741	-0.0965158	-0.136107	0.396117	0.145048	0.50519	0.0142559	-0.0688452	0.190612	-0.351019	-0.127961	0.370669	0.61066	-0.44069	-0.528868
Omy#S15262985	tripartite motif-containing 7 isoform 1 [Homo sapiens]	0.0511584	0.355601	0.17809	-0.253955	-0.0103321	-0.0378937	0.00793846	0.0610248	0.0452409	-0.316842		0.0563823	0.215962	-0.276604	0.186806	0.01874
Omy#S15265120	Unknown	-0.072504	0.175614	0.107454	-0.13348	0.0758851	0.198998	0.0341879	-0.106629	0.00297202	0.0743073	-0.102162	-0.182392	0.0575211	-0.217333	0.0791228	0.278783
Omy#S15265674	transforming, acidic coiled-coil containing protein 1 isoform 2 [Homo sapiens]	0.128447	0.0726093	0.0750964	0.145828	0.0812067	0.169249	0.104314	-0.0150721	-0.0128965	0.147705	0.514803	0.0770016	0.364333	-0.0723154	0.0567479	-0.0807793
Omy#S15265942	Transcription factor MafB [Salmo salar]	0.737862	0.0422567	0.337351	0.0383767	0.204141	-0.0413616	0.702798	-0.209768	-0.236515	-0.0351656	0.00926422	-0.254645	0.100572	-0.576434	0.239138	0.472293
Omy#S15266734	slit homolog 1 [Homo sapiens]	0.354511	0.285288	0.0436507	-0.175039	0.0609244	0.518224	0.666866		-0.179398	0.286604	-0.0225626	-0.0140489	0.480068	0.308168	0.131655	-0.0260156
Omy#S15266866	Calcipressin-2 [Salmo salar]	0.0762631	-0.145654	0.151705	0.215338	-0.0342997	-0.0510833	0.00200369	-0.211963	0.0944941	-0.187927	-0.0783773	-0.2019	0.168371	0.143353	0.273819	0.0761053
Omy#S15267570	mitofusin 2 [Homo sapiens]	-1.22935	-0.347995	-0.505049	0.184335	0.805086	0.00476808	-0.164252	0.290369	-0.501001	0.370888	1.43344	-0.0387287	1.76733	0.567653	-0.62988	1.10271
Omy#S15267602	stress-associated endoplasmic reticulum protein family member 2 [Homo sapiens]		0.301681	0.161165	-0.130155	0.783455	-0.0708517	0.0707311		0.346482	0.19433	0.0313365	-0.252545	0.820009	0.17045	0.356468	0.216319
Omy#S15269030	Engulfment and cell motility protein 1 [Salmo salar]	-0.138545	0.0989834	0.0235505	-0.0169642	0.078542	0.257287	0.313533	0.181452	0.205223	0.0962907	0.120126	0.586886	0.0289634	-0.250197	0.0596322	0.427392
Omy#S15269656	SKI-interacting protein [Homo sapiens]	0.449696	0.306918	0.120648	0.081848	0.0884905	0.357471	0.10002	0.0339431	0.212018	0.0718703	-0.0549132	0.147786	-0.607937	-0.887963	-0.262181	-0.30014
Omy#S15269666	monooxygenase, DBH-like 1 isoform 2 [Homo sapiens]		0.156599	0.103098	-0.122882	0.111283	0.0859746	0.274128		-0.0777833	-0.0358186	0.149938	-0.0686878	0.119981	-0.0603319	0.190811	-0.316239
Omy#S15270232	tomosyn [Homo sapiens]	-0.0650356	-0.0105174	-0.0879747	-0.103832	0.101292	-0.100084	-0.164621		-0.481779	0.0276852	0.317632		-0.265266	-0.0723154	0.283157	0.318165
Omy#S15270397	Neuron-specific protein family member 1 [Salmo salar]	0.374425	0.371008	0.335339	0.156767	0.63379	0.0391289	-0.4728	0.768895	0.285365		-0.0242471	0.217229	-0.422624	-0.236755		-0.406961
Omy#S15273929	amplified in osteosarcoma [Danio rerio]	0.220793	0.25198	0.29635	0.243305	0.141189	0.18883	0.222959	-0.187638	0.334791	0.26875	0.25967	0.183204	0.0296146	0.0894878	0.188787	0.466114
Omy#S15274289	similar to ORF1-encoded protein [Danio rerio]	0.442277	0.0754196	0.817349	0.431363	0.811198	0.926036	0.454237	0.261488	0.438741	0.42366	0.276114	0.200044	0.260211	0.137916	-0.294488	0.30206
Omy#S15274879	zinc finger, C3HC-type containing 1 [Danio rerio]	-0.128329	-0.0354495	-0.0609308	0.046795	0.125394	-0.178245	-0.267214	-0.0435206	0.0084982	0.0705372	-0.0570438	-0.014355	-0.0599242	-0.188572	0.0948005	0.526307
Omy#S15275191	Plastin-2 [Salmo salar]	-0.318023	0.477411	-0.187641	-0.226422	0.115718	0.0778754	-0.68756	0.133495	-0.16834	0.124777	-0.0146837	-0.0648365	0.480943	-0.158196	-0.0232325	0.092195
Omy#S15276413	PTK2 protein tyrosine kinase 2 isoform a [Homo sapiens]	-0.0168508	0.0653154	0.146216	0.0748485	-0.0475184	-0.145419	-0.0758453	0.0654603	-0.197275	0.188531	-0.05461	-0.0846254	0.319433	-0.122326	0.225181	0.575911
Omy#S15276460	hypothetical protein [Danio rerio]		0.0203265		0.00205856	0.0972313	0.00985665			-0.00101323	0.238948	-0.0217717	0.0514094	0.139013	-0.0158425	0.0577661	-0.0592902
Omy#S15277249	heat shock 27kDa protein 3 [Homo sapiens]	-0.620318	-0.340066	0.148293	-0.220104	-0.241581	0.087635	0.155921	-0.237009	-0.0762854	-0.0297187	0.132515	-0.0370014	-0.0413049	-0.362749	-0.0433103	0.641812
Omy#S15278093	Zinc finger MIZ domain-containing protein 2 [Salmo salar]	-0.0242038	0.551334	-0.0797968		-0.0827338	0.152851	-0.00777985	0.0539599		0.0416921	-0.172285	-0.275378	0.0483737	-0.0868056	-0.0810336	0.356194
Omy#S15278260	similar to putative transmembrane protein TA-2 [Danio rerio]	-0.0976453	-0.22047	0.0107938	-0.136124	0.352043	0.161254	-0.0660306		0.446542	-0.0178743	-0.0217717	0.113135	0.065924	-0.114883	0.0276307	-0.0994267
Omy#S15278354	Suppression of tumorigenicity 5 [Salmo salar]	-0.0436508	0.21985	0.245478	0.473713	0.0930505	0.655976	0.386445	0.0053653	0.333739	0.460866	0.288827	0.219759	0.298995	0.193708	0.448028	0.766648
Omy#S15278388	Complexin-1 [Salmo salar]	0.471063	0.266646	0.167739	0.0729349	0.315806	0.31939	0.518948	0.354105	0.0903346	0.0319304	0.272196	0.108754	-0.0572022	0.272703	0.147043	0.335252
Omy#S15279986	Heterogeneous nuclear ribonucleoprotein H [Salmo salar]	-0.286833	-0.0602186	0.130775	-0.128105	-0.206435	-0.212578	-0.25605	0.0217061	-0.166544	0.0807606	0.0293386	-0.337018	0.0418856	-0.0451363	0.0585743	-0.104367
Omy#S15281394	transcription factor 12 isoform b [Homo sapiens]		0.0432807		-0.0447694	0.155129	-0.0724454	-0.0164715	-0.0430556		-0.194397		-0.205065	-0.0360333	-0.216379	0.121087	-0.195109
Omy#S15282296	kinesin family member 1B isoform b [Homo sapiens]	0.473997	0.41134	-0.0903366	0.144608	0.430947	0.230674	0.782664	-0.218951	0.0133498	-0.232109	0.0231846	-0.141991	0.336195	0.642723	-0.226985	0.0946218
Omy#S15283055	si:dkey-202b22.3 [Danio rerio]	-0.0600853	-0.00822273	-0.270726	-0.124473	-0.315066	-0.304705	0.27426	0.132169	0.140344	-0.07166	0.176398	-0.0619797	0.143866	-0.265293	0.0446746	0.13804
Omy#S15283185	hypothetical protein [Danio rerio]	0.549313	-0.525912	-0.277052	-0.0966602	0.147368	-0.43541	0.0663897	0.0530127	-0.61634	-0.116666	-0.395555	0.300813	-0.790432	-0.16805	-0.727279	-0.534736
Omy#S15283409	fish virus induced TRIM protein [Oncorhynchus mykiss]	-0.0856483	0.0432807	-0.00962515	0.576681	-0.046365	0.108738	0.0356588	-0.0373652	0.179201	0.0587368		0.333181		0.135789		0.117911
Omy#S15284391	Unknown	0.44481	0.128339	0.407326	-0.00820053	0.486511	0.0200815	-0.0951127	0.433617	-0.122999	-0.232774	0.145192	-0.0437828	0.553124	0.626662	0.243252	0.0523208
Omy#S15284717	Tetraspanin-14 [Salmo salar]	0.376669	0.474756	0.176575	-0.034257	-0.0300198	-0.106878	0.145566	0.0473388	0.0540629	0.10003	0.129319	0.121001	-0.479522	-0.510611	-0.160497	-0.512467
Omy#S15286349	mediator complex subunit 28 [Homo sapiens]	-0.0571343	0.0649087	0.169505	-0.0692547	-0.0301241	-0.140108	-0.0196225	-0.0867587	0.290781	-0.125969	-0.525229	-0.0710526	-0.122728	-0.0703801	0.0806294	-0.0102913
Omy#S15286642	Unknown	0.171921	-0.173495	0.213923	-0.0888064	0.476858	0.667434	0.880929	0.490111	-0.108261	0.108324	-0.143234	-0.201677	-0.402742	0.0278051	-0.603091	-0.413785
Omy#S15286743	enigma LIM domain protein-like [Salmo salar]	0.586288	-0.0695467	0.350152	-0.186699	-0.0586657	-0.0249368	0.184472	-0.026203	-0.298613	0.0526017	-0.840163	0.215544	-2.23113	-1.75959	-1.14212	-0.713223
Omy#S15286969	Krueppel-like factor 2 [Salmo salar]	-0.218722	0.0984747	-0.282902	0.345412	0.0612255	0.0736138	0.225641	0.163673	-0.0384859	-0.131087		-0.0759537	0.151151	0.126531	0.0805068	0.259397
Omy#S15287240	checkpoint kinase 2 [Oncorhynchus mykiss]	0.466944	0.143093	0.06233	0.0843265	0.0970713	0.224771	0.199947	0.0488081	-0.231195	-0.061888	0.0249185	0.144741	0.0271533	-0.212911	0.04976	0.29278
Omy#S15287449	TBP-associated factor 4 [Homo sapiens]	0.153774	-0.173458	0.185537	0.120057	0.0558594	-0.0588829	0.292368		0.000957764	-0.10407	-0.0110711	-0.14623	-0.185333	-0.246623	-0.184764	-0.132152
Omy#S15287492	mitochondria-associated granulocyte macrophage CSF signaling molecule [Homo sapiens]	-0.409339	-0.17146	-0.0805018	0.585904	-0.289709	-0.354211	-0.293457	0.50326	0.422967	0.266647	0.199622	0.158507	0.109942	0.623657	0.206984	0.111397
Omy#S15288196	Interleukin enhancer-binding factor 3 homolog [Salmo salar]	-0.28668	-0.118729	-0.0383498	0.0373402	-0.110637	0.218549	0.17695	-0.334252	-0.111526	-0.0127379	-0.0651521	-0.320755	0.0774946	-0.11211	-0.0356942	-0.108336
Omy#S15288203	tubulin tyrosine ligase-like family member 6a [Salmo salar]	0.472903	0.415412	0.247726	0.278269	0.456328	0.412429	0.360266	0.238927	0.0506371	0.313825	0.181566	0.035825	-0.350197	-0.292566	-0.210771	-0.00336264
Omy#S15288809	selenoprotein W, 1 [Danio rerio]	0.780498	0.870758	0.701396	-0.0588529	0.53523	0.987224	0.450472	0.139184	0.717546	0.466883	0.257489	0.449006	-1.32256	-0.682483	0.0750158	-0.255284
Omy#S15288816	Vacuolar protein sorting-associating protein 4B [Salmo salar]		0.297008	0.18211	0.150091	0.186101	0.0112103			-2.25167	0.0903466		0.0624783	0.0640999	0.217393	-0.114878	0.0630724
Omy#S15289071	Plasminogen activator inhibitor 1 RNA-binding protein [Salmo salar]	0.230396	0.0345391	0.248749	0.0205532	-3.03239e-06	0.211934	0.391235	-0.0983458	0.0218778	0.0360005	0.233545	-0.010124	-0.010824	-0.208336	0.0228853	-0.119684
Omy#S15289668	alpha tubulin subunit [Oncorhynchus nerka]	-0.0757554	0.666824	0.278151	0.707898	0.600304	0.344172	-0.0175512	0.318808	0.113251	0.69407	-0.334412	-0.49438		-0.834506	-0.516764	-0.747702
Omy#S15289885	serine palmitoyltransferase subunit 1 isoform a [Homo sapiens]	0.0855272	0.356332	-0.132678	-0.148846	-0.0752878	-0.439025	-0.318004	-0.112895	0.0253953	-0.0983084	0.434985	-0.209957	-0.283159	-0.119132	-0.0845064	-0.0859698
Omy#S15289889	BTG3 [Salmo salar]	-0.160768	-0.321087	-0.0841226	0.0684165	0.0499561	0.0891133	-0.140121	-0.0919019	-0.0475537	0.114058	-0.206958	0.389879	0.00338238	-0.0982887	-0.00537097	0.374681
Omy#S15290251	Polymerase delta-interacting protein 3 [Salmo salar]	0.14684	-0.0637518	-0.0768346	-0.16398	-0.211833	-0.306071	-0.0497434	0.12927	0.194866	0.0563121	0.231184	0.0136087	0.496552	0.0688039	0.14166	0.171361
Omy#S15290280	P2X purinoceptor 4 [Salmo salar]	0.460926	0.752126	0.593538	0.205212	0.289129	0.250513	0.77385	0.311545	-0.334414	0.447604	-0.282005	0.165691	-1.24475	-0.407703	-0.0534227	0.0257358
Omy#S15290361	carboxypeptidase Z isoform 2 precursor [Homo sapiens]	0.268564	0.19652	0.030703	-0.0280555	0.0946816	0.191286	-0.111808		0.183171	-0.128443	-0.0141293	-0.0872707	-0.322417	-0.266303	-0.267155	-0.219878
Omy#S15290364	hypothetical protein LOC393232 [Danio rerio]	-0.108097	0.0712444	0.0995573	0.151051	-0.168344	-0.294612	0.0883548	0.00173087	0.106326	-0.298592	0.0285953	-0.301252	-0.205788	-0.0391045	-0.100184	-0.00361098
Omy#S15290472	geminin [Homo sapiens]	0.763655	0.484719	0.399224	0.491423	0.270857	0.314324	0.586681	0.18904	0.187725	0.338297	-0.115309	0.421846	-0.717148	-1.06499	-0.72882	-0.422488
Omy#S15290573	AF151524_1 cytochrome P450 2K5 [Oncorhynchus mykiss]	0.461801	-0.0601586	-0.0879747	-0.0437888	0.281447	0.0519723	-0.10295	-0.0885556	-0.139617			0.216601	-0.799908	-0.267418	-0.749407	0.0499629
Omy#S15290606	CGI58 protein [Homo sapiens]		-0.130871	0.0162236	-0.0510706	-0.0820252	0.201058	-0.00458381		0.282002		0.18044	-0.0435186	0.0469823	-0.267418		-0.0478752
Omy#S15290645	emopamil binding protein (sterol isomerase) [Homo sapiens]	0.411807	-0.0616476		-0.204516	-0.0285577	-0.0533725			0.408665	0.0848804		0.372186	-0.213209	-0.00619803	0.0352562	0.288641
Omy#S15290943	Unknown	-0.0554092	0.0956905	-0.102772	0.445448	0.602433	-0.0986566	-0.0492647	-0.187327	-0.15513	0.0692295		-0.244463	-0.0215634		-0.278161	0.0522619
Omy#S15291044	amine oxidase (flavin containing) domain 2 isoform b [Homo sapiens]	-0.122773	-0.0887385	0.112103	-0.0689651	0.112539	0.141295	0.0882303	-0.111206	0.241079	0.091942	0.214593	-0.0430506	0.018821	0.265285	0.0920458	0.145026
Omy#S15291256	Unknown	-0.332286	-0.33742	-0.178031	-0.118944	-0.262762	-0.444611	-0.358765	-0.0117731	-0.175984	-0.00637281	-0.294363	-0.470266	0.477931	-0.037072	-0.153038	-0.258013
Omy#S15291284	Vesicle-associated membrane protein 3 [Salmo salar]		-0.115829	0.151092	0.0682924		0.0134859	-0.00458381	1.24188	0.201054	0.123065	-0.00986232	0.0627144		0.0330265		0.0690016
Omy#S15291313	death effector domain-containing protein [Homo sapiens]	0.248582	0.238781	0.0245984	0.121823	0.0896622	0.175501	0.299019	-0.0625412	-0.226997	0.576915		0.208344	-0.291956	-0.267418		-0.297359
Omy#S15291967	Arachidonate 12-lipoxygenase, 12S-type [Salmo salar]		-0.282713		-0.0964528	0.112537	0.0372384	-0.105043		-0.0777833		-0.0738845	0.146927	0.0697523	-0.0179572	0.245703	-0.116738
Omy#S15292593	similar to FAT tumor suppressor homolog 1 (Drosophila), [Danio rerio]	0.14811	0.177694	0.386208	0.192058	0.00541858	0.222092	0.455149		-0.384825		0.0293386	0.267096	-0.0344995	0.269626	0.0276307	-0.391003
Omy#S15293483	TBC1 domain family, member 16 [Homo sapiens]	0.320311	-0.214172		-0.0983454	0.00523662	-0.0972291	0.0694969	-0.0100545	-1.74984			0.179707	-0.00682626	0.0319991	0.0537887	-0.0267414
Omy#S15293491	Catalase [Salmo salar]	-0.126141	0.11809	0.219276	0.388341	-0.258424	0.158149	0.184702	0.0883332	-0.0712664	0.0401682	-0.0359559	-0.341761	-0.00502934	0.344947	-0.0663672	-0.27145
Omy#S15293494	hypothetical protein [Danio rerio]	0.260743	-0.0354943	-0.0298151	0.0159282	0.142289	0.0385655		-0.111206	0.00408236		0.083806		-0.0736587	0.0917831		0.211469
Omy#S15293993	importin 4 [Danio rerio]	-0.45194	-0.554672	-0.197199	-0.216947	-0.631299	-0.451391	-0.506261	0.0714132	-0.453188	-0.64939	-0.396952	-0.190592	0.157505	0.291023	0.377459	-0.00803095
Omy#S15296347	similar to conserved hypothetical protein [Danio rerio]	-0.0217687	-0.0107122	-0.0561199	0.174861	-0.0789994	-0.329643	-0.158624	-0.0207155	0.145057	0.041243	0.179616	-0.0232653	0.128745	0.120865	0.0673217	0.254587
Omy#S15296491	trinucleotide repeat containing 6A [Homo sapiens]	-0.808421	-0.892042	-0.212755	-0.897825	-0.18683	0.475661	-0.224961	-0.184078	-0.0104299	-0.384902	0.452538	-0.646499	-0.886344	0.0628561	-0.142386	0.0328688
Omy#S15296629	similar to protocadherin 10, partial [Danio rerio]	-0.0387057	0.0523517	0.0224911	0.179518	0.052572	0.0324641	-0.105043			-0.0722865	0.248314	0.200399		-0.111497		-0.199224
Omy#S15296792	KN motif and ankyrin repeat domains 1 isoform b [Homo sapiens]	1.00748	0.6539	0.179765	0.568485	-0.135266	0.399167	0.48778	0.115157	0.392644	0.464997	0.557429	-0.329717	-1.02564	-0.93933	-0.886412	-1.0756
Omy#S15296937	v-akt murine thymoma viral oncogene 2-like protein [Salmo salar]	0.0402625	-0.519041		-0.190632	0.00772062	0.0520981			-0.162052	-0.0767155	0.0268367	0.216601	0.043442	0.0278051		-0.0821355
Omy#S15297124	SUMO1/sentrin specific peptidase 6 isoform 1 [Homo sapiens]	-0.121965	0.451164	0.231852	0.177228	0.0681594	0.0785463	0.311011	0.0855424	0.23775	0.289788	0.160184	0.0365479	0.191399	-0.0440788	0.0613152	-0.0724191
Omy#S15297274	Unknown	0.344618	0.152894	0.279359	0.145922	-0.223579	0.238467	0.388791	0.0466129	-0.0144517	0.243966	0.474598	-0.162391	-0.389164	-0.61552	-0.105126	0.122661
Omy#S15297885	phosphatidylinositol glycan anchor biosynthesis, class G [Homo sapiens]	-0.00742126	0.00468103	-0.308157	0.121076	0.00769998	-0.0715079				0.064899	0.0617191	0.0708983	-0.0576362	0.151949	-0.0822877	0.00757111
Omy#S15298129	leucine-rich repeat-containing protein 23 isoform 1 [Homo sapiens]	-0.327764	0.0146152	0.102614	0.169909	0.0315414	0.287924	0.0874355	0.0305961	0.011199	-0.153159	0.0118769	-0.0870517	0.139643	-0.0672809	0.0124585	0.380724
Omy#S15298159	Vacuolar ATP synthase 21 kDa proteolipid subunit [Salmo salar]	0.0680483	-0.115829	0.172585	-0.0136186	0.0942391	0.16332	-0.0683349	0.239451	0.0273703	-0.0173596	0.262024	0.115793		-0.0722385	0.178926	-0.0444928
Omy#S15298237	beta actin [Salmo salar]	0.261889	-0.451051	0.482407	-0.215497	0.0811083	0.373399	0.0209992	0.00920609	0.576772	0.05786	-1.04499	0.268378	0.119627	1.39819	-0.091883	-0.648108
Omy#S15298381	cyclin I [Salmo salar]	0.368458	0.519458	0.469327	0.351478	0.604969	0.96935	0.696481	-0.0781624	0.348999	0.638733	0.267581	0.490254	-0.0359124	-0.0460374	-0.0452207	0.160096
Omy#S15299291	tudor domain containing 9 [Homo sapiens]	-0.103282	-0.137665	-0.0971709	0.0694004	0.193925	0.148958	0.380677		0.416969	-0.129465		0.215096	0.152406	-0.0369898	0.22358	0.222748
Omy#S15299999	similar to Widely-interspaced zinc finger motifs [Danio rerio]	0.949022	0.387832	0.429594	0.482165	0.519511	0.589453	0.59287	0.481773	0.277178	0.339843	0.48384	0.328486	-0.495466	-0.0506877	-0.432214	-0.508691
Omy#S15300594	RNA polymerase II subunit A C-terminal domain phosphatase SSU72 [Salmo salar]	-0.721079	-0.211349	0.133033	-0.551986	0.586428	0.403876	-0.793803	-0.523822	0.278578	0.356428	0.971298	0.238406	0.437575	0.476512	0.0358936	0.613517
Omy#S15300899	unc-84 homolog B [Homo sapiens]	0.290482	0.00235423	-0.00824554	-0.152567	0.225421	0.0350635	-0.223658	-0.114393	-0.0363698	0.346927	0.21817	0.00920733	0.259007	0.167169	-0.227145	0.27644
Omy#S15301309	RNA binding motif protein 4 [Danio rerio]	0.196557	0.0470931	0.0379175	0.0686859	0.0612255	-0.0497679	-0.00802443		0.144729	-0.0724969		0.166562	-0.120421	0.217225	0.177717	-0.199031
Omy#S15301725	UDP-glucose 4-epimerase [Oncorhynchus mykiss]	0.194235	-0.175175	-0.187629		-0.0775605				-0.13315	-0.0801119	-0.123294	0.0138788	0.0415765	-0.142328	0.0276307	0.206276
Omy#S15301731	Unknown	-0.174764			0.205557	-0.147635	-0.0476617	0.452589	-0.262145	-0.179036	0.171745	0.0480926	0.267664	-0.0411327	-0.0119432		-0.171893
Omy#S15301842	Gastrula zinc finger protein XLCGF57.1 [Oncorhynchus mykiss]	-0.549333	0.682522	0.885995	0.28909	1.25833	0.531089	-0.0691615	0.809431	0.58103	0.952178	1.05737	0.3137	0.800889	0.451419	0.191359	0.946872
Omy#S15301970	Nuclear receptor coactivator 5 [Salmo salar]	-0.0387057	0.162567		-0.0205184	0.101292	0.103985	-0.0236582	0.0374004	-0.0170216	0.115579		0.0140718	-0.205859	0.0163571		-0.00425281
Omy#S15302006	ADP-ribosylation factor 1 [Oncorhynchus mykiss]	-0.0123096	0.149965	-0.0295591	0.0363882	-0.258228	-0.517667	-0.0510975	0.121939	0.0933978	0.293131	-0.0839715	-0.467454	0.0793654	-0.0699092	0.0663541	0.0581977
Omy#S15303907	Tubulin beta-2C chain [Salmo salar]	0.0785066	0.15759	-0.0513695	0.0928041	0.0142142	0.0185219	0.113183	0.119719	0.040606	-0.0871879	0.170318	-0.242145	-0.0404894	-0.200909	-0.44734	-0.270171
Omy#S15308851	dynein 2 light intermediate chain isoform 1 [Homo sapiens]	-0.807807	-0.443238	-0.494701	-0.316232	-0.566141	-0.498924	-0.551632	-0.110083	-0.125155	-0.454507	-0.349837	-0.109976	0.174627	0.737668	0.0671961	0.0579203
Omy#S15310553	tRNA methyltransferase 6 [Homo sapiens]	0.0162341	-0.0114146	0.348308	0.0654964	-0.175951	-0.0230061	-0.0935619	0.292698		0.100964	0.0495242	-0.11265	0.0787629		-0.102341	0.321584
Omy#S15311940	SDA1 homolog [Salmo salar]	0.31874	0.213134	0.347271	0.238832	0.261569	0.128358	0.407975	0.0884981	-0.178028	0.428361	-0.10464	-0.205866	0.489953	0.361744	0.256879	-0.510612
Omy#S15314124	mahogunin, ring finger 1 [Homo sapiens]	0.407251	0.295286	0.084427	0.0906804	-0.202483	0.403753	0.369224	-0.00960013	-1.74082	0.051966	0.0703711	0.245395	-0.168399	-0.358987	0.0871319	-0.037167
Omy#S15314762	mitogen-activated protein kinase 6 [Homo sapiens]	-0.0586203	0.0161928	0.0418406	-0.135041	0.10466	0.282629	0.209976	0.0628903	0.0657364	0.14169	0.31148	0.00511527	0.19515	-0.0247759	-0.0445747	0.277579
Omy#S15315038	hypothetical protein LOC100009659 [Danio rerio]	-0.00614512	-0.226676	0.141617	0.0171614	-0.247156	-0.18849	-0.197175	0.014087	0.195123	0.0648236	0.0710988	0.318425	0.0311381	0.0447431	0.272369	0.181866
Omy#S15315748	nuclear prelamin A recognition factor isoform b [Homo sapiens]	0.745641	0.520372	0.356461	0.228632	0.191305	0.361633	0.332694	0.224967	0.228196	-0.0193644	0.0396145	0.191639	-0.511483	-0.694876	-0.124793	-0.395182
Omy#S15315851	mitochondrial protein 18 kDa isoform a [Homo sapiens]	0.772121	0.218349	0.264973	0.303975	0.242	0.355173	0.330974	0.281085	0.241615	0.180083	0.21739	0.38707	-1.20344	-0.771059	-0.869816	-0.690581
Omy#S15315913	Unknown	0.339783	0.779055	0.338702	0.196014	0.255414	0.646519	0.473504	0.273235	0.157361	0.33663		0.338861	-0.0294367	0.0223855	-0.22852	0.211308
Omy#S15315976	Unknown	0.682312	0.53576	0.426986	0.338844	0.634412	0.363602	0.394141	0.129829	0.534247	0.429107	0.269033	0.367298	-0.881899	-0.95682	-0.315034	-0.316098
Omy#S15316432	similar to Bcl-2 related proline-rich protein [Danio rerio]	0.0170888	-0.328322	0.115531	0.15244	-0.134689	-0.195364	-0.268365	0.109109	0.0317027	-0.101989	0.0550425	-0.126841	0.270942	0.326345	0.0598126	-0.045276
Omy#S15316711	TAT-interactive protein, 72-KD [Homo sapiens]	-0.0117331	-0.10658	0.0536816			0.0249155	-0.164837	0.379332	-0.00584885		0.0282699	0.322231	-0.280155	0.0823901	-0.0822877	0.160908
Omy#S15316732	peroxin1 [Homo sapiens]	-0.0356987	0.386616	0.228967	-0.230964	0.421879	0.268536	0.275231	0.218695	-0.00778408	-0.0794681	0.0590616	-0.125161	0.232589	-0.117334	0.0832162	0.175402
Omy#S15316904	tRNA phosphotransferase 1 isoform 1 [Homo sapiens]	0.336867	0.388542	-0.0671944	-0.183878	0.36087	0.181513	0.439737	0.100981	-0.43073	0.242174	-0.0562748	0.0644215	-0.833514	-0.243109	0.114833	0.112723
Omy#S15316996	Collagen triple helix repeat-containing protein 1 precursor [Salmo salar]	-0.0163752	0.0984747		0.00267286	0.411863	-0.260135	0.284825	0.225717		0.26512		0.0149986	-0.160597	0.299482	0.303756	0.26513
Omy#S15317057	Tctex1 domain containing 1 [Homo sapiens]	0.298826	0.11385	-0.408014	-0.0148304	0.181002	-0.023308	0.0591478		0.0307351	-0.127381		0.131409	-0.0730542	-0.238115	-0.239133	-0.215269
Omy#S15317241	TatD DNase domain containing 1 [Homo sapiens]	-0.0325152	0.0824891	-0.0480997	-0.386393	-0.40566	-0.214988	0.0593992	-0.158099	0.0284581	-0.101479	-0.140838	-0.0842239	0.312676	-0.224845	0.443634	0.252776
Omy#S15317517	poly(A) binding protein interacting protein 1 isoform 2 [Homo sapiens]	-0.188154	0.301506	0.481271	-0.0508169	0.429564	0.193821	0.530434	0.207691		0.465714	0.0110316	-0.151633	0.139643	0.143395	0.491194	0.420725
Omy#S15318301	vacuolar protein sorting 8 homolog isoform b [Homo sapiens]	-0.0415914	-0.228562	-0.160154	-0.0714709	-0.233864	-0.172189	-0.15988	-0.221111	0.145126	-0.185286	-0.0116939	-0.267447	-0.112499	0.0381764	0.243381	-0.0526336
Omy#S15318530	EGF-like domain-containing protein 7 precursor [Salmo salar]	0.453801	0.556606	0.451974	0.53353	0.431412	0.668523	0.754563	0.10218	0.177118	0.0436405	0.0810288	0.0144364	1.69388	1.36386	-0.0610459	0.013204
Omy#S15319014	ankyrin repeat and SOCS box-containing protein 7 isoform 2 [Homo sapiens]	0.418574	-0.0105174		0.283398	0.00205327	0.131824			0.184974	0.0136075	0.0244377	-0.141753	0.0387391	-0.0158425	0.00847689	0.057961
Omy#S15319023	mitochondrial ribosomal protein S22 [Homo sapiens]	-0.611847	0.0191699	0.0386113	0.0546225	-0.604263	-0.390436	-0.0764577	-0.0310769	-0.239818	-0.322758	0.291008	-0.272184	0.260759	-0.0062467	-0.270773	0.374774
Omy#S15319084	peptidyl-tRNA hydrolase 1 homolog [Homo sapiens]	-0.377431	-0.263237	0.297988	0.214262	-0.207693	-0.132385	-0.268365		-0.0945862	-0.0767155	0.0776315	-0.176542	0.0127388	0.03884	-0.0228631	-0.427191
Omy#S15319094	CDK5 regulatory subunit-associated protein 1-like 1 [Salmo salar]	-0.371218	0.199101	0.23627	0.132268	0.0554692	0.17496	-0.141544	0.155131	-0.149772	-0.0716734	0.536034	-0.0105233	0.37298	0.156377	0.666984	1.17563
Omy#S15319158	ADP-ribosylation factor-like protein 2-binding protein [Salmo salar]	-0.0130778	-0.523879	-0.73849	-0.155916	-0.147917	0.0843486	-0.45493	0.419239	0.636498	0.453876	0.124085	0.00216402	0.240319	0.243059	-0.442449	-0.240766
Omy#S15319231	Annexin A13 [Salmo salar]	-0.152825	-0.580088	-0.272914	-0.340207	-0.534234	-0.544833	-0.253838		0.0878343	-0.316842	0.0319517	-0.0939801	0.612582	0.0395153	0.400624	0.583444
Omy#S15319368	Repressor of RNA polymerase III transcription MAF1 homolog [Salmo salar]	-0.705168	0.0295893	-0.0530868	-1.10557	-0.508602	-0.0140943	-0.303556	-0.00150608	-0.789632	-0.573078	-0.50507	-0.53091	-0.848499	-0.494777	-0.799462	0.430792
Omy#S15319414	homeobox protein HoxD11ab [Salmo salar]	-0.398825	0.071355	0.135801	0.0679083	0.0651601	-0.0487065	-0.0781397	0.181452	0.280809	0.236928	0.034241	-0.314012	-0.291146	0.214152	0.282451	0.162013
Omy#S15319793	abl-interactor 1 isoform d [Homo sapiens]	0.23573	0.0694835	0.0241776	-0.0331355	0.297404	0.161452	-0.115927	-0.216134	0.0230215	-0.147862	-0.0677903	-0.261218	-0.323774	0.116081	-0.168651	-0.230468
Omy#S15319806	similar to DNA helicase recQ5 beta [Danio rerio]	0.235684	-0.142932	0.103737	0.0200698	0.35243	0.160272	0.0991615	0.123815	-0.094525	-0.200227	-0.202773	0.680516	0.122783	0.317125	-0.174935	0.0165359
Omy#S15319930	PREX1 protein [Homo sapiens]		0.0421219	-0.003569	0.338805		0.219982		0.000355214	0.160904	0.265587	-0.322841	0.0247497	0.195208	-0.0618672		0.6774
Omy#S15320014	Hook-related protein 1 [Homo sapiens]	0.682537	0.166569	-0.117128	-0.108045	0.15972	0.114146	0.174117	0.17336	0.115502	-0.0325788	0.0213007	-0.0896902	-0.48703	-0.193621	-0.380183	-0.36294
Omy#S15320132	nuclear receptor binding factor 2 [Homo sapiens]	-0.0977201	-0.10388	-0.342027	0.23674	-0.21	-0.28178	-0.166255	0.586672	0.466952	-0.235542	0.0847849	0.31727	-0.495277	-0.172926	0.409051	0.41764
Omy#S15320310	complement factor H1 protein [Oncorhynchus mykiss]	0.149845	0.198226	0.0490224	-0.0402989	0.0436756	0.0627931	0.0299809	-0.211963	-0.000497581	0.25257	0.0891685	-0.192695	-0.120421	-0.144149	0.373679	0.10136
Omy#S15320430	nuclear receptor subfamily 4, group A, member 1 [Danio rerio]	0.351444	0.042099	-0.0038369	-0.0708863	0.168084	0.395757	0.0566335	-0.0885556	-0.424638	-0.240494		-0.0709592	-0.653156	-0.268596	-0.128312	-0.208553
Omy#S15321382	Beta-taxilin-like [Salmo salar]	0.653969	0.639728	0.332686	0.489693	0.0563372	0.111692	0.518742	-0.146596	0.326285	0.491863	0.76717	0.162555	0.0868658	0.327409	-0.201972	-0.46553
Omy#S15321517	homeo box HB9 like a [Danio rerio]	-0.15489	0.0466594	0.653571	0.361793	0.810342	0.326069	0.146057	0.134176	0.480464	-0.0277089	0.264637	-0.0250435	0.0823478	0.53956	0.706738	0.683481
Omy#S15321628	presenilin associated, rhomboid-like [Danio rerio]	-0.218722	-0.0628242	0.186044	-0.315328	-0.0801096	0.00106493	-0.200463	-0.256214	-0.0258915	0.370818	0.078894	0.207044	-0.0893979	-0.0327758	0.268523	0.333499
Omy#S15322547	tubulin tyrosine ligase-like family, member 9 [Homo sapiens]	-0.0729504	-0.0410941	-0.073789	0.0117615	-0.205177	0.0683345	0.257201	-0.0150721	-0.173112	-0.133925	0.156146	-0.177651	0.26487		-0.011082	0.113158
Omy#S15323097	phosphoglucomutase 1 [Salmo salar]	0.393706	0.794375	1.08166	0.417834	0.824873	0.711319	0.665362	0.376686	0.750216	0.39806	0.223951	0.332275	1.03947	0.71999	0.595752	0.804221
Omy#S15323125	Sequestosome-1 [Salmo salar]	-0.281673	0.204718	-0.0814212	-0.181006	-0.128237	0.3073	-0.27146	0.0845373	0.379127	0.285027	0.207899	-0.0261714	0.551119	0.313893	0.245221	0.62897
Omy#S15323323	tight junction protein 3 [Homo sapiens]	-0.00114777	0.00468103		0.0373467	0.0863594	-0.0425658	-0.164837	0.0610248	0.405391			0.0252415		0.0278051	-0.00296832	0.0838277
Omy#S15323964	carcinoembryonic antigen-related cell adhesion molecule 1 [Danio rerio]	0.12261	0.046837	-0.0889843	-0.179485	-0.206575	0.0496803	-0.0218672	-0.0022913	0.210856	-0.18575	0.160892	0.0125405	-0.20961	0.118509	0.0537188	-0.11287
Omy#S15324303	Tax1-binding protein 1 homolog [Salmo salar]	0.543452	0.0216075	0.148136	0.245125	0.246089	0.0875515	0.0573637	0.0318317	-0.00953659	0.113233	-0.110765	0.245418	-0.499815	-0.603312	-0.317347	-0.0525604
Omy#S15324850	phosphatidylinositol-4-phosphate 5-kinase [Danio rerio]	0.377064	0.547752	0.331414	0.0632513	0.240218	0.209505	-0.248997	0.232781	0.194851	0.447188	0.349761	-0.343779	0.177829	-0.44869	-0.35944	-0.413401
Omy#S15325014	similar to SJCHGC03982 protein [Danio rerio]	-0.0856483	-0.0489828	0.235802	-0.176632	0.053043	-0.106477	-0.0492647		-0.179398	0.0416921	0.125924	0.0101501	-0.304184			-0.087557
Omy#S15325205	RPB5-mediating protein isoform a [Homo sapiens]	0.279159	-0.0643926	0.287034	0.0962505	0.26507	0.211142	0.398606	-0.0371041	0.118602	0.0650802	-0.0518767	0.0165275	-0.026557	0.247623	-0.185271	-0.300879
Omy#S15326129	p66 alpha [Danio rerio]	0.338626	0.0186842	0.0666255	0.0623986	0.0900665	0.0634097	0.0229653	-0.0435206	0.464504	-0.00886258	-0.0635871	0.015136	-0.166044	-0.13303	0.178385	0.174491
Omy#S15326516	cAMP-dependent transcription factor ATF-1 [Oncorhynchus mykiss]	0.412812	0.499188	0.282968	0.273064	0.232277	0.302703	0.498036	-0.0453178	0.228931	0.249622	0.652846	0.409506	-0.66293	-0.431042	-0.387809	0.0442198
Omy#S15326885	pyruvate dehydrogenase phosphatase isoenzyme 2 [Homo sapiens]	0.53322	-0.065552	0.151094	0.0984249	-0.00920618	0.234107	0.146475	0.103422	-0.0305678	0.215845	0.244342	0.323312	0.0647417	0.235495	0.346571	-0.0312651
Omy#S15327995	Unknown	0.0942891	-0.166122	-0.340724	0.122848	-0.257105	-0.16631	-0.206131	-0.189757	-0.361074	-0.331684	0.472258	-0.570909	0.811186	0.068938	1.21031	0.231496
Omy#S15327999	TNF receptor-associated factor 3 interacting protein 1 [Homo sapiens]	0.224936	0.0867919	0.00558931	0.0251887	0.214978	0.0677864		-0.000987124	0.0228473	0.0975471	0.104127	0.078913	0.240335	-0.00912658	0.342991	0.501155
Omy#S15328250	ORAI calcium release-activated calcium modulator 2 [Homo sapiens]	1.19951	0.739648	0.650225	0.569589	0.778525	0.727284	0.929557	0.426915	0.578944	0.700311	0.528506	0.813441	-0.107901	-0.0460332	0.00630052	0.215019
Omy#S15328387	Unknown	0.396731	0.0505353	0.0779828	-0.00866353	0.0887304	0.308563	0.217184	-0.313087	-0.0595291	0.0261693	-0.0357759	-0.00181672	0.0100644	-0.00150505	0.0334035	0.0729537
Omy#S15328394	transducin beta-like 3 [Homo sapiens]	-0.093665	-0.427923	0.0572784	-0.160151	-0.0463012	0.211912	0.00716839	0.0509576	-0.0781129	-0.0384422	0.0214344	-0.314027	-0.10093	0.0663875	-0.275128	-0.961601
Omy#S15328698	similar to eukaryotic translation initiation factor 4 gamma, 3 [Danio rerio]	-0.181805	-0.0273822	-0.0397704	0.0576388	-0.29951	-0.242372	-0.135756	-0.364979	-0.370616	-0.299718	-0.0622657	-0.380983	0.341084	-0.159404	0.22802	0.229895
Omy#S15328776	vitellogenin receptor [Oncorhynchus mykiss]	0.262883	0.333058		0.0684903	0.0199166	0.0152604	0.204518		0.285365	0.00944012	0.152703	-0.178276	0.0686525	0.0392974	0.0690289	0.159305
Omy#S15328778	thrombospondin 1 precursor [Homo sapiens]	-0.116474	-0.263369	0.0559528	0.637731	0.524882	0.172466	0.800533	0.175256	-0.0930026	0.127061	-0.331951	-0.270678	-0.16808	0.317947	-0.150494	0.0652565
Omy#S15328906	Iron-responsive element-binding protein 1 [Salmo salar]	0.411339	0.362423	0.256695	0.100456	0.242846	0.65114	0.393592	0.147735	-0.0556305	-0.300578	-0.23497	0.340571	-0.719595	-0.895984	-0.36657	-0.365025
Omy#S15329009	Tenascin precursor [Salmo salar]	-0.0610168	-0.174589	0.00558931	-0.100425	-0.200387	0.194039	0.31983		-0.0527852	0.0629049		0.0918977	0.34339	0.352159	-0.160497	0.105874
Omy#S15329413	Unknown	-0.0738037	0.263094	0.561096	0.440457	0.345856	0.677328	0.662174	-0.0581273	0.435775	0.535325	0.547542	0.339072	0.0799695	-0.252504	-0.197567	0.98962
Omy#S15329474	Unknown	0.207752	-0.0844428	0.102685	-0.156295	0.163478	-0.210191	0.0900195		0.290633		0.109634	0.560953		0.0621358	0.140397	0.00544718
Omy#S15329476	sal-like 1 [Homo sapiens]	0.246753	-0.146179	-0.116519	-0.09248	-0.153646	0.0605094	0.148669	0.0131436	-0.000756747	-0.0614112	0.0852555	-0.262951	-0.563671	-0.403384	-0.14006	-0.576484
Omy#S15329638	DNA cytosine-5 methyltransferase 3 beta isoform 2 [Homo sapiens]		0.0518236	0.175337	-0.0726329	0.052572	0.0243385	-0.142603		0.0535955	0.174114	-0.0928992	-0.23785	-0.0953903	-0.111703		0.0495117
Omy#S15329749	Nijmegen breakage syndrome 1 [Danio rerio]	0.155421	0.415177	-0.0698766	-0.240557	-0.0753355	0.26695	-0.0563355	-0.0352701	-0.173052	-0.231884	-0.112758	-0.263693	-0.106326	-0.196203	0.127324	-0.124009
Omy#S15329872	ropporin [Homo sapiens]	0.303365	0.198928	-0.0443303	-0.0434225	0.12903	0.354242	0.321843	-0.226446	-0.312306	0.117099	0.162208	-0.0887088	-0.275376	-0.423403	-0.604313	0.123388
Omy#S15330142	chromodomain helicase DNA binding protein 7 [Homo sapiens]	0.185511	0.280455	0.42721	0.365424	0.294019	0.605088	0.492827	-0.0656016	0.514414	0.417695	0.537633	0.316176	-0.00595713	-0.0839017	0.467206	0.847276
Omy#S15330600	DNA replication licensing factor MCM3 [Salmo salar]	0.0688955	0.202349	0.181338	0.056669		0.0621992		-0.00833606	-0.214504	-0.0554149	-0.119008	0.0379812	0.0985233	0.177367	0.0248892	0.0690016
Omy#S15331388	xylulokinase homolog [Homo sapiens]	-0.0416144		0.38603	0.0193067	0.0610885	-0.00217812	0.0543492		-0.102363	0.00226092	-0.394136	0.2848	0.194133	0.0939587	0.189672	-0.161527
Omy#S15331491	ATP binding domain 3 [Homo sapiens]	0.152942	0.22566	0.194347	-0.0417935	-0.0160417	0.199664	-0.102952	-0.0677071	0.257113	-0.185167	-0.0369143	-0.0922101	0.150762	-0.0611544	0.0652497	0.215112
Omy#S15331670	cyclin N-terminal domain containing 1 [Homo sapiens]	-0.0063445	0.0133902			0.0478847	0.122865		0.412359	0.0306519	0.0555841	0.387205	0.322281	-0.0968982		-0.0298965	-0.0978739
Omy#S15331703	lymphocyte cytosolic protein 1 precursor [Oncorhynchus mykiss]	-0.216048	0.126575	0.38603	0.041066	0.316285	-0.125101	0.345806	0.0527535	0.211649	-0.236384	0.0812476	0.297807	0.226585	0.0763175	0.239711	0.0768983
Omy#S15332163	26S protease regulatory subunit 4 [Salmo salar]	-0.993941	-0.368012	-0.666223	-0.303977	-0.698269	-0.713795	-0.749302	-0.18841	-0.312206	-0.429164	0.0876678	-0.511556	1.0182	0.62062	1.13311	0.873131
Omy#S15332936	UBX domain containing 1 [Danio rerio]	-0.0691933	0.258494	0.522876	-0.0462165	0.136855	0.156947	-0.305542	0.114057	0.125928	-0.0794681	0.1583	-0.00720701	-0.25544	-0.0727146	0.135647	-0.0331024
Omy#S15332994	GLI-Kruppel family member GLI2 [Homo sapiens]	0.197595	-0.0371269	0.0914221	0.153184		-0.152823	0.103515		0.291235	0.123065	0.200965	0.0124223	-0.164854	-0.177677	-0.0806023	0.0793318
Omy#S15333134	Cytochrome c oxidase polypeptide VIa, mitochondrial precursor [Oncorhynchus mykiss]	-0.124104	-0.0611711	-0.178431	0.0838182	-0.157256	-0.207555	-0.152686	0.0697389	-0.104376	0.0512729	-0.124377	-0.437219	-0.171928	0.315545	0.0231829	-0.335836
Omy#S15333299	PL6 protein [Homo sapiens]	-0.0172198	0.244886	-0.170506	-0.0476981	0.00147654	0.318901	0.0431926	-0.137221	0.104005	0.197294	0.0453219	0.184298	0.0501491	0.202652	0.21671	0.439334
Omy#S15333581	FtsJ homolog 3 [Homo sapiens]	0.200483	0.0609504	0.367704	-0.11391	0.359824	0.750836	0.189283	0.0270037	0.254541	0.0066394	-0.0677334	-0.257715	0.669529	0.265657	0.201652	-0.292732
Omy#S15333810	UBX domain containing 8 [Homo sapiens]	-0.245316	0.123138	0.00152101	0.0390422	0.181998	0.182688	0.21653	-0.00306013	0.214217	0.125438	0.307497	0.00413971	0.0165045	-0.113185	0.0855572	0.444835
Omy#S15334036	nuclear receptor binding protein [Homo sapiens]	-0.0650356	0.0670709		-0.0962376	-0.0977088	-0.0919541	-0.26955			0.200968		0.264673	0.0336398	-0.252514	-0.135078	0.0864457
Omy#S15334125	regulatory factor X1 [Homo sapiens]	0.281726	0.0947164	-0.0309326	0.0973802	0.137144	0.0812329	0.0878565	-0.237367	-0.0971464	0.220649	-0.262888	-0.325038	-0.00412041	-0.374438		-0.173754
Omy#S15334486	X-ray repair complementing defective repair in Chinese hamster cells 3 [Danio rerio]	-0.000206012	-0.247129	0.488952	-0.316096		0.111942	0.060641	-0.0521726	0.145126	0.041243	-0.163643	0.0307594	0.0040229	-0.0693893	0.148251	-0.0588511
Omy#S15334490	DEAH (Asp-Glu-Ala-His) box polypeptide 37 [Homo sapiens]	0.668931	0.451509	0.376993	0.403682	0.495199	0.437358	0.378792	0.00220593	0.455246	0.19193	0.547521	0.383275	-1.60465	-0.956054	-0.631737	-0.715268
Omy#S15334621	hydrocephalus inducing isoform a [Homo sapiens]	0.219135	0.179254	0.337198	-0.136576		-0.313033	-0.134181	0.153388	-0.184898	0.10003	-0.0170625	-0.227041	0.220905	0.0431315	0.0131301	-0.123619
Omy#S15334949	E3 ubiquitin-protein ligase RNF25 [Salmo salar]	-0.622895	-0.350253	-0.434428	-0.298371	-0.145458	-0.0825574	-0.16772	-0.00488579	-0.299409	-0.436041	-0.159214	-0.583655	-1.08747	-0.804982	-0.15548	-0.912447
Omy#S15335124	cytosolic beta-glucosidase [Homo sapiens]	0.270143	0.159925	-0.0499505	-0.0999149	-0.0899584	-0.200674	-0.0510975	0.203538	0.452377	0.0946782	-0.0158359	-0.150236	-0.0105694	0.0653344	-0.082015	-0.0495274
Omy#S15335149	G protein-coupled receptor 125 [Homo sapiens]	0.346565	0.274238	0.173033	0.066916	0.103454	0.158671	0.148997		-0.244256	0.0260741		0.161754	-0.0574426	-0.164231		0.055021
Omy#S15335187	peptidase D [Homo sapiens]	-0.0518127	0.255116			0.113088	0.219375	0.0978244	-0.0623787	0.127842	0.0260741	0.106946	0.317592	-0.115981	0.169948	0.190147	0.0856901
Omy#S15335964	Adiponectin receptor protein 1 [Salmo salar]	0.418253	0.102265	-0.208152	-0.385248	-0.23994	0.22684	0.412856	-0.0873796	0.436272	0.0572102	-0.613729	-0.461945	-0.280564	-0.73415	0.0919482	0.261862
Omy#S15335985	tight junction protein 1 isoform a [Homo sapiens]	0.0297395			-0.565133	-0.207693	-0.0537602	0.0356588		-0.0647721	-0.039459		-0.2571	-0.00828465	0.00180377	0.116435	0.0519655
Omy#S15337150	macrophage migration inhibitory factor [Oncorhynchus mykiss]	0.690249	0.809436	0.100552	-0.13241	0.358794	0.575677	-0.137106	0.254622	0.256047	0.482904	0.0737476	0.32133	0.0621439	0.342995	-0.0967957	-0.204467
Omy#S15337487	Ral GEF with PH domain and SH3 binding motif 2 isoform 1 [Homo sapiens]	-0.00365406	0.194458	0.22575	0.371891	0.285357	0.26296	0.329198	0.3296	0.461232	0.103332	-0.0060018	-0.0139876	0.293999	0.175357	-0.0251605	0.750396
Omy#S15337818	Tropomyosin-1 alpha chain [Salmo salar]	0.22064	-0.320502	0.360819	0.315684	0.915087	0.535978	0.579592	0.427406	-0.0492088	0.361896	-0.315299	-0.59874	0.294988	0.940146	0.157837	-0.346358
Omy#S15337826	Mitochondrial precursor proteins import receptor [Salmo salar]	-0.162284	-0.0641763	-0.153054	-0.0183561	-0.292878	0.0859746	-0.00567907		-0.215581		0.234719	0.0125908	-0.0275426	-0.112193	-0.0144633	0.00564669
Omy#S15338003	transmembrane glycoprotein A33 precursor [Homo sapiens]	-0.317509	-0.122879	0.438063	0.140198	-0.0396175	0.20039	0.153487	0.0472436	0.349426	0.18281	0.239533	0.145326	0.191255	0.178317	-0.0716117	0.324721
Omy#S15338110	Unknown	0.272632	0.476	0.153711	-0.278065	0.470595	-0.0223906	-0.0230775	-0.202686	-0.207918	0.0129972	-0.4255	-0.16628	-0.438877	0.11353	0.0356975	-0.463608
Omy#S15338832	unc-119 homolog [Salmo salar]	-0.120784	0.0135207	-0.267269	-0.173307	-0.0995563	-0.205541	-0.0779065	-0.144443	-0.178292	-0.0419119	-0.135384	-0.167333	0.102971	0.148658	0.0159668	0.0614555
Omy#S15338979	hypothetical protein [Danio rerio]	-0.0063445	-0.0206673	-0.082597	-0.0148709	0.052572	-0.132385	0.752999		-0.157978	0.00944012	0.00245888	0.14135		-0.368978		-0.0148197
Omy#S15339885	Tetratricopeptide repeat protein KIAA0103 [Oncorhynchus mykiss]	-0.0475962	-0.155814	0.260277	-0.184651	-0.64295	-0.146889	-0.155759	-0.604788	-0.105033	-0.0714025	-0.131866	-0.594719	-0.287538	-0.542558	-0.318194	0.120941
Omy#S15340069	N-acetyltransferase 9-like [Salmo salar]	-0.324602	-0.224596	-0.322996	-0.504028	-0.326467	-0.338128	0.0072535	-0.384267	-0.229406	-0.169599	-0.377005	-0.21877	0.294868	-0.0612988	0.484123	0.392192
Omy#S15340564	tumor necrosis factor receptor associated factor 2 [Oncorhynchus mykiss]	0.0349151	0.0451529	-0.0239064	-0.145605	0.163177	0.0757195	-0.0671963	0.069877	0.187608	0.146277	0.083806	0.0658245	0.0142757	0.159003	0.0954606	-0.00296203
Omy#S15340567	NGB1_ONCMY RecName: Full=Neuroglobin-1	0.0599276	0.0236786	0.240369	0.134419	0.211615	0.250833	0.274774	-0.0513335	0.189126	0.0263751	-0.185016	-0.27652	0.287755	0.21887	-0.0486823	0.230855
Omy#S15340598	AF345874_1 novel immune-type receptor 7 [Oncorhynchus mykiss]	0.40654	0.101657	-0.498162	0.167738	0.215146	-0.0704831	0.106914	0.171579	-0.215777	0.0416921		0.125652	-0.106936	0.0823901		-0.178992
Omy#S15340753	ACH91_ONCMY RecName: Full=Neuronal acetylcholine receptor subunit alpha-9-I; AltName: Full=Nicotinic acetylcholine receptor subunit alpha 9-I; Short=NACHR alpha 9-I; Flags: Precursor	0.072386	-0.0348687	0.233438	0.264372	0.265447	0.0588411	0.21653	-0.0430556	0.179115	0.195784	-0.0923409	-0.178099	-0.249644	-0.329941	-0.0806023	-0.0490969
Omy#S15340762	AF363730_1 potassium channel TSK3 [Oncorhynchus mykiss]	0.0297395	0.0859758		-0.749283	-0.15442	0.244429	-0.0764427	-0.0430556	0.0266134		-0.0784623	0.29271	0.0233354	-0.0761378	0.061462	0.163801
Omy#S15340838	beta2-adrenergic receptor [Oncorhynchus mykiss]	-0.310572	-0.0889474	0.0514516	-0.0476081	-0.144004	0.215614	-0.129213	0.385724	-0.417377	-0.547012	-0.235022	-0.201431	1.18377	-0.177475	-1.05747	-0.357026
Omy#S15340842	AF296372_1 MHC class I heavy chain [Oncorhynchus mykiss]		0.0432807	-0.205114	0.230378	-0.0332806	0.145728			0.0293277	0.146277	0.0398372	0.0710206	0.113782	-0.0137712		0.0579774
Omy#S15340879	Myosin light chain 1	0.517002	0.693608	0.422698	0.640013	0.738165	0.632002	0.722837	0.638332	0.586894	0.607915	-0.117169	0.453862	-0.790526	-0.380407	-0.246136	0.307012
Omy#S15340898	putative phosphatidylinositol-4,5-bisphosphate phosphodiesterase gamma 2 [Oncorhynchus mykiss]	-0.0281043	-0.0137944	-0.350937		0.00772062	0.13266	0.21653			-0.127381	0.0293386	-0.146929	0.00332868	-0.330884		-0.199224
Omy#S15340903	unnamed protein product [Oncorhynchus mykiss]	0.0966425	0.251086	0.0567052	0.152798	0.201563	0.0915499	-0.157586	-0.108921	-1.4803	0.171454	0.0987264	0.0622422	0.190069	0.300671	-0.134438	0.219723
Omy#S15340959	Shaw-related potassium channel protein Raw2 [Oncorhynchus mykiss]	0.221061	-0.00798247	0.288279	-0.0975698	-0.0947681	0.0385655	0.163871	0.10338	-0.0218964	0.238948	-0.121291	0.264673	-0.219456	-0.00982375	-0.031757	0.0112233
Omy#S15341005	AF151524_1 cytochrome P450 2K5 [Oncorhynchus mykiss]	0.158129	0.213723	0.16291	-0.205117	0.120443	0.175915	0.0616403	-0.157799	0.0987024	0.11508	0.252651	-0.119759	-0.38858	-0.385851	-0.346404	-0.374373
Omy#S15341023	T-cell receptor V-alpha2.3 chain [Oncorhynchus mykiss]		0.0823006	-0.0400824	0.672121	0.0615427	0.0113038		0.0225889	-0.0791664	0.0845608		0.790657	0.0233354	-0.332585		0.0631256
Omy#S15341056	MHC class Ia heavy chain precursor [Oncorhynchus mykiss] MHC class Ia heavy chain precursor [Oncorhynchus mykiss]	-0.727951	-0.317704	-0.243174	-0.329447	-0.205365	-0.539836	-0.69579	-0.199511	-0.292879	-0.12824	-0.463662	-0.271994	0.0727759	-0.425818	2.35265	-0.510526
Omy#S15341085	Chemokine CK-1 precursor [Oncorhynchus mykiss]	1.16635	0.957107	0.241509	-0.879349	-0.486994	0.732363	0.110428	-0.00533106	0.0435651	0.530025	0.326673	-0.409768	-0.340043	-0.59415	-0.418302	-1.00406
Omy#S15341095	Radical S-adenosyl methionine domain-containing protein 2; AltName: Full=Virus inhibitory protein, endoplasmic reticulum-associated, interferon-inducible; Short=Viperin Radical S-adenosyl methionine domain-containing protein 2, V	-0.319248	-0.435866	0.38615	-0.0401552	0.628251	-0.0533725	-0.14388	-0.400927	0.455792	-0.399444	0.0293386	-0.148485	-0.291956	0.274038	0.821072	0.371094
Omy#S15341111	aryl hydrocarbon receptor nuclear translocator protein isoform b [Oncorhynchus mykiss]	-0.475424	-0.149369	-0.0724215	-0.103761	-0.23745	-0.189294	-0.0483371	-0.122839	0.101532	-0.164923	-0.016325	0.172403	0.129941	-0.0736995	0.0632356	0.512739
Omy#S15341130	rtSox23 [Oncorhynchus mykiss]	-0.103198	-0.117595	0.0532886	-0.0385276	-0.105068	-0.288196	-0.152181	0.0423292	-0.0678936	0.0608443	0.0161868	-0.0590126	-0.237291	0.417391	0.217744	0.0783706
Omy#S15341154	SOX-LZ [Oncorhynchus mykiss]	0.0164313	0.404363	-0.172188	-0.127768		-0.158249	0.115365	0.0539599	0.0640057		0.220492	0.15973	-0.120376	0.117968	-0.0278751	0.00518655
Omy#S15341178	immunoglobulin light chain VL2 [Oncorhynchus mykiss]	-0.458156	0.14152	0.475036	-0.381316	0.0670973	0.118463	0.147982	0.0483001	-0.11485	-0.367918	0.294493	-0.112578	0.126484	-0.229367	0.151306	1.00096
Omy#S15341179	immunoglobulin light chain VL2 [Oncorhynchus mykiss]	0.0864728	-0.0212842	-0.210167	-0.0315394		0.181862	0.0443246		-0.343934	0.0848804	-0.0466518	-0.145904	-0.00442004	0.378522		0.195654
Omy#S15341216	immunoglobulin mu heavy chain [Oncorhynchus mykiss]	0.0523052	-0.255479	0.386319	-0.0996566	-0.188201	-0.0867184	-0.0532718	-0.352832	0.165428	0.0412596	-0.0818024	0.012968	0.195976	-0.0145783	0.0581274	-0.0674162
Omy#S16592344	MHC class I antigen [Oncorhynchus mykiss]	-0.082356	0.229675	0.333106	0.511511	-0.0459627	-0.0592643	-0.0308934	-0.270067	0.285652	0.393917	-0.188404	-0.0412409	0.213325	-0.926651	-0.478574	0.0314039
Omy#S17512821	tyrosinase [Oncorhynchus mykiss]	0.397986	0.371058	0.613435	0.520831	0.72784	0.945353	0.831462	0.261779	0.424322	0.553685	0.355447	0.311257	0.459028	0.3908	0.108273	1.03168
Omy#S18093878	Homocysteine-responsive endoplasmic reticulum-resident ubiquitin-like domain member 1 protein [Salmo salar]	-0.183458	-0.120634				0.125601	0.00365081	-0.0150721	0.219741	0.0944355	0.0716275	0.218769	-0.115981	-0.230975		0.481391
Omy#S18094020	Ras-related protein Rab-11A [Salmo salar]		-0.0347058	-0.136838	-0.0510706	-0.246633	-0.260135		-0.00833606	-0.262165			0.299862	0.491195	0.329959	0.142396	-0.133653
Omy#S18094456	agrin [Homo sapiens]	-0.255909	0.176833	0.0631491	0.0912751	0.0603186	-0.0919213	-0.188528	-0.0353574	-0.0861079	-0.174658	0.452007	-0.199851	0.243303	-0.111497	-0.0256769	-0.0440858
Omy#S18094875	synovial sarcoma, X breakpoint 2 interacting protein [Danio rerio]	0.303798	-0.0968453	-0.0512976	-0.254113	0.507862	0.173035	0.139336	-0.0352687	-0.154879	0.0804005	-0.490046	-0.436764	-0.0149794	0.294463	-0.184125	-0.51377
Omy#S18094904	similar to Gypsy Danio rerio 1 polyprotein	3.1194	-0.466731	-0.273851	-0.432348	-0.285101	-0.247169	1.62609	-0.47829	1.86051	-0.528863	-0.644108	-0.760376	-0.43571	-0.199035	-0.574426	-0.629463
Omy#S18095197	Unknown	-0.209165	-0.200437	0.0255716	-0.120694	0.116319	0.0445839	-0.0224691	0.0159484	0.0148486	-0.167881	-0.101241	0.0302218	0.191766	0.0418617	-0.00152558	0.195684
Omy#S18095700	FBPL4 [Oncorhynchus mykiss]	-0.594283	0.153077	0.508482	0.405006	0.363904	0.514444	-0.0690043	-0.127267	0.272596	0.498801	0.574449	-0.309204	1.03157	0.143314	0.107034	0.95356
Omy#S18096231	ovulatory protein-2 precursor [Salvelinus fontinalis]	0.196557	-0.228717	0.0204993	0.0698062	0.137917	0.241361	-0.263625	-0.102559	-0.131492	-0.0193677	0.0590616	0.0858277		0.03884	0.166764	-0.0096771
Omy#S18097481	embryonic alpha-type globin [Oncorhynchus mykiss]	0.143558	0.130165	0.0610895	-0.143217	0.0183558	0.157892	0.10965	-0.313087	0.21508	0.14903	0.0815456	-0.400389	-0.0288014	0.322253	-0.0894712	0.142825
Omy#S18099194	AF252301_1 shaker-related potassium channel Tsha1 [Oncorhynchus mykiss]	0.306876	0.108668	0.38333	0.132199	0.181303	0.374718	0.551601	0.0726186	0.129453	0.19379	-0.0214364	0.0295807	-0.313864	-0.555329	-0.502086	0.415514
Omy#S18099476	Unknown	-0.190607	0.247061	-0.451507	-0.266222	-0.209969	-0.311919	-0.0547106	0.10338	0.0317027	0.156199		0.0101501	-0.0556392	-0.3037	0.0315694	-0.00685003
Omy#S18099777	Succinate dehydrogenase iron-sulfur protein, mitochondrial precursor [Oncorhynchus mykiss]	-0.636408	-0.593551	-0.477447	-0.404977	-0.736343	-0.659892	-0.550031	-0.291055	-0.440865	-0.590736	-0.291724	-0.350621	0.0213178	-0.0384832	0.240345	0.270068
Omy#S18099826	Unknown	0.046628		-0.0439854	-0.378039	-0.0825421	0.176872	0.257201		-0.135094	0.302679	-0.236938	0.0183491			-0.031757	0.0646301
Omy#S18099928	cyclin J [Homo sapiens]	0.43906	0.110572	0.0985266	0.237797	0.359384	0.175821	-0.105043		0.103746	0.528711		0.0101501	-0.284428	-0.0524222		0.191011
Omy#S18100133	polo-like kinase 3 [Homo sapiens]	0.0996463	-0.196173	0.0922313	0.176573	-0.0977088	-0.187521	-0.268365	0.109109	-0.0777833	-0.0531904	-0.195823	0.0629561	0.134952	0.0389008	-0.121991	0.079837
Omy#S18100457	Unknown	-0.192305	-0.104445	-0.238081	0.0113306	-0.0403474	-0.0515465	0.130854	0.249742	-0.173238	0.0691779	0.386647	-0.365722	0.496169	0.241247	0.119649	-0.24275
Omy#S18100470	Syntenin-1 [Salmo salar]	-0.111948	-0.222796	-0.117845	0.0420255	0.168085	-0.547614	0.0588984	0.0326107	-0.0618447	-0.105961	-0.120764	0.198707	0.384857	-0.0628072	-0.0282011	0.252901
Omy#S18100807	vascular endothelial growth factor receptor 2 [Oncorhynchus mykiss]	0.0629098	-0.526314	0.0264842	-0.263909	0.0920722	0.141875	0.0812493	-0.053514	-0.326846	-0.0142914	0.107922	-0.280724	0.0448579	-0.13679	-0.0712995	-0.167952
Omy#S18101971	mediator complex subunit 1 [Homo sapiens]	0.279212	0.328182	0.387131	-0.102221	0.215146	0.394312	0.276468		0.104053	0.0351198		-0.0901653	-0.269416	-0.255977		-0.210553
Omy#S18102051	Anaphase-promoting complex subunit 5 [Salmo salar]	0.504401	0.52184	0.133803	0.146186	0.317025	0.195127	0.150988		0.229769	0.0629049	0.233438	-0.175115	-0.12768	0.119877	0.0382285	0.124399
Omy#S18102276	Unknown	0.116894	0.0974366	-0.779933	0.0951992	0.29604	0.339468	0.35506	0.0231884	0.176505	-0.0821373	-0.242522	0.149081	-0.330216	-0.169366	-0.14644	0.178796
Omy#S18103023	Probable low affinity copper uptake protein 2 [Salmo salar]	-0.208647	0.0718138	-0.1985	-0.0481291	0.0346501	-0.0352562	-0.240925	-0.0509534	-0.0756456	0.164246	-0.298647		-0.0752411	0.0909555	-0.185271	-0.0594186
Omy#S18142577	microsomal glutathione S-transferase 1 [Homo sapiens]	-0.0246319	0.297299	0.521777	-0.138265	0.319441	0.0693949	0.331227	0.288564	0.0847043	-0.231363	0.0859951	-0.225265	-0.28858	0.327337	-0.24172	0.105993
Omy#S18143073	TAR RNA binding protein 2 isoform a [Homo sapiens]	0.100864		0.148793	-0.100425	-0.0875207	-0.158249	0.220694	0.402196		0.0431165	0.120359	-0.0797369	0.0639938	0.199286	-0.187428	0.627718
Omy#S18143413	similar to preproadrenomedullin [Danio rerio]	-0.216946	-0.283997	-0.29108	0.00748859	-0.272081	-0.111539	0.0566042	-0.0348562	-0.0470809	0.141064	-0.494517	-0.0635154	0.876202	-0.0119659	0.135447	-0.316551
Omy#S18144151	Unknown	0.138213	-0.0126028	-0.22532	0.0926843	0.0349844	-0.250827	0.183257	0.0441933	-0.0152509	0.1392	0.194552	-0.24824	0.542733	0.536779	0.175588	-0.183874
Omy#S18144480	Unknown	0.40512	-0.00938473	0.293576	0.0419818	-0.10171	0.0760722	0.530729	0.129219	-0.0659239	0.103865	0.124184	-0.14596	0.72099	0.320584	-0.058429	0.203866
Omy#S18144775	F-box and leucine-rich repeat protein 3 [Homo sapiens]	-0.238467	-0.0230058	0.135801	-0.0721071		-0.0783549	-0.0671963		-0.188035	-0.0767155	0.0116041	-0.334199	0.0180044	0.351884	0.0882481	0.128649
Omy#S18145224	adaptor-related protein complex 3, delta 1 subunit isoform 2 [Homo sapiens]	-0.230019	-0.195091		0.172272	0.0758658	-0.0343491	0.19913	-0.0725559	-0.0230728	-0.0231633	0.110872	0.363394	0.248403	0.342842	0.0155647	0.0738742
Omy#S18145627	phosphatase and actin regulator 1 [Homo sapiens]	-1.62754	0.690452	0.794696	0.0848743	1.19491	0.713853	0.0348025	0.65122	0.631917	1.36739	1.40689	0.657509	1.90732	0.245826	0.507298	1.32343
Omy#S18145630	NEDD8 ultimate buster 1 [Salmo salar]	-0.153166	0.157503	0.359077	0.283177	0.695742	0.241816	0.171321	0.00489407	0.146634	0.590458	0.580528	-0.222939	0.84655	0.180719	0.384397	1.05822
Omy#S18145643	cytochrome b5 domain containing 1 [Homo sapiens]	0.206352	0.0170558	0.103098	0.149994	0.254647	0.0737653	0.0159787		0.111244	-0.110019	0.438738	-0.0387655	-0.0534888	-0.199778	0.117195	-0.019514
Omy#S18146679	TBP-associated factor 2 [Homo sapiens]	-0.305986	0.0113536	-0.0486802	0.151318	0.0845493	0.11444	0.0315525	0.0179026	-0.137884	-0.0991804	0.150435	0.235512	0.122519	-0.0864936	-0.132367	0.435632
Omy#S18146682	similar to Tmbim1 protein [Danio rerio]	0.34309	0.0363335	-0.0915472	0.0405592	0.275612	0.0896467	0.185611	0.177915	-0.115964	-0.0202749	-0.0217717	-0.227286	-0.0911758	0.0197751	0.139795	0.0940177
Omy#S18146926	ropporin [Homo sapiens]	0.0941923	0.229763	0.219218	0.339407	0.112539	0.265688	-0.0491183	0.0610248	0.257727			0.268528	-0.0275426	-0.0169473		-0.0397
Omy#S18147031	Transmembrane protease, serine 2 precursor [Salmo salar]	-0.130697	-0.438593	-0.197154	-0.26333	-0.345938	-0.311919	0.0879109		-0.122121	0.147705	-0.143234	-0.1851	0.146708	-0.097798	0.303571	0.413358
Omy#S18147214	Cas-Br-M (murine) ecotropic retroviral transforming sequence [Danio rerio]	0.0706126	0.0931614	0.223686	-0.20884	0.0882217	-0.0239821		0.379332	0.0785936	-0.134	0.0293386	0.0027907	-0.0192805	0.527102	-0.133799	0.0491814
Omy#S18148033	Secretory carrier-associated membrane protein 4 [Salmo salar]	-0.34078	-0.229661	0.0416555	0.253988	-0.0439435	-0.0976947	0.257487		0.0199391	0.124836	-0.236938	-0.0718865	-0.240103	0.182266	-0.141645	0.534922
Omy#S18148155	similar to hCG1810810, [Danio rerio]	-0.0856483	-0.0076459	0.0905025	-0.126943	-0.15138	-0.0482383	0.194735		-0.0277871	0.0111466	-0.0217717	-0.0176226	-0.147965	-0.234415	-0.0356122	-0.0096771
Omy#S18148613	DNA repair protein RAD51 homolog A [Salmo salar]	-0.0168051	0.236763	0.201888	-0.202643	0.0459634	0.0097903	0.0256606	0.109109	0.0653931	-0.128179	-0.0433189	0.0388642	0.112683	-0.106503	0.213061	0.184284
Omy#S18148983	translocation protein 1 [Homo sapiens]	0.585108	0.274511	0.706331	0.482556	0.836153	1.02819	0.751099	0.0530998	0.384019	0.265106	0.363763	0.265176	0.966867	0.923528	0.106462	0.308183
Omy#S18149383	Unknown	0.556893	0.514577	0.885559	0.480748	0.85893	1.02599	0.811447	0.327304	0.549217	0.451977	0.390536	0.4695	1.17097	0.824208	0.42154	0.566338
Omy#S18149410	TOX high mobility group box family member 2 isoform a [Homo sapiens]	0.150036	0.0984747	0.373904	0.0412373	0.215146	0.0127583	0.262845		-0.0636169		0.0293386	0.273404	0.220235	0.142817	-0.0103112	-0.019514
Omy#S18150037	fibroblast growth factor receptor substrate 2 [Homo sapiens]	0.114106	-0.102247	-0.324401	-0.10864	-0.0307117	-0.252472	-0.180423	-0.297324	-0.0718054	-0.1057	0.186315	0.0960579	-0.314895	-0.205774	0.0667545	-0.197338
Omy#S18150943	sirtuin 1 [Homo sapiens]	0.315065	-0.120634	0.0551324	0.175755	0.00205327	-0.072472		0.187117	0.000717928	-0.0188539		-0.307389	0.245269	0.0805126	0.00516569
Omy#S18151131	male germ cell-associated kinase [Homo sapiens]	0.73178	0.616881	0.282013	0.341787	0.558085	0.599867	0.466372	0.26286	0.376216	0.475764	0.310108	0.567849	-2.86899	-1.69975	-2.10483	-2.15309
Omy#S18151258	castor homolog 1, zinc finger isoform a [Homo sapiens]	-0.0191847	-0.176977	0.483364	0.120088	-0.0308683	0.459482	0.342863	-0.372988	-0.0540318	0.207219	-0.00254114	0.0131031	-0.653156	-0.163935	-0.187428	0.123982
Omy#S18151997	lin-28 homolog B [Homo sapiens]	0.339181	0.475828	-0.163563	-0.0946291	0.0170997	0.296904	0.240711	-0.283486	0.0197138	0.0651098	0.0587407	0.0480289	-1.63957	-1.05458	-0.697933	-0.720004
Omy#S18152668	amyloid beta A4 protein precursor, isoform b [Homo sapiens]	-0.0924736	-0.0181242	0.101999	-0.0624531	0.0894585	0.213412	0.255882	0.00187531	-0.167629	0.167658	-0.0757007	-0.0691871	0.210005	0.161111	0.110945	0.101377
Omy#S18152779	T-cell receptor V-alpha4 chain precursor [Oncorhynchus mykiss]	0.130272	0.262136	-0.0879747	-0.182706	0.0407124	0.208516	0.185854		-0.231439	-0.132266	0.387205	0.0192993	0.134952	0.271751	-0.17002	0.352073
Omy#S18152841	tektin 4 [Homo sapiens]	-0.12747	0.072224	-0.002752	0.00216238	-0.069118	-0.129059	0.0798614	0.129072	0.165632	-0.110353	0.0891685	-0.0774034	0.224793	-0.166009	0.0315694
Omy#S18153078	Claudin-like protein ZF4A22 [Salmo salar]	-0.0667131	0.00517252		-0.140369			-0.00802443	-0.0430556	0.0204383	-0.0426238		0.153902	0.164349	-0.0704404	0.231228	-0.116905
Omy#S18153329	cadherin EGF LAG seven-pass G-type receptor 1a [Danio rerio]	0.521807	0.0891524	0.408573	0.0532228	0.264348	0.397527	0.701805	0.0112533	0.0311861	0.312231	-0.0849926	0.171883	-0.380407	-0.573903	-0.335765	0.424009
Omy#S18153385	nucleolar protein 10 [Homo sapiens]	-0.149354	-0.0916577	0.163318	-0.425398	0.164469	0.504324	-0.281509	0.339075	-0.158502	-0.576688	-0.0211621	-0.101626	0.521303	0.281943	-0.241698	-0.466837
Omy#S18153399	CD80-like protein [Oncorhynchus mykiss]	0.132291	-0.41232	-0.0535206	-0.0757331	0.0289957	0.0406748	-0.0633216	0.214086	0.00165139	0.10166	-0.268472	0.111668	0.343231	0.119296	-0.145389	-0.491734
Omy#S18153592	tight junction protein 4 (peripheral) [Homo sapiens]	0.385454	0.228496	0.0861203	0.0596665	0.302138	-0.118013	0.0657362	0.0637443	-0.0484817	0.10212	0.1392	0.382553	-0.474688	-0.4057	-0.0823216	-0.516524
Omy#S18153656	G protein-coupled receptor kinase interactor 1 isoform 2 [Homo sapiens]	0.187342	-0.013587	0.159238	0.0947092	0.131405	0.0131932	0.0069093				0.174431	0.112602	-0.0642092	0.0298465		0.158965
Omy#S18153661	Regulator of G-protein signaling 1 [Salmo salar]		0.0170142	0.172585	0.236327	0.0905119	0.0669362	0.123345	0.0335191	0.13265	-0.293613	-0.146788	0.213505	0.20787	-0.0694281	-0.278161	0.312183
Omy#S18153677	Isoamyl acetate-hydrolyzing esterase 1 homolog [Salmo salar]	-0.223531	0.148639	0.144918	0.151906	-0.15919	0.0392888	-0.292396	0.0803682	0.236826	0.0137667	-0.104146	-0.0462454	0.282638	0.0939587	0.203729	0.0846935
Omy#S18153756	origin recognition complex subunit 6 [Homo sapiens]	0.0789056	0.00286425	-0.314371	-0.203706	-0.332484	-0.277646	-0.19641	-0.157658	0.0322338	0.0307984	-0.3078	0.108793	-0.154948	0.164974	0.593483	0.552036
Omy#S18153981	lysophosphatidylglycerol acyltransferase 1 [Homo sapiens]	-0.145518	-0.11959	0.282322	-0.205383	0.140896	-0.2616	0.142594	0.14861	0.00477218	-0.127381	-0.0164064	-0.166383	-0.00634384	-0.339714	-0.154016	0.140921
Omy#S18154085	Bridging integrator 2 [Salmo salar]	0.701052	0.430549	0.420432	0.208581	0.174647	0.681162	0.952033	-0.233775	0.0237543	0.298289	0.331805	0.29161	-0.146286	-0.21845	-0.0476616	-0.10804
Omy#S18154233	ATP-binding cassette sub-family G member 1 isoform 2 [Homo sapiens]	0.0336099	0.0866086	-0.191436	-0.0848077	-0.0100694	0.0406304	0.870756	0.445615	-0.212148	-0.0399763	-0.135731	-0.150236	0.120939	0.578465	0.416361	0.639018
Omy#S18154395	ecotropic viral integration site 5-like [Homo sapiens]	-0.00970191	0.207997	0.18015	-0.177676	0.189161	0.295702		-0.053514	0.176691	0.0957265	0.178623	-0.336415	0.237274	0.0829102	0.0980819	0.554534
Omy#S18154563	Tetraspanin-14 [Salmo salar]	0.0513976	-0.0145819	0.134937	0.0896825	-0.17752	-0.134158	0.00541319	0.0772747	-0.334249	-0.126265	-0.0584587	-0.148949	0.0486765	0.0287907	-0.0994796	-0.12181
Omy#S18154692	similar to KIAA1438 protein [Danio rerio]	-0.162373	0.0436059	0.358844	-0.0943886	0.085902	0.194764	-0.0809529	-0.0797823	0.115797	-0.156557	0.21852	-0.31469	-0.545885	-0.0587134	0.144145	0.81035
Omy#S18154716	similar to skeletal muscle L-type calcium channel alpha1S subunit [Danio rerio]	0.401664	0.532497	0.233176	0.317699	0.43856	0.7545	0.764545	0.466949	0.525103	0.308856	0.499707	0.606675	-1.63477	-1.24712	-0.329571	0.446809
Omy#S18155055	RUN domain containing 3A [Homo sapiens]	-0.214724	-0.267826	-0.330989	-0.176077	0.189081	-0.216375	-0.0871829	-0.100382	-0.331689	-0.191246	-0.354969	-0.286493	-0.329097	-0.349323	0.125736	0.100197
Omy#S18155141	EGF-containing fibulin-like extracellular matrix protein 2 precursor [Salmo salar]	0.330627	0.193712	0.045072	0.0608126	0.231575	0.0440007	0.0965001	0.123203	0.048821	-0.24968	0.0407122	-0.240378	-0.101181	-0.245213	-0.0852846	0.0404288
Omy#S18155708	vacuolar protein sorting 13A isoform B [Homo sapiens]	0.662366	0.138276	0.346409	0.088614	0.247536	0.457637	0.342862	-0.0238544	0.0979322	0.286623	0.171712	0.204779	-0.665498	-0.681605	-0.412292	-0.527236
Omy#S18155911	sialyltransferase om [Oncorhynchus mykiss]	0.889157	0.371023	0.26481	0.271924	0.592596	0.461017	-0.0425692	0.366772	0.498842	0.300345	0.061513	0.312292	-0.0459205	-0.0844606	0.213006	0.159098
Omy#S18156009	clusterin associated protein 1 isoform 1 [Homo sapiens]	-0.429198	-0.0998294	-0.00550855	-0.0882111	-0.331441	-0.234707	-0.0932963	0.176459	0.172645	-0.34345	-0.272175	-0.359236	0.170937	0.379972	-0.192699	-0.265716
Omy#S18156174	hypothetical protein LOC402950 [Danio rerio]	-0.146653	-0.400858	-0.335321	-0.00973372	-0.301681	-0.263951	-0.445605	-0.0961398	-0.224096	-0.288408	-0.0297894	-0.0547459	0.245434	0.201798	0.178266	0.25148
Omy#S18156379	SH2 domain-containing protein 2A [Salmo salar]		-0.0489828		0.0132247	0.0436222	0.0609658	0.0711318	-0.111206	0.0262436	-0.133925	-0.202866	0.207016	0.0387391	-0.244462	-0.284979	-0.0978739
Omy#S18156458	testis specific, 10 [Homo sapiens]	0.257632	0.297624	0.103036	0.150642	0.110891	0.0587927	0.250229		0.047934	0.308534	-0.0784623	0.129772	-0.353152	-0.329958	-0.133799	-0.0156586
Omy#S18156589	TBP-associated factor 1B [Homo sapiens]	0.171506	0.0937967	-0.0246355	0.00839731	-0.00813289	0.25538	0.0328342	-0.0175025	0.116758	0.125395	0.00316538	-0.166343	-0.0936042	0.0195223	0.274546	0.335147
Omy#S18156629	v-akt murine thymoma viral oncogene 2-like protein [Salmo salar]	-0.0993251	-0.193488	-0.0948086	-0.0451876	-0.0386527	0.114552	0.204518	0.0539599	-0.128829		0.285261	0.0895141	-0.0534888	0.177367	0.0832162	0.256315
Omy#S18156637	AF231708_1 vitelline envelope protein gamma [Oncorhynchus mykiss]	-0.0120798	0.253742	-0.123274	0.0346868	-0.0604007	-0.3002	0.0247353	0.144894	-0.0011016	-0.0231633	0.0771568	0.36462	-0.0909931	-0.0723154	0.0805068	-0.192973
Omy#S18156800	thyroid hormone receptor interactor 10 [Homo sapiens]	0.385554	0.215739	-0.147777	0.199779	0.0969403	0.217274	0.0570965	-0.00632347	0.294963	0.113456	0.4398	-0.278265	0.120939	0.161501	0.0601908	0.176321
Omy#S18156809	serine/threonine kinase receptor associated protein [Homo sapiens]	-0.162284	-0.247035	-0.137901	-0.568748	0.106871	-0.269393	0.104247		-0.13279	-0.186434	-0.00391459	-0.30185	0.0504072	-0.347872	0.0276307	-0.246484
Omy#S18156896	similar to collaborator of STAT6 [Danio rerio]	-0.0500844	-0.088273	-0.0232184	-0.235657	0.0905369	-0.217472	0.00495506	0.158845	-0.233502	-0.0892497	-0.608012	-0.30441	0.164628	0.0495337	-0.0766117	-0.385176
Omy#S18156901	mitogen-activated protein kinase kinase kinase 5 [Homo sapiens]	0.28869	0.0441341	0.0873072	0.00218401	0.185613	0.192897	0.169799		-0.0247836	0.0125557	-0.0116004	0.194371	0.173756	0.108152	-0.176939
Omy#S18156954	valyl-tRNA synthetase 2-like [Homo sapiens]	-0.0584242		-0.0863804	0.216931		0.0383942	0.0442531	0.402196	-0.178635	0.123065	0.00487328	0.144894	0.21505	0.114717	-0.0806023	0.464405
Omy#S18157350	asialoglycoprotein receptor 1 [Homo sapiens]	0.0593643	0.0945596	0.0905025	0.230897	0.214388	0.210364	0.329412		-0.197866	0.195784		0.00811735	-0.304184	-0.317231	-0.135078	-0.430881
Omy#S18157537	Interleukin-6 receptor subunit alpha precursor [Salmo salar]	-0.107168	-0.158974	-0.145297	0.134113	-0.174968	-0.0630173	-0.122508	-0.113791	0.184386	-0.189241	-0.0304845	-0.409912	-0.00615959	-0.121676	-0.169136	-0.174357
Omy#S18157710	N-methylpurine-DNA glycosylase isoform a [Homo sapiens]	0.0186429	0.0883963	0.248123	0.0144263	0.143368	0.168244	0.0379362	-0.133974	0.0687865	0.138223	0.0644861	0.221935	-0.182098	0.112742	0.0830925	0.668639
Omy#S18157745	potassium channel tetramerisation domain containing 7 [Homo sapiens]	0.308599	0.151488		0.237689		0.276152	0.220694	-0.159922	-0.186137			0.310659	-0.125304	0.302207	0.107934	0.222748
Omy#S18158037	DEAH (Asp-Glu-Ala-His) box polypeptide 34 [Homo sapiens]	-0.227624	-0.624799	-0.511085	0.348906	-0.368585	-0.101928	0.048153	0.367875	0.632704	0.48283	0.489121	-0.318285	0.410469	-0.387303	0.206248	0.404581
Omy#S18158065	F-box and leucine-rich repeat protein 3 [Homo sapiens]	0.285782	0.106246	0.782019	0.4342	0.0620326	0.36858	0.282223	0.17985	-0.000954196	0.136847	0.195167	1.02186	0.0487539	-0.13517	-0.454106	0.162105
Omy#S18158127	a disintegrin-like and metalloprotease (reprolysin type) with thrombospondin type 1 motif, 15 preproprotein [Homo sapiens]	-0.00114777	0.0975627	0.213923	-0.125628	-0.0332806	0.205142		0.00258684	0.331764	0.0788381		0.214705	-0.170604	-0.068056	-0.185271	0.46623
Omy#S18158343	neurexin 3 isoform 3 precursor [Homo sapiens]	0.044187	-0.33698	-0.0119548	0.00738873	-0.258424	0.120941	0.186085		0.216494	0.00760072	0.24849	0.071915	-0.265266	-0.0694281		-0.116738
Omy#S18158415	apoptosis-associated tyrosine kinase [Homo sapiens]	0.44153	0.375442	0.529187	0.358391	-0.0169583	0.216241	0.76864	-0.167093	0.315306	0.456642	0.702694	-0.0847226	-0.517458	-0.618737	-0.28795	0.0438559
Omy#S18158789	F-box and leucine-rich repeat protein 19 [Homo sapiens]	-0.101298	0.0209217	0.0630631	-0.149132	0.121523	0.108277	0.116283	-0.110035	0.0343793	-0.167975	0.101482	-0.265292	0.148071	0.0688069	-0.266187	0.22164
Omy#S18158863	RNA binding motif protein 34 [Homo sapiens]	0.098372	0.00833287	-0.0589624	-0.0601893	-0.204509	0.0883014	-0.013676	-0.113642	0.379513	0.0751932	-0.118982	0.138487	-0.054576	0.0628241	0.0141838	-0.211112
Omy#S18158991	5-AMP-activated protein kinase subunit beta-1 [Oncorhynchus mykiss]	0.112242	0.0980699		-0.152059	0.129369	0.0683345	0.169786	0.210605	0.182377	0.0311894	0.0319517	-0.0170186	-0.0574426	-0.11848	0.373679	0.196992
Omy#S18159495	v-ets erythroblastosis virus E26 oncogene homolog 1b-like [Salmo salar]	-0.600957	-0.531886	-0.479654	0.19405	-0.356765	0.888615	-0.346978	-0.0746673	-0.213523	0.112815	-0.67573	-0.574938	1.21914	0.569528	-0.801523	-0.371837
Omy#S18159886	cell recognition molecule Caspr2 precursor [Homo sapiens]	-0.155714	-0.269406	-0.254429	-0.182283	0.0831596	0.12703	0.0247662	-0.0022913	-0.0804879		0.0773345	-0.0246564	0.237389	0.470681	0.111288	-0.223545
Omy#S18160433	Calcium-binding and coiled-coil domain-containing protein 2 [Salmo salar]	-0.0132147	-0.0076459	0.177866	0.125946	-0.0402073	-0.0580372	0.0309322	-0.196147	0.0126621		-0.0242471	0.010658	-0.215142	0.0330265	-0.17916	-0.253788
Omy#S18161368	hypothetical protein [Danio rerio]	0.00406896	-0.17175	0.33899	-0.0499029	-0.432581	-0.504207	-0.158853	-0.116801	0.161183	-0.0880696	0.55204	-0.0206996	-0.470749	-0.0063666	0.309247	0.108811
Omy#S18161375	hypothetical protein [Danio rerio]	0.0662941	0.310133	0.517156	0.199326	0.229403	0.306342	0.573372	0.283547	0.378591	0.610638	0.285724	0.145092	0.0381495	-0.0832332	0.00748556	0.442917
Omy#S18162700	synovial sarcoma, X breakpoint 2 interacting protein [Homo sapiens]	0.788446	0.183023	0.302706	0.162912	0.249677	0.223325	0.437422	0.0926841	0.31085	0.0715558	0.062001	0.209576	-0.690558	-0.677707	-0.38807	-0.528102
Omy#S18162763	NipSnap homolog 3A [Salmo salar]	0.574069	0.444724	0.164582	0.0201241	0.455737	0.38605	0.684931	0.0393936	0.107052	0.114824	-0.042418	0.389613	-1.14153	0.295488	-0.181906	-0.469432
Omy#S18163231	folliculin isoform 1 [Homo sapiens]	-0.193313	0.0451529		0.2556	0.265771	0.0118561		-0.00833606	-0.184898		-0.143234	0.115164		0.141378	-0.150936	0.0701196
Omy#S18163572	kelch domain containing 4 [Homo sapiens]	0.086055	-0.0306888	-0.019244	-0.682615	-0.181419	-0.142427	0.0477601	-0.325411	-0.255657	-0.116873	0.149829	-0.195657	0.86145	0.141192	0.315285	0.0849515
Omy#S18163633	Unknown	0.264518	0.519588	0.212709	-0.11402	0.255441	0.108872	0.162039	0.136702	0.118673	0.0679072	-0.0250049	-0.0833605	0.0446524	0.283542	0.202523	0.308791
Omy#S18163739	hydrogen voltage-gated channel 1 [Homo sapiens]	0.446584	0.2224	-0.284914	0.450532	0.691211	0.582084	0.463183	0.168405	0.343321	0.603826	-0.103126	-0.0212512	-0.86195	-0.52336	-0.452128	-0.345636
Omy#S18164242	microtubule-associated protein 1 light chain 3 alpha [Salmo salar]	-0.139873	0.137839	0.108012	0.0293495	-0.0467708	0.00408938	0.0195344	-0.110265	-0.0220201	0.0532149	0.0445772	0.170154	0.24703	0.530988	0.485091	0.811674
Omy#S18164642	solute carrier family 15 member 1 [Salmo salar]	-0.204861	-0.386037	-0.594278	-0.0970435	-0.312506	-0.41842	-0.369448	-0.160167	-0.515002	-0.158327	-0.182268	0.0212798	1.17545	0.0165304	-0.0324222	-0.128775
Omy#S18165203	SYPG1 [Oncorhynchus mykiss]	0.047961	0.153019	-0.193496	-0.0190502	0.319424	0.16727	0.105541	-0.0517418	-0.150898	-0.257221	-0.348806	-0.458796	0.0768452	0.313138	-0.279563	-0.388318
Omy#S18531894	sperm associated antigen 17 [Homo sapiens]	-0.347757	-0.194737	0.188189	-0.00109658	0.0544309	0.454426	0.349986	-0.0307945	0.0298653	0.0518055	0.388665	0.0905394	0.215643	-0.161482	0.206065	1.11409
Omy#S18532018	TBC1 domain family, member 5 [Homo sapiens]	0.270143	0.100905	-0.0624004	0.00978409	-0.147635	-0.2616	0.0595468	0.0374004	-0.289232	-0.132455	-0.0446495	-0.409757	-0.23477	0.024123	0.250054	-0.00447446
Omy#S18532030	X-ray radiation resistance associated 1 [Homo sapiens]	-0.0111728	-0.20023	0.044062	-0.317284	-0.0187232				-0.0945816	-0.0736002	-0.129397	-0.00913859	-0.105362		-0.132696	-0.0306701
Omy#S18532221	Unknown	0.131766	0.0451529		-0.0718859	0.0853748	-0.10056	0.186085	-0.161496	0.0262436	0.258215	-0.195823	-0.0247231		-0.274508	-0.128554	0.055021
Omy#S18532695	splA/ryanodine receptor domain and SOCS box containing 1 [Homo sapiens]	0.34707	0.177028	0.0247734	-0.0182389	0.102679	0.175533	0.0204182	-0.103927	0.0528854	-0.152057	0.0184982	0.0355194	-0.460098	-0.0727571	-0.0960465	-0.368274
Omy#S18532929	SMEK homolog 2 [Salmo salar]	0.354905	-0.284794	0.0905025		0.00523662	0.165856	-0.217291		0.24574	0.182794		0.0439779	0.0567081	-0.0723154	0.0521425	-0.0027982
Omy#S18533104	YTH domain family, member 3 [Homo sapiens]	0.517955	0.47885	0.691065	0.330784	0.340202	0.557511	0.572723	0.170603	0.39954	0.442222	0.463195	0.278403	-0.478253	-0.923071	-0.285764	-0.258955
Omy#S18533246	NEDD4-like E3 ubiquitin-protein ligase WWP2 [Salmo salar]	0.638359	0.461569	0.194401	0.160291	0.42339	0.244941	0.373352	0.358433	-0.199301	0.0580559	0.302733	0.185021	-0.371953	-0.602797	-0.280444	0.0278322
Omy#S18533289	popeye protein 3 [Homo sapiens]	-0.0392231	-0.296232		-0.0492567	-0.241745	-0.0697175	0.0210498	-0.00607574	0.152047	0.0136075		0.914479	-0.0503827	0.00912272	0.0702034
Omy#S18533302	similar to SH2 containing inositol-5-phosphatase [Danio rerio]	0.595746	0.173335	0.217891	0.0399726	-0.0773589	0.394384	0.208611	0.215945	0.0526513	0.0666264	0.0396985	0.441599	-0.490024	-0.53089	-0.160295	0.0115531
Omy#S18533436	hypothetical protein [Danio rerio]	-0.119518	-0.157356	0.0224911	0.237689	-0.308253	0.0134777	-0.174196		-0.22988	0.0878421	0.00409084	0.465051		-0.332585		0.156956
Omy#S18533450	IWS1 homolog [Homo sapiens]	-0.088594	-0.269731	-0.184251	-0.214259	-0.332796	-0.211833	-0.253741	-0.134164	-0.190401	-0.23693	0.0930785	0.0421355	0.149848	-0.00426129	0.332468	0.189844
Omy#S18533649	parvalbumin 2 [Salmo salar]	-0.156253	0.038248	0.119625	-0.12836	0.0174626	0.0206531	-0.0460044	0.203538	-0.132223	-0.0441325	-0.284257	0.305403	0.109209	0.190018	0.040391	0.302866
Omy#S18533721	similar to epsilon-adaptin [Danio rerio]	0.103047	-0.171802	-0.102772	-0.0163249	-0.201046	-0.248807	-1.00744	-0.0222815	-0.125555	-0.18303	-0.203669	-0.303344	0.166658	-0.00624526	-0.105605	0.119031
Omy#S18534044	polymerase (RNA) I polypeptide A, 194kDa [Homo sapiens]	-0.0932473	0.0559811	0.042479	-0.624833	-0.0379492	0.0196289	-0.114739	-0.397131	-0.38235	-0.324726	-0.683979	-0.604316	0.772218	0.484427	0.0392458	-0.886805
Omy#S18534052	electron-transfer-flavoprotein, beta polypeptide isoform 2 [Homo sapiens]	-1.21565	-0.760981	-0.632834	0.257623	-0.749365	-0.971616	-0.728625	0.287677	-0.14492	-0.616568	-0.288366	0.367334	1.00113	1.49068	1.00784	1.31888
Omy#S18534762	CD36 antigen [Oncorhynchus mykiss]	0.205162	0.0432807		-0.367988	0.112537	-0.0722642	0.671926		-0.22988		0.0293386	-0.0957357	0.29454	0.243498	0.19079	0.123982
Omy#S18535096	TEA domain family member 4 isoform 1 [Homo sapiens]	0.339222	0.111576	-0.0806577	0.0832633	-0.0393098	0.248297	0.548997	-0.367855	0.357578	-0.077148	-0.224109	0.465812	0.58169	0.58804	0.119625	0.42384
Omy#S18535107	G patch domain containing 4 isoform 2 [Homo sapiens]	0.751698	0.102908	0.397242	0.311289	0.360588	0.162463	0.578701	0.284457	0.510037	0.359282	0.46458	0.251437	0.377192	0.0708101	0.00931153	-0.400841
Omy#S18535234	Unknown	0.217686	0.015289	0.0137405	-0.0174268	0.0305466	-0.0128166	0.00293113	2.92164	0.0516665	0.121053	0.120126	-0.0705911	-0.21525	-0.0472306	-0.0803773	0.145545
Omy#S18535430	protein phosphatase 1D [Homo sapiens]		-0.0100723	0.373904	0.22605	-0.0451291	0.266213			0.279861		-0.0766633	0.0507957	-0.298389	0.105615	0.0352562	-0.0315548
Omy#S18535562	similar to nuclear mitotic apparatus protein 1,, partial [Danio rerio]	0.556307	0.213396	0.126447	0.181014	-0.0014479	0.277561	0.220694	-0.154111	-0.0378154	0.143048	-0.0242471	0.315857	-0.291956	-0.317231
Omy#S18535785	metastasis-associated protein 2 [Homo sapiens]	-0.530714	0.29035	0.47914	0.0665743	0.203391	0.380216	0.21558	-0.0555722	0.136213	0.386272	0.449268	0.0688264	0.255783	-0.0467926	0.224304	0.764165
Omy#S18535822	CutA homolog precursor [Oncorhynchus mykiss]	0.704236	0.510191	0.345848	0.390338	0.499225	0.449165	0.368995	0.073114	0.0228627	0.182794	-0.0356655	0.275089	0.011831	-0.00313241	-0.077317	0.319508
Omy#S18535871	TAT-interactive protein, 72-KD [Homo sapiens]	0.49136	0.146083	0.0444956	-0.0872845	-0.117383	0.220031	0.245791	0.0421571	-0.0254371	0.116779	-0.0923207	-0.164554	-0.155198	-0.144145	-0.419846	-0.238346
Omy#S18536227	ADP-dependent glucokinase [Homo sapiens]	-0.434508	-0.411892	0.0103986	-0.331238	-0.285272	-0.17192	-0.418637	-0.331425	-0.0245087	-0.179336	0.512768	-0.01838	0.172029	-0.0611749	0.097632	-0.0414475
Omy#S18536294	seven in absentia homolog 2 [Homo sapiens]	-0.0792994	0.282727	0.0847597	-0.0157672		0.122865	0.138785		0.130554	-0.00460043		0.318317	0.0386717	-0.111497	0.139795	-0.0164698
Omy#S18536489	FK506-binding protein 6 [Homo sapiens]	-0.286252	0.151848	-0.0450165	-0.0410325	0.00840974	0.0211208	-0.160101		-0.0539262			0.0590238	0.100318	0.196502		0.404745
Omy#S18536654	Unknown	0.128056	-0.0616088	0.0536816	-0.0980217		0.122095	0.14495	-0.0293987	-0.0705792	0.148593	-0.0959668	0.683627		0.034357	-0.128312	-0.176188
Omy#S18536721	casein kinase 1 gamma 2a [Salmo salar]	0.393591	0.0584511	0.247743	-0.0155519	0.186643	0.198496	-0.108646	0.116574	0.330587	0.129716	0.152377	0.179106	-0.0131517	0.123119	0.0764112	0.126194
Omy#S18928540	heat shock transcription factor 1b [Oncorhynchus mykiss]	0.0750225	-0.174589		-0.0726329	-0.0992386	-0.154913	-0.0547106	0.0610248		0.118044		0.168174	-0.488049	0.0933	0.0702034	-0.112171
Omy#S19696542	apopolysialoglycoprotein precursor	-0.163128	0.0958498	0.0374092	0.214604	0.196425	0.359314	0.00872727	-0.268164	0.053553	0.0570932	-0.0284651	-0.141384	-0.215058	-0.468162	-0.374491	0.802934
Omy#S19709373	glycine dehydrogenase (decarboxylating) [Homo sapiens]	-0.104474	0.0126859	0.0469337	-0.0427202	-0.170492	-0.0971653	0.111301		0.216494	0.0136075	-0.0242471	0.289249	-0.00682626	0.0393489		0.110829
Omy#S19709719	tubulin tyrosine ligase-like family, member 3 [Homo sapiens]	0.356869	0.121768	0.126779	-0.0573088	-0.0317331	0.196567	0.153157	-0.178782	-0.00536167	0.0621829	0.0183388	-0.0184945	-0.16476	-0.0472518	-0.0393425	-0.142366
Omy#S19709752	heme A:farnesyltransferase [Homo sapiens]	0.0358024	0.161891	0.316141	0.292697	0.346779	0.428889	0.443265	-0.0137612	0.279527	0.186084	0.207913	0.266016	0.0155198	-0.0527127	0.00850236	0.841051
Omy#S19710047	intersectin 1 isoform ITSN-s [Homo sapiens]	0.363703	0.0459338	0.114651	-0.0544505	-0.192915	0.0484258	0.200493	-0.216053	-5.51343e-06	-0.175312	0.0920033	-0.218637	-0.597523	-0.54618	-0.379267	-0.234046
Omy#S19710729	tryptophanyl-tRNA synthetase isoform b [Homo sapiens]	0.393927	-0.179165	-0.230442	0.105494	0.184817	-0.209599	0.240883	0.495929	-0.415756	-0.375645	0.132695	0.748831	-0.684778	-0.59265	0.0270615	-0.254714
Omy#S19710787	similar to La-related protein 4 (La ribonucleoprotein domain family member 4) [Danio rerio]	0.838199	0.572785	0.28356	0.26686	0.622327	0.419643	0.610099	0.647376	0.287718	0.449779	0.389827	0.424122	-0.0584028	-0.338606	-0.0386032	0.173957
Omy#S19711384	TATA-box-binding protein [Salmo salar]	0.0195717	-0.100029	0.0414269	0.0658474	-0.0341977	0.10904	0.0661045	-0.320734	-0.0222325	-0.377576	-0.506033	-0.305413	-0.14369	-0.506873	-0.200724	-0.252061
Omy#S19711415	Williams-Beuren syndrome chromosomal region 18 protein homolog [Salmo salar]	-0.22255	-0.06779	-0.103658	-0.0347481	-0.253508	-0.489917	-0.285827	-0.0621037	0.0884477	-0.344336	-0.206698	0.0993815	-0.478865	-0.296219	0.381798	-0.138226
Omy#S19712244	sperm associated antigen 6 isoform 1 [Homo sapiens]	-0.146489	0.0539831	0.147114	-0.0518838	-0.00878117	0.387201	-0.131731	0.284901	0.0316814	0.061146	0.135081	-0.031094	-0.122219	0.121968	-0.0798577	0.134256
Omy#S19712739	Ras-related protein Rab-10 [Salmo salar]	-0.416555	-0.479864	-0.345719	-0.290707	-0.322976	-0.426966	-0.485926	-0.422925	-0.371498	-0.407921	-0.498622	-0.191808	0.0386627	-0.234293	0.362449	0.303797
Omy#S19713060	Unknown	-0.0350125	-0.0585586	-0.0335478	-0.0104723	-0.063997	-0.090276	0.06503	0.0951783	0.133532	0.0450823	0.0568089	0.12698	0.0731618	0.0905473	0.0609809	0.108872
Omy#S19713785	meningioma expressed antigen 5 (hyaluronidase) [Homo sapiens]	0.129516	0.104709	-0.066835	0.00381798	-0.0940421	-0.148706	0.0885537	-0.14138	-0.0331239	-0.221998	-0.0662864	-0.158345	-0.973747	-0.613572	-0.137951	-0.519423
Omy#S19714020	Ras-related C3 botulinum toxin substrate 1 precursor [Salmo salar]	-0.488295	-0.164509	-0.203573	-0.379647	-0.361169	-0.0408823	-0.304598	-0.0960115	0.0498081	-0.240537	-0.0440494	-0.371277	0.478067	-0.388117	-0.153719	-0.296067
Omy#S19714262	solute carrier family 22, member 23 isoform b [Homo sapiens]		-0.0489828	0.373904	0.208399	0.0626063	0.350359	0.115032	-0.0625412	-0.325083	0.207285	0.161995	-0.178208	0.0933393	0.0458838	0.00316164	0.0593408
Omy#S19714286	apical protein of Xenopus-like [Homo sapiens]	0.290342	0.0826073	0.120201	0.0291285	0.0690942	0.33574	0.365144	-0.0359724	0.0450164	0.200047	-0.177333	0.0921754	-0.310978	-0.410836	-0.136902	0.0134257
Omy#S19715475	toll-like receptor adaptor molecule 1 [Danio rerio]	0.155289	-0.00184765	-0.138437	-0.285937	-0.558402	-0.384834	-0.00964069	-0.472861	0.193265	0.028229	0.0214243	0.608676	0.760285	-0.0729263	0.180062	-0.134937
Omy#S19715781	similar to Asxl1 protein [Danio rerio]	0.345753	0.483862	0.713198	0.41568	0.418033	0.562337	0.536228	-0.0986581	0.421137	0.258377	0.498891	0.198321	-0.495565	-0.225817	-0.0261612	0.741657
Omy#S19715948	Bromodomain-containing protein 7 [Salmo salar]	-0.230145	-0.179772	-0.249099	0.0144939	-0.381329	-0.166474	-0.126223	-0.203137	-0.142908	-0.231928	-0.0956584	-0.0696488	0.0757786	-0.0810356	-0.0334603	0.0718647
Omy#S19715976	APG4 autophagy 4 homolog D [Homo sapiens]	-2.16826	-0.443524	-0.733834	-0.0723451	1.10309	-0.217145	-0.538986	0.148347	-0.62059	0.598275	1.47701	-0.0772226	1.97307	0.388832	-1.23426	0.574251
Omy#S19716465	Tyrosine-protein kinase Lyn [Salmo salar]	0.175715	0.260589	0.0850687	0.0333914	0.109199	0.0908757			0.0404801		0.0113587	-0.134429		-0.280989	0.0149899	-0.1441
Omy#S19717175	slow myotomal muscle tropomyosin [Salmo trutta]	0.724915	0.354036	0.232724	0.246098	0.459188	0.462223	0.440957	0.372586	0.0813313	0.259355	0.0363893	0.64053	-2.24802	-1.54321	-1.35728	-0.25404
Omy#S19717196	Synaptogyrin-2 [Salmo salar]	0.122723	0.0689062		0.317108	-0.0661788	0.334069	-0.00284126		0.0783729	0.373224	0.0553664	0.102706	-0.00442004	-0.150481		0.186309
Omy#S19717404	codanin 1 [Homo sapiens]	0.181092	0.0385269	0.000574304	-0.0166024	0.142517	0.196471	0.301491	-0.0843802	0.0868549	0.0928944	0.121695	-0.235701	-0.099966	-0.402516	0.00802646	0.483241
Omy#S19717414	hypothetical protein [Homo sapiens]	0.157591	0.115253	-0.0633111	0.0153753	0.128972	0.143113	-0.0193334	0.307623	-0.131197	-0.180874	-0.154325	-0.160664	0.194803	0.0272944	0.0900028	0.0793053
Omy#S19717558	Unknown	0.352063	0.295659	0.395473	-0.0606042	0.330081	0.307661	0.16197	-0.0799658	-0.0184342	0.0755497	-0.0271268	0.293815	1.22845	0.922631	-0.596603	-0.362888
Omy#S19717788	translin-associated factor X interacting protein 1 [Homo sapiens]	0.213982	-0.0134113	0.140693	-0.467215	0.16734	-0.0692182		0.0604045	-0.129751	-0.0801119	0.00357136	-0.130885	0.257194	0.396423	-0.0512289	0.0646301
Omy#S19718010	Unknown	0.112242	-0.0076459	0.0163706	-0.179332	-0.0977088	0.0858747	0.00519595	-0.256214	0.127907	0.12133	-0.0766633	0.0889411	0.468414	0.19877	0.00255246	0.0573862
Omy#S19718169	ras homolog gene family, member T1 isoform 3 [Homo sapiens]	-0.557332	-0.332624	-0.249822	-0.0395036	-0.690609	-0.488582	-0.589949	-0.211905	-0.0175162	-0.443834	0.131037	0.104213	0.437996	0.279771	0.676646	0.844898
Omy#S19718356	transforming growth factor beta regulator 1 [Homo sapiens]	-0.256155	0.290565	0.539552	0.217791	0.462247	0.494513	0.182787	0.237051	0.347388	0.495244	0.753372	-0.221287	0.838005	0.325718	0.573465	1.19691
Omy#S19719176	Tryptophan-rich protein [Salmo salar]	-0.185277	0.0140953	0.159629	0.0370207	0.0668445	-0.0811343	0.308201	0.388286	-0.113662	0.226962	0.0792231	-0.287861	0.414029	0.0357992	-0.28985	-0.205652
Omy#S20247680	outer dense fiber of sperm tail protein 3 [Oncorhynchus mykiss]	0.345834	0.0946283	0.0224959	0.248315	0.0189076	0.254592	0.103515	0.171905	-0.00776535	-0.0175443	0.0712216	0.215553	-0.464594	-0.150416	0.0443534	-0.334953
Omy#S21940193	vasoactive intestinal polypeptide receptor type 1 [Oncorhynchus mykiss]	0.260472	-0.0992661	0.472157	-0.00988104	0.210292	0.357417	0.282719	-0.139754	0.0776196	-0.0930909	-0.192938	-0.188585	0.0410418	0.263935	-0.156415	0.441883
Omy#S21940195	pituitary adenylate cyclase activating polypeptide receptor [Oncorhynchus mykiss]	-0.216544	0.0672481	-0.0156819	-0.0152248	0.0226748	0.19488	0.216417	-0.195393	-0.108815	0.183573	-0.118867	-0.0242311	-0.0757057	0.0139138	-0.0315998	0.45482
Omy#S22164017	SET and MYND domain containing 4 [Homo sapiens]	0.177297	0.0442543	-0.0471166	0.00943336	0.114942	-0.0423636	0.0529863		0.0266134	0.0944355	0.0716275	-0.112332	-0.0534888	0.172856	0.0690289	0.106729
Omy#S22216917	mineralocorticoid receptor form A [Oncorhynchus mykiss]	-0.0574251		0.362178	0.0260784	0.168743	0.261979	0.213886		-0.0745353	0.00882356	-0.233443	-0.15397	0.743596	0.561316	0.149214
Omy#S22244812	lysine ketoglutarate reductase/saccharopine dehydrogenase [Oncorhynchus mykiss]	0.61969	-0.823686	0.243966	0.113472	-1.03308	-0.876398	0.141276	-0.949014	0.255125	0.0248887	1.01787	-0.776018	0.796668	-0.146211	-0.259721	0.376078
Omy#S22610346	interleukin-11 [Oncorhynchus mykiss]	0.00917364	0.0509934	0.287773	-0.0684951		-0.0970118	0.121089	0.10338	-0.129912	-0.233645	-0.0967237	0.266056	0.16777	0.329166	0.102325	0.0167408
Omy#S22896889	Aminoacylase-1 [Salmo salar]	-0.0132147	-0.214486	-0.124246	-0.231464	-0.0758772	-0.154913	-0.172984		0.132079	0.0753753	0.0770059	0.117967	0.134952	0.0377195	-0.00107186	-0.277957
Omy#S22898012	Syntaxin-3 [Salmo salar]	0.213112	0.198511	0.131491	0.179966	0.337985	0.152608	0.435359	0.109109	0.47336	0.0351198		-0.254569	0.294554	0.190807	0.253414	0.336791
Omy#S22898835	Transmembrane gamma-carboxyglutamic acid protein 2 [Oncorhynchus mykiss]	0.0719492	0.235712	-0.154353	-0.309426		0.276796	0.169633	-0.262145	0.227126	-0.0806687	0.106946	0.0845535	-0.0383205	-0.0717624	0.0212406	0.0456444
Omy#S22901262	adenosine deaminase, RNA-specific isoform c [Homo sapiens]	0.0864641	0.173686	-0.349175	-0.0153688	0.350244	-0.0163374	-0.0547106	0.233159	-0.068778	0.200968	-0.101952	-0.00263223	0.118178	0.265959	0.0332713	-0.0166988
Omy#S22901990	chromodomain helicase DNA binding protein 7 [Homo sapiens]	-0.289042	-0.487899	0.363516	-0.2806	-0.0183278	0.404393	0.124437	-0.4509	0.804676	0.240181	0.166907	0.088537	0.0283076	0.372731	0.00167979	0.614776
Omy#S22903120	Sec23-interacting protein p125 [Homo sapiens]	-0.0239122	-0.0886807	-0.116598	-0.169798	-0.105159	-0.213372	0.0330499	0.062964	-0.144627	0.0273695	-0.0623093	-0.253565	0.31937	0.0440696	0.0981637	0.0432048
Omy#S22907650	TNFAIP3-interacting protein 1 [Oncorhynchus mykiss]	0.302237	-0.0903857	0.070173	0.145592	-0.299866	-0.290684	0.053484	-0.0435206	-0.348354	-0.150902	-0.0674235	0.0512774	0.230456	-0.247276	0.0655885	0.0736345
Omy#S22908003	Acidic leucine-rich nuclear phosphoprotein 32 family member B [Salmo salar]	0.0533885	0.0179346	0.0906657	0.0126671	0.0999148	0.00722172	0.139384	0.184726	-0.0664998	0.177896	0.0590616	-0.31229	0.575097	0.220707	0.0118345	0.243109
Omy#S22908581	SRY-box containing gene 19b [Danio rerio]	0.306676	0.0460877	-0.283464	-0.217165	-0.405827	0.00374134	-0.206956	-0.440903	-0.229974	-0.337457	-0.137617	0.187202	0.170788	-0.872079	0.19027	0.471142
Omy#S22910012	POU domain, class 5, transcription factor 1 [Danio rerio]	0.15093	-0.113401	-0.069682	0.0678713	0.211696	0.0974702	-0.0991052	0.203538	0.165289	0.155643	0.264025	0.347709	0.0735973	-0.273547	0.116644	0.743944
Omy#S22910504	Mediator of RNA polymerase II transcription subunit 15 [Salmo salar]	0.0925035	-0.047475	0.00215861	0.29237	-0.103427	-0.0919541	0.00519716	-0.0430556	0.12356	0.0416921	0.125924	0.0874616	-0.0282382	0.0356875	-0.125368	-0.00209888
Omy#S22911635	phosphatase 1 regulatory subunit 12C [Salmo salar]	0.491668	0.213301	0.259589	0.0872733	0.0609385	0.339353	0.377874	-0.0339737	0.210107	0.0428651	0.203882	-0.0181882	-0.204438	-0.364784	0.0788201	0.170666
Omy#S22912416	Unknown	0.926211	0.474351	0.680389	0.42518	0.649931	0.821493	0.836622	0.455363	0.663909	0.56355	0.499504	0.503153	0.32649	0.586664	0.285383	0.215896
Omy#S22913767	Unknown	0.14289	0.202744	0.255296	0.0671202	-0.143312	0.203532	0.223728	0.0570276	-0.0446119	0.102872	-0.172285	-0.456047	0.816248	0.580649	0.21824	0.205798
Omy#S22914189	hypothetical protein [Danio rerio]	0.248393	-0.172911	-0.103676	-0.043786	0.12152	-0.267867	-0.000369944	-0.128634	-0.184898	-0.0450206	-0.148184	-0.199304	-0.215732	-0.419101	0.0598889	-0.288053
Omy#S22918323	proteasome (prosome, macropain) subunit, alpha type 6-2 [Salmo salar]	-0.675552	-0.376406	-0.529656	-0.179306	-0.520887	-0.503084	-0.641135	-0.025521	0.0131083	-0.284786	0.0758214	-0.290932	0.355376	0.34478	0.798822	0.412555
Omy#S22924698	Unknown	-0.475224	-0.386849	-0.237899	0.0371495	-0.176455	-0.380652	-0.163313	0.416282	-0.275886	-0.273791	0.22542	0.340729	0.161426	-0.0457039	0.398898	0.504909
Omy#S22927491	phospholipase C gamma 1 isoform a [Homo sapiens]	-0.0742695	0.556665	0.759844	0.398031	0.608238	0.855333	0.201803	0.0750563	0.338831	0.788716	0.706225	0.19382	0.341298	-0.15469	0.207237	1.04301
Omy#S22928538	Unknown	-0.134546	-0.0993696	-0.310846	0.0137625	-0.362318	-0.141869	-0.0326097	0.0393936	-0.227141	0.128796	0.353115	-0.24372	0.180589	0.140553	0.29012	-0.482523
Omy#S22928785	tensin [Homo sapiens]	0.20363	0.226631	0.184466	0.246592	0.540847	0.706868	0.386873	0.213323	0.082459	-0.0128375	-0.22395	-0.244534	-0.202214	0.192149	-0.0595244	0.00317839
Omy#S22930538	oligonucleotide/oligosaccharide-binding fold containing 2B [Homo sapiens]	-0.22032	-0.328636	-0.237949	-0.415371	-0.0417077	-0.141098	-0.172524	-0.10605	-0.0818941	-0.199533	-0.222173	-0.233744	0.276522	0.571324	0.0477259	-0.152503
Omy#S22932292	Hemoglobin subunit beta [Salmo salar]	0.709088	0.030378	0.069625	-0.25802	0.871997	0.448291	-0.555871	0.71525	-0.817842	-0.122334	-0.188401	0.536377	-1.14955	1.29279	-1.43856	-0.570813
Omy#S22935406	fish virus induced TRIM protein [Oncorhynchus mykiss]	0.0662363	0.0148997	0.124673	-0.135055	-0.129975	0.135939	0.0309369	-0.0333246	0.0134492	-0.282174	-0.0658344	-0.0633782	0.0489075	0.121709	0.135063	-0.251647
Omy#S22935519	similar to SCPP5 [Danio rerio]	0.0105046	-0.218756	-0.277305	-0.0970435	-0.0419011	-0.426305	-0.00859855		-0.125555	-0.248448	-0.187084	-0.256735	-0.0964122	0.0182828
Omy#S23923346	rhamnose binding lectin STL3 [Oncorhynchus mykiss]	0.712479	0.584747	0.049245	0.241838	0.11321	0.593993	0.623169	0.0965099	0.336471	0.515698	0.306625	0.494883	-1.00685	-0.816132	-0.505241	-0.428471
Omy#S23924150	2-aminoadipic 6-semialdehyde dehydrogenase [Homo sapiens]	-0.0461866	-0.0861293	0.0644813	0.0981026	0.214978	0.101181	-0.0452182	0.18831	0.178152	-0.117121	0.312041	0.0880314	0.463395	0.187193	0.166764	0.0108961
Omy#S23925092	PIN2-interacting protein 1 [Homo sapiens]	0.356499	0.47922	0.578374	0.15093	0.648331	0.444958	0.444454	0.367377	0.046272	0.372356	-0.0894892	0.0611316	0.463594	0.324824	0.414398	-0.0161307
Omy#S23927260	hypothetical protein [Danio rerio]	0.372055	0.124101	0.71349	0.31945	0.593025	0.621342	0.47738	0.421634	0.352168	0.566338	0.290454	0.464494	0.650662	0.494667	0.180022	0.144403
Omy#S23927443	Synaptogyrin-2 [Salmo salar]	-0.0667131	0.207997	0.151092	0.0132247			0.0291263	0.174644		0.412795	-0.0164064	-0.0619141	-0.175993	-0.124905	0.03722
Omy#S23927658	Zinc transporter 4 [Salmo salar]	-0.117594	-0.0369069	0.0962903	0.205519	0.0316669	0.131419	0.119134	0.0869217	0.129667	0.166642	0.120971	0.218196	0.235404	0.212531	0.335157	0.723211
Omy#S23928158	secreted modular calcium-binding protein 1 isoform 1 [Homo sapiens]	0.846479	0.421027	0.360537	0.292974	0.474273	0.441319	0.573198	0.135591	0.195303	0.362556	0.186317	0.446745	-0.881753	-0.670504	-0.806819	-0.278972
Omy#S23929047	CBF1 interacting corepressor [Homo sapiens]	0.713795	0.00682434	0.454702	0.845898	0.288169	0.799266	0.783212	0.269123	0.767942	0.60971	0.450804	-0.103013	1.67208	1.44514	0.801431	0.521028
Omy#S23930977	trinucleotide repeat containing 18 [Homo sapiens]	-0.104474	-0.0631734	0.0847597	0.00216238	0.407025	0.0370528		-0.161496		-0.0118972		0.14135	0.278224	-0.137946	-0.0822877	-0.120558
Omy#S23931398	1-phosphatidylinositol-4,5-bisphosphate phosphodiesterase delta-4 [Salmo salar]	0.161889	-0.0105031	-0.240661	-0.0447694	-0.0486595	0.122095	-0.210212	0.129072	0.0368895	-0.0113648	-0.229649	-0.194983	0.219055	0.146754	0.27086	0.0261114
Omy#S23931884	pappalysin 2 isoform 1 [Homo sapiens]	-0.0779356	-0.275469	0.75623	0.0540671	0.468336	0.397139	0.639123	0.159021	0.145126	0.474277	0.0293386	-0.0764371		-0.124905	-0.133892	-0.316239
Omy#S23932289	PHD finger protein 15 [Homo sapiens]		0.223126	0.321467	-0.0249091	0.0331515	0.0469774		-0.256214		-0.0828218	-0.143234	-0.121709		0.193614	-0.108145	-0.277804
Omy#S23936235	insulin receptor c [Oncorhynchus mykiss]	0.0618526	-0.215253	-0.13281	-0.0834544	-0.116231	-0.0164284	0.0243129	0.0406718	-0.0629252	0.0095599	0.041806	-0.0963396	-0.163271	-0.0435723	0.143006	0.0218227
Omy#S23936805	Chloride intracellular channel protein 5 [Salmo salar]	-2.06634	-0.911746	-0.700007	-0.0855754	1.14845	-0.529277	-0.474813	0.31218	-0.447581	0.44721	1.37438	-0.377564	1.4859	-0.302604	-1.71196	0.847699
Omy#S23937651	Tax1-binding protein 1 homolog [Salmo salar]	-0.283865	-0.43364	-0.422155	-0.594345	-0.18933	-0.338633	-0.337643	-0.164174	-0.28302	-0.660892	-0.400318	-0.221848	0.0540853	0.199652	0.534196	0.12309
Omy#S23937765	multidrug resistance associated protein 2 [Oncorhynchus mykiss]	0.387807	1.35185	0.386649	0.102163	0.43463	1.01503	0.931746	-0.366899	0.0603395	0.83277	0.481852	-0.60915	-1.20055	-1.21541	-0.987536	-0.425375
Omy#S23938335	G protein-coupled receptor 101 [Homo sapiens]	0.268126	0.301425	0.508159	0.134964	0.45872	0.49148	0.137072	0.126429	0.359788	0.161889	0.459098	0.000731722	0.460354	0.521708	0.0154338	0.381106
Omy#S23939378	AF175313_1 cardiac sodium-calcium exchanger [Oncorhynchus mykiss]	0.0294503	0.0907338	0.104031	0.280341	0.0300242	0.065983	0.108675	0.1896	0.275128	0.187356	0.130813	0.082976	0.392684	0.502086	0.298153	0.37625
Omy#S23940232	Unknown	0.298905	-0.130198	0.033304	0.163995	0.142845	-0.146116	0.218902	-0.0422595	0.309772	0.28124	-0.0220324	-0.0203802	-0.209738	0.168899	-0.278482	-0.156074
Omy#S23942215	transforming growth factor beta [Salmo salar]	0.0414764	-0.108729	-0.14566	0.0934366	0.613222	0.175285	0.370734	-0.23544	0.239615	-0.128443	-0.0830096	0.22308	0.0156139	-0.163206	0.339245	-0.000397533
Omy#S23942521	SRY-box 17 [Homo sapiens]	-0.00864963	-0.0829054	0.176361	0.411141	-0.0571619	0.821381	0.534333	0.0521731	0.325953	0.446409	-0.458608	-0.205638	0.384566	0.362249	-0.128772	0.23586
Omy#S23943002	Gap junction beta-1 protein [Salmo salar]	-0.314787	0.590237	0.069475	0.637286	0.0591566	0.59084	0.425966	0.408738	0.625007	0.485009	0.326246	-0.16145	-0.35474	-0.366043	0.5306	0.84752
Omy#S23944600	castor homolog 1, zinc finger isoform a [Homo sapiens]	0.241877	0.287016	0.127472	0.350389	0.138815	0.258169	0.241308	0.0672162	0.308345	0.0140804	-0.211133	-0.0170611	0.122764	0.0795976	-0.05063	0.121222
Omy#S23944648	Glycogenin-1 [Salmo salar]	1.00686	0.60834	0.527995	0.0858857	0.252501	0.486458	0.704663	0.0165937	0.0483427	0.581349	0.736042	0.243109	-0.0440322	0.154039	0.414389	-0.0680274
Omy#S23944998	similar to PYRIN [Danio rerio]		0.0486447	0.102685		-0.207693	0.0222619	0.00799472	-0.00607574	0.179201	0.131602	0.00245888		0.14256		0.286938	0.00757111
Omy#S23946188	trinucleotide repeat containing 6C [Homo sapiens]	0.0816711	0.170856	0.000436045	0.012905	0.191159	-0.194981	0.0525214	0.14861	-0.0636169	0.156199	-0.193789	0.0735655	-0.260101	-0.172584	0.00530859	0.0379948
Omy#S24637347	AF392054_10 NADH dehydrogenase subunit 4 [Oncorhynchus tshawytscha]	-0.1588	-0.243768	-0.144982	-0.335501	-0.162629	-0.0484552	-0.507753	-0.0734093	-0.389214	-0.287995	-0.239645	0.348012	-0.471509	0.648324	0.249063	0.501185
Omy#S24638154	apolipoprotein A-I-2 [Oncorhynchus mykiss]	0.127312	0.00499682	-0.242025	-0.0428867	0.0522588	0.0680471	-0.246368	0.107838	0.1132	0.210818	0.317632	0.35526	-0.269675	-0.241899	0.00294959	-0.163366
Omy#S26283191	zinc exporter 1 [Oncorhynchus mykiss]	-0.413033	0.0483357	-0.156903	0.32783	0.212166	0.0339223	-0.313511	0.321287	0.062815	0.206497	-0.0262122	0.111442	0.494442	0.30447	0.0777983	-0.161906
Omy#S26614720	metal response element-binding transcription factor [Oncorhynchus mykiss]	-0.174764	-0.0629166	-0.12239	0.00733922		-0.0147831	-0.160828	-0.0404974	0.22555	0.129431	-0.248353	-0.220591	-0.278215	-0.176706	-0.0256769	-0.208553
Omy#S27585817	DNA topoisomerase 2-alpha [Salmo salar]	-0.0442409	0.0975627	-0.223775	0.399244	0.0436222	-0.100758		0.0288091	0.194556	0.0352596	0.0293386	0.113762			-0.332387	-0.176793
Omy#S29910293	vasotocin receptor [Oncorhynchus mykiss]	-0.0362284	-0.0875292	-0.139844	0.0697001	0.00502892	-0.0576196	-0.552061	0.0262734	0.12356	0.182794	-0.0737898	-0.219227		0.0109767		0.21402
Omy#S30068066	FTZ-F1 related protein [Oncorhynchus mykiss]	0.262883	0.0823006	-0.0119548	0.167738		0.15358	-0.0164715			0.0416921		0.071915	0.686306	0.0823901	0.231807	-0.104038
Omy#S30697811	TNF superfamily member 11 [Oncorhynchus mykiss]		0.0116562	0.126795	0.110554	-0.127547	0.127378		0.184726	-0.083728	-0.0100578		-0.114592	0.0308974	0.135686		-0.00209888
Omy#S31823513	progestin membrane receptor component 2 [Oncorhynchus mykiss]	-0.00601637	-0.107973	0.0825813	-0.48366	-0.180182	0.0866787	-0.0704286	-0.0764894	-0.262766	-0.417664	-0.130883	0.0104792	-0.0780069	0.110624	-0.456635	-0.293543
Omy#S31925537	tumor necrosis factor alpha-induced protein 3 [Oncorhynchus mykiss]	-0.346814	0.0153629	0.432231	0.271453	0.268049	0.466505	0.530142	-0.145912	0.229191	0.166674	0.0952095	0.0141416	-0.211831	-0.331163	-0.147718	0.882597
Omy#S32040099	Tubulin alpha chain [Salmo salar]	0.525541	0.650863	0.400502	-0.210378	-0.0550108	0.322944	-0.0520689	0.00317085	-0.204116	0.47133	-0.133968	-0.198376	-0.632815	-0.541216	-0.563455	-0.432625
Omy#S32041491	myosin heavy chain [Oncorhynchus keta]	0.290855	-0.176977	-0.187629	-0.127912	0.112537	0.20707	-0.0363184		0.0262436	0.0686289		0.175166	-0.314433	-0.124363	-0.0356122	0.0593485
Omy#S32041890	Unknown	-0.416248	-0.342149	-0.282146	-0.123118	-0.455562	-0.346561	-0.209084	-0.192531	0.0551399	-0.148066	-0.209707	-0.192088	0.415523	0.0229582	0.145637	0.407276
Omy#S32042556	Aldehyde dehydrogenase, mitochondrial precursor [Salmo salar]	0.459288	0.444916	0.545157	0.437402	0.577496	0.485975	0.391735	0.166635	0.274356	0.460195	0.44682	0.659641	-0.126751	-0.0361042	0.18651	0.595567
Omy#S32042955	heat shock protein 47 [Oncorhynchus mykiss]	0.0941425	-0.255335	0.0614368	0.00639051	0.16109	0.0807077	0.408813	-0.137704	-0.572637	0.0875865	-0.312987	-0.599626	-0.489984	-0.101788	-0.420642	-0.595691
Omy#S32043023	Unknown	0.0729877	0.334562	-0.187098	0.19777	0.287579	0.0625123	0.0703002	-0.191318	0.195071	-0.244861	-0.0474076	-0.220003	-0.0202537	-0.558541	-0.199628	-0.337761
Omy#S32127074	cajalin 2 [Danio rerio]	0.044187	0.175711	0.257741	-0.044989	0.0346053	0.080115	0.0867522	0.123646	0.12498	0.208233	-0.0177217	0.405322	0.195462	0.128123	-0.139427	0.485045
Omy#S32127503	similar to ENSANGP00000022061 isoform 2 [Danio rerio]	0.320311		0.199351		0.0570734	-0.182795	0.088813	-0.0186161	0.230089	-0.0231633	0.0955516	0.0891776	0.13498	-0.00804391		0.0984023
Omy#S32127562	Gap junction beta-6 protein [Salmo salar]	0.974109	0.667251	0.228448	0.0701036	0.510773	0.572341	0.45437	-0.137388	0.314339	0.264275	0.0590616		-0.25904	-0.391979	-0.339092	0.0835685
Omy#S32130645	MHC class Ib antigen [Oncorhynchus mykiss]	-0.0990752	-0.270746	-0.260606	0.524211	0.02402	-0.666719	-0.562884	-0.251563	0.622321	-0.127246	0.112441	-0.233821	-0.332767	-0.367824	0.135873	-0.211112
Omy#S32493348	Toll-like receptor 3-like protein [Oncorhynchus mykiss]	-0.0500412	0.456391	0.110362	-0.242169	-0.236945	0.150696	-0.897553	0.827174	0.742539	0.586716	1.35196	0.14467	-1.07789	-1.66972	-0.516842	-0.770993
Omy#S34308657	Unknown	-0.0406877	-0.0882848	-0.242025	-0.0150265		-0.18613	0.11459	0.143544	-0.0267453	-0.0729768	-0.0116939	-0.0641155	-0.234622	-0.11512	0.0208636	-0.259881
Omy#S34308660	TSC22 domain family protein 3 [Salmo salar]	0.335745	-0.219735	-0.248446	0.440422	-0.122187	-0.103064	-0.261989	1.08639	0.138101	-0.196465	2.07369	-0.0223446	0.560482	0.7336	0.188851	0.169458
Omy#S34308724	phosphodiesterase 4D interacting protein isoform 1 [Homo sapiens]	1.15114	0.625777	0.362526	-0.195466	0.233216	0.553535	0.677656	-0.34561	-0.207356	-0.039493	-0.00852573	0.184593	0.272458	0.0832215	-0.46658	-0.012257
Omy#S34308749	ELAV-like protein 1 [Salmo salar]		-0.143416	0.425101	0.118477	-0.121144	-0.0214172		0.392658	0.0783729	0.182794	0.0587377	0.324792	-0.185079	-0.0648109	0.179792	-0.0417152
Omy#S34308753	mitochondrial translational initiation factor 2 precursor [Homo sapiens]	0.207752	-0.175175		0.291654	0.100444	0.0209765	-0.0671963	-0.307293	-0.0892246		0.14764	-0.0661737	-0.163197	-0.116156	0.0690289	0.132608
Omy#S34308777	cullin 4A isoform 1 [Homo sapiens]	-0.287163	-0.100633	-0.193464	-0.0913432	-0.0557044	-0.0287381	-0.300709	0.181786	0.0910532	-0.0419438	0.614156	0.0809863	0.21165	0.681472	0.719407	0.353789
Omy#S34308784	T-box 18 [Homo sapiens]	0.207752	0.275193	0.283061	0.0354826	0.234316	0.237759			0.259216	0.0525739		0.0390525		-0.0201895	0.00847689	0.419146
Omy#S34308785	trinucleotide repeat containing 15 isoform b [Homo sapiens]	0.110821	0.0125767	0.0497899	-0.114793	-0.0925176	0.163997	-0.000184318	0.0697449	0.0845707	0.175197	0.380403	-0.50023	0.0349267	0.156372	0.12537	-0.281369
Omy#S34308813	Acetyl-coenzyme A synthetase 2-like, mitochondrial precursor [Salmo salar]	-0.0396171	-0.219661	0.00474117	0.425137		-0.0919213	-0.00910984		0.0782847	-0.0343066	0.233438	0.0388504	0.29454	0.0535164	-0.133799	-0.019514
Omy#S34308864	Cardiolipin synthetase [Salmo salar]	-0.273649	-0.0886019	0.118888	0.161641	-0.494145	-0.407481	-0.0240161	0.280903	0.260662	0.126326	0.821445	0.360907	0.311915	0.475073	0.829166	0.489985
Omy#S34308915	Fatty acyl-CoA hydrolase precursor, medium chain [Salmo salar]	-0.236211	-0.171451	-0.187629	-0.094929	-0.650738	-0.322459	-0.102263	0.362155	-0.195641	-0.127171	0.0396145	-0.137063	-0.0337406	1.49446	0.0161332	0.249569
Omy#S34308934	Polycomb complex protein BMI-1-A [Salmo salar]	0.179857	-0.0634795		0.0410632			-0.341801	-0.0430556	-0.131492	0.10003	0.0293386	0.0590238	-0.133277		0.0801955	0.309365
Omy#S34308961	phosphatidylinositol-4-phosphate 5-kinase, type I, alpha [Homo sapiens]	0.789131	0.46159	0.366988	0.510469	0.477348	0.317996	0.364989	0.215509	0.209883	0.323163	0.384145	-0.268768	-0.230795	-0.0028059	-0.237638	0.120489
Omy#S34308968	cartilage intermediate layer protein [Homo sapiens]	-0.302201	0.43542	0.342372	-0.141222	0.2497	-0.493389	0.661332	-0.473227	0.186578	0.100894	-0.414642	-0.310396	-0.152376	0.222994	0.566463	0.00406965
Omy#S34308980	beta-1,3-galactosyltransferase [Oncorhynchus mykiss]	0.166716	-0.103747	0.0339998	-0.126989	-0.0123325	0.128298	0.0615514	-0.298249	0.0387004	0.12202	0.121056	-0.0256745	-0.385183	-0.292705	-0.188072	0.377764
Omy#S34308998	programmed cell death 11 [Homo sapiens]	0.0970398	0.103184	0.108985	-0.322895	-0.00373689	0.110095	-0.098429	-0.168831	-0.122491	-0.318909	-0.182703	-0.234999	0.466372	0.32334	0.294118	-0.502646
Omy#S34309291	similar to KIAA1593 protein [Danio rerio]	-0.191131	-0.114861	0.246111	0.326752	0.641588	-0.0533725	-0.37116	0.301661	-0.275962		-0.0978467	0.18603	-0.128349	0.34641	0.502698	-0.120656
Omy#S34309316	Rap guanine nucleotide exchange factor 2 [Homo sapiens]	0.104935	-0.106778	-0.0505361	-0.208951	0.00832888	0.15073	-0.108871	-0.0065556	0.0271001	-0.215103	-0.0750051	-0.313284	-0.120794	-0.0200453	-0.00174776	-0.159352
Omy#S34309415	Vps20-associated 1 like 1 [Salmo salar]	-0.38193	-0.380685	-0.203175	-0.352065	-0.253317	-0.336061	-0.395666	-0.250914	-0.278883	-0.206424	-0.448902	-0.162013	0.229131	0.194951	0.389132	-0.0923422
Omy#S34309431	dystrophin Dp427p1 isoform [Homo sapiens]	0.859582	0.231635	0.833747	0.241287	0.165434	0.809078	1.16154	-0.244045	0.178072	0.0912082	-0.0867052	-0.109415	0.319162	0.428839	0.140563	-0.256492
Omy#S34309469	farnesyltransferase, CAAX box, beta [Homo sapiens]	0.298986	0.114134	0.0970604	-0.112046	-0.206875	0.0382242	0.232657	-0.0316851	0.0346426	0.0274539	-0.00566824	0.0850614	-0.887859	-0.0544852	-0.366705	-0.534973
Omy#S34309560	tripartite motif-containing 33 protein isoform alpha [Homo sapiens]	0.237654	0.397385	0.257588	0.0298187	0.266942	0.381674	0.19711	0.0908089	0.282601	0.296715	0.101308	0.0606775	-0.160054	-0.182698	-0.176923	-0.220098
Omy#S34309597	hypothetical protein LOC570656 [Danio rerio]	0.438399		-0.204293	-0.0782317	0.236228	-0.3002	0.108376	0.224967	0.216539	0.156333	0.0146126	0.137465	0.235203	-0.0179572	-0.187428	-0.110426
Omy#S34309669	tenascin XB-like protein [Salmo salar]	0.0390099	0.037997	0.162726	-0.184814	0.141686	0.295695	0.00876818	-0.260261	0.00911082	-0.100592	0.236405	-0.0295058	0.37711	-0.362019	-0.108561	-0.0434237
Omy#S34309870	v-ski sarcoma viral oncogene homolog [Homo sapiens]	0.247494	0.191226	0.219098	0.148814	0.0317306	0.519133	0.449987	0.244221	0.11983	-0.121469	-0.0401634	-0.150017	0.270848	0.377953	0.0337817	-0.120932
Omy#S34310014	growth hormone regulated TBC protein 1 [Homo sapiens]	0.0653018	0.0705816	-0.0835024	-0.123083	0.0753352	0.135747	0.316562	0.0931705	0.0878343	-0.0539252	0.384491	0.138782	-0.443619	-0.0346145	-0.284979
Omy#S34310174	actin filament associated protein 1 [Homo sapiens]	0.579184	0.187123	0.342963	0.370803	0.363639	0.14561	0.461984	0.211949	0.33465	0.298851	0.544849	0.143084	0.918963	0.52281	0.542022	0.163744
Omy#S34310506	POZ (BTB) and AT hook containing zinc finger 1 long A isoform [Homo sapiens]	-0.144223	0.0868347	-0.170275	-0.125513	-0.058742	0.0966831	-0.157919	0.131333	-0.0971259	-0.0440972	-0.312313	-0.0974898	0.496617	0.397001	-0.077595	0.110894
Omy#S34310516	thioredoxin domain containing 10 [Homo sapiens]	-0.00114777		0.151092	-0.0925194	0.107874	-0.00572192	-0.0049254	0.247305	-0.308786	-0.0470207	-0.0170242	-0.0194834	0.100318	-0.0158425	0.0242004	0.170806
Omy#S34310697	protocadherin gamma subfamily C, 5 isoform 1 precursor [Homo sapiens]	-0.253051	-0.0586648	-0.0840238	0.181189	0.0884883	0.124747	0.27697	-0.00823846	0.145139	-0.0138165	-0.152205	-0.260918	-0.0951794	0.00294347	-0.054523	0.593515
Omy#S34310737	Probable G-protein coupled receptor 132 [Salmo salar]	-0.156014	0.0170697	0.384324	0.0656059	0.251439	0.25862	0.111624	-0.0433704	-0.0869873	0.314803	0.147395	0.224792	0.14285	-0.169459	-0.0445008	0.254392
Omy#S34311062	spire homolog 1 [Homo sapiens]	1.08266	0.923372	0.287481	0.491358	0.657392	0.396876	0.548717	0.132161	0.339709	0.623117	0.484706	0.638203	-0.935116	-0.433557	-1.26368	-1.00762
Omy#S34311105	Sorbitol dehydrogenase [Salmo salar]	-0.0781355	0.833199	-0.0700223	-0.19018	-0.0271279	0.193747	0.343991	0.235362	0.475395	0.390755	0.523195	0.565546	-0.624833	0.0596509	0.467917	-0.12194
Omy#S34311233	ankyrin repeat and MYND domain containing 2 [Homo sapiens]	-0.230019	-0.0643083	-0.00089781	-0.0157723	-0.0551703	0.0211208	-0.107474	0.0473388	-0.0385599	-0.246781	0.355455	-0.101494	-0.291956	-0.28248	0.0540688	0.159321
Omy#S34311352	microtubule associated monoxygenase, calponin and LIM domain containing 2 [Homo sapiens]	-0.0814717	0.337829	-0.259816	-0.329124	0.280616	0.0476746	-0.426102	0.0410147	-0.778958	-0.74639	-0.248935	-1.6392	0.519007	0.385556	0.0095235	0.00303375
Omy#S34311483	Microtubule-associated protein tau [Salmo salar]	0.134915	-0.0365353	0.0282176	-0.00993141	0.149893	0.0759849	0.364948	0.179595	-0.365413	0.0104629	-0.204061	-0.497408	0.272419	0.582245	0.495317	-0.122701
Omy#S34311975	helicase MOV-10 [Salmo salar]	-0.417803	-0.316891	-0.26984	-0.151786	-0.387669	-0.00443459	-0.305998	-0.22398	-0.297713	-0.253674	0.0482871	0.180238	-0.0617026	1.76986	-0.145254	0.262347
Omy#S34312051	F-actin-capping protein subunit beta [Salmo salar]	0.80642	0.668361	0.664158	0.570135	0.694157	0.63909	0.767863	0.399299	0.639211	0.536079	0.0382535	0.435977	0.449767	0.0205199	0.325319	0.594902
Omy#S34312245	Unknown	-0.0856483	-0.220292	0.0203935	-0.155599	0.16734	-0.154913		0.151221	-0.144632		-0.143234	-0.252765	0.0132459	0.250537		-0.019514
Omy#S34312248	myotubularin related protein 15 [Homo sapiens]	0.141522			-0.0773498	0.163177	0.0131932			-0.0533069	0.174755	0.0354883	0.000758439	0.0224717	-0.0790676	-0.180685	-0.0297079
Omy#S34312249	furry homolog [Homo sapiens]	0.888233	0.000124272	0.00999908	-0.169592	-0.0400953	0.209592	-0.0883147	-0.0207671	0.0728469	-0.0645523	0.0761447	0.184066	-0.255559	-0.356934	-0.253356	-0.231361
Omy#S34312335	tripartite motif-containing 25 [Homo sapiens]	-0.144846	-0.0101149	0.0236758	0.190463	-0.0355218	-0.131498	-0.253183	-0.251455	-0.0540318	-0.224863	-0.133493	-0.371492	-0.23377	-0.212579	0.174004	0.204113
Omy#S34312423	U2-associated SR140 protein [Homo sapiens]	-0.104896	-0.243308	0.0476782	0.337055	0.242023	-0.0768057	0.00880826	0.196479	-0.0357789	-0.0960749	0.0294669	0.251711	0.12098	0.232925	-0.0663672	0.0995303
Omy#S34312663	Vacuolar proton pump subunit F [Salmo salar]	0.0599464	-0.0830789	-0.399449	0.137498	-0.18895	-0.264575	-0.233588	-0.0068826	-0.208125	-0.236487	-0.285566	-0.248052	0.152081	-0.169157	0.375304	0.148972
Omy#S34312691	RNA polymerase II transcription factor TAFII140 [Homo sapiens]	0.481856	-0.374301	0.199187	0.233012	0.0222196	-0.0776214	0.282169	-0.0522224	-0.189999	-0.1724	0.488475	0.229666	0.317784	0.284064	-0.796932	0.131404
Omy#S34312725	Unknown	0.429276	0.492636	0.273118	0.267434	0.0375852	0.61503	0.652688	-0.0335197	0.52374	0.0739782	0.0257835	0.418515	-0.00594038	0.185754	0.00304908	0.953442
Omy#S34312782	serum response factor (c-fos serum response element-binding transcription factor) [Homo sapiens]	0.530554	0.369206	0.595666	0.379495	0.287328	0.413906	0.554498	0.155356	0.392218	0.1421	0.0388659	0.382633	-0.0879847	-0.381121	0.286294	0.614597
Omy#S34312910	similar to egg envelope glycoprotein isoform 1 [Danio rerio]	0.294135	0.564689	0.281906	0.04243	0.408459	0.0839544	-0.0401797	-0.00833606	0.0317168	0.143048	0.14764	0.138103	-0.213209	-0.811067	-0.128312	-0.243079
Omy#S34313013	tumor necrosis factor receptor superfamily, member 14 precursor [Homo sapiens]	0.126653	0.0606045	-0.0235969	-0.0213361	0.107004	0.212975	0.077006	-0.0667609	-0.0162369	0.0153222	0.00932458	-0.213372	-0.145843	-0.0852881	-0.232432	-0.0345835
Omy#S34313069	Mannose-6-phosphate receptor-binding protein 1 [Salmo salar]	-0.319378	-0.034368	-0.0306653	0.0118271	-0.0285577	0.156101	-0.206376	-0.0236085	-0.126641	-0.128633	0.111455	-0.331964	0.0513826	-0.160089	-0.0322475	0.361835
Omy#S34313348	Serine/threonine-protein kinase Pim-1 [Salmo salar]	-0.263025	0.133801	-0.20969	0.0939643	-0.0590344	-0.00704184	0.00568816	-0.0792179	0.0485753	-0.0903947	0.00107312	-0.000573009	-0.0156298	-0.289361	0.0467794	0.476217
Omy#S34313560	splicing factor, arginine/serine-rich 130 [Homo sapiens]	0.433255	-0.270659	-0.0466151	0.0267025	0.401174	-0.304578	0.138526	0.027545	0.16827	-0.0335543	-0.0454778	-0.260154	-0.533909	0.415765	-0.158208	-0.194299
Omy#S34313660	similar to MGC115736 protein [Danio rerio]	-0.0968972	0.204343	0.600958	-0.178594	-0.0713563	-0.0864602	0.164324	-0.0273328	-0.493444	-0.329765	-0.285856	-0.387077	-0.326259	0.00412916	-0.0902152	-0.748417
Omy#S34313724	nuclear pore complex-associated protein TPR [Homo sapiens]	0.130823	0.0415178	-0.00827139	0.416567	0.00129151	0.0740796	-0.127778	0.305907	0.528174	0.160014	0.38726	-0.125889	0.485533	0.111798	0.205698	0.143577
Omy#S34313794	parapinopsin [Oncorhynchus mykiss]	0.224333	0.375127	0.232612	0.0862271	0.458126	0.135211	0.241756	0.0401055	0.0220688	0.216769	0.235792	0.407375	-0.101046	-0.187168	-0.130527	0.160958
Omy#S34313861	Sorting and assembly machinery component 50 homolog [Salmo salar]	0.623465	0.380395	0.0153112	0.173867	0.272224	0.299749	0.23188	-0.00623393	0.200475	0.320932	0.439115	0.487267	-0.319058	-0.204533	-0.23332	-0.33513
Omy#S34314146	nuclear pore complex-associated protein TPR [Homo sapiens]	-0.0394442	-0.0622585	-0.0846696	-0.0683612	-0.232052	-0.0910933	0.258145	0.10218	-0.225815	-0.00608099	0.0240546	-0.347998	0.149869	-0.13707	-0.183489	0.313445
Omy#S34314167	Unknown	0.0600383	0.0448217	0.0130443	-0.101638	-0.115089	0.101751	0.277094		0.152842	-0.182524	-0.182131	0.0340583	-0.024553	-0.506325	-0.209277	-0.0935715
Omy#S34314276	Fibroblast growth factor 12 [Salmo salar]	0.510764	-0.0109825	-0.205114	-0.102221	0.043907	0.148958	-0.107474		-0.25665	0.00944012	0.0293386	0.220007	0.172045	0.0111076	-0.116901	-0.160893
Omy#S34314498	C1q and tumor necrosis factor related protein 2 [Homo sapiens]	0.659766	0.404331	0.63122	0.559839	0.665247	0.259389	0.593682	0.120431	0.331427	0.134483	-0.091735	-0.130832	-0.35945	0.116538	-0.122444	0.0896258
Omy#S34314587	FACT complex subunit SSRP1 [Salmo salar]	0.516562	-0.0634795	-0.0939192	-0.0437888	0.330994	0.0912114	0.166332			-0.286334	-0.0466518	0.162323	0.134952	-0.0471579		-0.0631737
Omy#S34314633	similar to CCDC74B protein [Danio rerio]	-0.0047989	0.802736	0.22348	0.535557	0.857629	0.395724	0.192322	0.415841	-0.00585137	0.17095	0.0332858	-1.10171	-0.718757	-0.387961	-0.199656	-0.596747
Omy#S34314958	F-box protein 43 isoform b [Homo sapiens]	0.167905		0.0667614	0.0669169	0.0116899	-0.0088533	0.105392	-0.155692	-0.19027	-0.130548	-0.253349	-0.000989529	0.265358	0.013113	-0.151008	0.0379923
Omy#S34315033	AKT2 kinase [Salmo salar]	-0.185297	-0.41101	0.0696186	-0.165719	-0.477273	-0.122031	-0.188243	-0.239127	-0.142831	-0.395668	-0.379851	-0.249721	0.0530542	-0.111305	0.217955	0.0909454
Omy#S34315159	Cytosolic 5-nucleotidase 1A [Salmo salar]	-0.286252	-0.109559	-0.103676	-0.264178	-0.134181	-0.0167912	-0.0987659	0.210678	-0.140474	-0.24575	-0.0273409	-0.158008	0.105317	0.171044	0.131902	0.120391
Omy#S34315227	similar to ATPase, histidine kinase-, DNA gyrase B-, and HSP90-like domain containing protein [Danio rerio]	-0.0409119	-0.0616088	-0.102772	-0.0999149	0.0361648	-0.0235214	-0.170155	0.222824	0.0783729		-0.143234	-0.132382	0.0673948	0.224473	-0.160497	-0.191695
Omy#S34315269	Stress-associated endoplasmic reticulum protein 1 [Salmo salar]	-0.15774	-0.0882308	-0.394391	-0.0896084	0.101044	-0.317872	0.0561013	-0.0833313	-0.135584	0.113409	0.0242234	-0.295126	-0.199331	0.109889	-0.162065	-0.262491
Omy#S34315320	unc-84 homolog A [Homo sapiens]	0.703611	0.329589	0.126981	-0.0410509	0.355512	0.37695	0.260149	0.0262734	-0.0111187	0.0433091	-0.147502	0.398217	-0.380046	-0.746805	-0.107201	0.100298
Omy#S34315434	ring finger protein 31 [Homo sapiens]	-0.119518	-0.115829	0.291812	0.0540671	0.204612	-0.116896	-0.00796092	0.0372772	-0.0169243	0.0211984		0.112734	0.0800417	0.0931762	-0.0638802	0.414438
Omy#S34315445	Superoxide dismutase [Oncorhynchus mykiss]		0.0995308	-0.258415	-0.155599	-0.0470247	0.0520981	0.060641	-0.284537	-0.00515672	0.260325	-0.284257	0.0512774	-0.0090431	0.0404672	0.353057	0.538948
Omy#S34421591	cytidine monophospho-N-acetylneuraminic acid hydroxylase [Danio rerio]	0.142731	0.1988	-0.167453	0.178273	0.0650118	-0.089999	0.0443035	0.154607	0.0530426	0.0607289	-0.109989	-0.170649	0.0920285	-0.124965	-0.064683	-0.128269
Omy#S34421642	GCR_ONCMY RecName: Full=Glucocorticoid receptor; Short=GR; AltName: Full=Nuclear receptor subfamily 3 group C member 1	-0.337467	-0.366127	-0.0325706	-0.18693	-0.270697	0.104606	-0.149751	-0.0676022	0.19004	0.00730796	0.0767392	-0.26207	-0.188753	-0.0937159	-0.0383358	-0.200125
Omy#S34421685	Serine/threonine-protein kinase VRK1 [Salmo salar]	-0.218722	-0.115304	-0.111074	0.399244	0.177913	0.203829	-0.246368	-0.0373652	-0.0777833	0.478229	0.2962	-0.00607075	0.192775	-0.0963309	0.0650323	0.502864
Omy#S34421687	coiled-coil and C2 domain containing 2A [Homo sapiens]	-0.408346	0.105538	0.563936	-0.110211	0.280325	0.248946	0.168399	-0.0996986	-0.0986884	0.417641	0.427993	0.165032	1.07127	0.543812	-0.176752	0.239906
Omy#S34421736	RAP1, GTP-GDP dissociation stimulator 1 isoform 1 [Homo sapiens]	0.606518	0.26897	-0.248735	-0.0374997	0.203895	0.203158	0.213517	-0.270852	-0.130167	0.161465	0.366995	0.0409348	-0.842585	-0.393358	-0.865166	-0.978361
Omy#S34421784	PVRL2 [Salmo salar]	-0.194211	-0.108511	0.321467	0.0133492	0.00625385	-0.066387	0.283273	-0.207223	-0.0649844	0.0119089	-0.127088	0.165048	-0.173997		0.102914	0.131693
Omy#S34421852	growth hormone regulated TBC protein 1 [Homo sapiens]	0.122361	-0.375487	0.287773	0.0121734	0.00205327	0.241361	0.110598	-0.0919019	-0.0745353	-0.0132111	0.844371	-0.425973	0.0089807	-0.00313241	0.0117465	0.240366
Omy#S34421889	invasion inhibitory protein 45 [Homo sapiens]	-0.487629	-0.245992	0.181447	0.349039	-0.178308	-0.475607	-0.614848		0.21288	-0.0477976	0.168279	-0.489209	0.101922	0.325631	-0.15346	-0.0973404
Omy#S34421897	UV radiation resistance associated [Homo sapiens]	0.145172	-0.266791	-0.21268	-0.403535	-0.374634	-0.430145	-0.321953	-0.0196941	-0.0617448	-0.223476	-0.290489	-0.251536	0.0756028	0.326982	0.0419954	-0.100847
Omy#S34421908	F-box and leucine-rich repeat protein 7 [Homo sapiens]	0.0943436	-0.111176	0.247351	0.0915883	0.143373	-0.120169	0.0476028		0.07643	0.0868894	0.119409	0.111027	-0.12814	-0.0990951	0.178926	-0.383661
Omy#S34421933	spectrin, beta, non-erythrocytic 1 isoform 1 [Homo sapiens]	-0.475616	0.0943404	0.549203	-0.00939637	0.180385	0.320785	0.334452	-0.149389	0.290182	0.0293147	0.368969	0.133238	0.360535	-0.167554	0.217761	1.00139
Omy#S34421956	Kruppel-like factor 11 [Salmo salar]	-0.176396	-0.110994	0.131491	0.0633383		-0.0169857	0.0283066		-0.154882	-0.135734	-0.0217717			0.606387	0.0644907	0.312183
Omy#S34421965	polymerase (RNA) III (DNA directed) polypeptide C (62kD) [Homo sapiens]	0.651315	0.695121	0.460795	-0.341132	0.13232	0.210406	0.00174992	0.218695	-0.0356609	0.448631	-0.2057	-0.508162	-0.187035	0.27721	0.506086	-0.11657
Omy#S34421970	Leucine-rich repeat-containing protein 8D [Salmo salar]	-0.0370672	-0.0349553		0.392554	-0.0977088	0.125853	0.0795437	0.0262734	-0.184898	0.0198708	0.0319517	-0.311351	-0.0177989	0.256177	0.0537887	-0.0679537
Omy#S34421973	Acetyl-CoA acetyltransferase, cytosolic [Salmo salar]	0.112242	-0.0127447	-0.248595	0.00918693	-0.133553	0.130462	-0.277021	-0.159903	0.0106863	-0.366557	0.109543	-0.0511743	-0.282608	-0.164231	0.116535	-0.00475683
Omy#S34421984	growth factor receptor-bound protein 10 isoform a [Homo sapiens]	0.0929115	0.00545362	-0.0128993	0.307569	-0.513168	0.288046	0.754392	0.0871295	0.292125	0.235038	0.120384	-0.0796835	0.470592	0.50452	0.775423	-0.28789
Omy#S34422003	similar to MGC81154 protein [Danio rerio]	-0.010898	-0.106172	0.17666	0.0132247		-0.207305	0.113958		-0.0252281	0.177659	-0.0784623	0.180192	0.097776	0.0431315	0.0841533	0.105874
Omy#S34422018	ATPase, class VI, type 11B [Homo sapiens]	-0.174764	-0.0643083		-0.204944	0.0478847	-0.189401	-0.167307		-0.186137	-0.0451232	-0.284257		-0.131549	-0.0153495	-0.149166	0.0783401
Omy#S34422043	spire homolog 1 [Homo sapiens]	0.776741	0.552917	0.0367831	0.0299522	0.556885	0.337992	0.537293	0.538372	0.361183	0.446589	-0.0202138	0.346527	-0.857513	-0.274776	-0.483035	0.0129648
Omy#S34422057	Aquaporin FA-CHIP [Salmo salar]	-0.00478484	0.06397	0.180033	0.0971443	0.101451	0.0259203	0.100105	0.105748	0.176199	0.144227	0.0221177	-0.0163094	0.340324	0.348147	0.195586	0.446743
Omy#S34422076	TCF3 fusion partner homolog [Salmo salar]	-0.269619	-0.0618427	-0.0566673	0.0122343	-0.181737	0.110926	-0.161866	-0.0360886	-0.0481516	0.135646	0.506252	0.103305	-0.0206673	0.206709	0.382059	0.312601
Omy#S34422137	Inhibitor of growth protein 1 [Salmo salar]	-0.113107	-0.13729	-0.117254	-0.291309	-0.101985	0.0370859	-0.160792	0.0725114	-0.356543	-0.445819	-0.190474	-0.157752	0.434414	0.0220235	-0.0294448	-0.0269495
Omy#S34422175	similar to hCG2024499, [Danio rerio]	-0.0248466	-0.431557	-0.068388	0.270819	-0.57583	-0.607141	-0.538535	0.492958	0.346799	-0.398726	0.276247	0.27139	-0.210817	0.498851	0.0498441	0.419925
Omy#S34422210	Vitamin D3 hydroxylase-associated protein [Salmo salar]	-0.496762	-0.468603	-0.195556	0.246712	-0.46836	-0.421811	-0.469809	-0.160167	-0.115223	-0.0965645	0.291657	-0.0657226	-0.0667266	0.0215981	0.603487	-0.0410235
Omy#S34422219	nuclear factor I/C isoform 2 [Homo sapiens]	0.447	-0.0587357	-0.0825142	-0.830834	0.138373	0.0679595	0.197682	-0.501168	0.304191	0.0414672	-0.237318	-0.75929	0.151492	0.205861	-0.110394	-0.257754
Omy#S34422310	protocadherin alpha subfamily C, 2 isoform 1 precursor [Homo sapiens]	0.279159	-0.119241	0.350476	0.012905	0.0610885	0.166241	0.0297736		0.0257285	0.567697	0.00487328	-0.134429	-0.308828	0.196502	0.123816	0.164409
Omy#S34422360	Tensin [Salmo salar]	0.29576	0.178493	0.0806335	0.210674	0.239094	0.0407921	0.169203	-0.119034	0.0145203	-0.159821	-0.0161464	-0.0445049	-0.212321	-0.513855	-0.258782	-0.211432
Omy#S34422404	Proline-rich protein PRCC [Salmo salar]	0.573456	0.16323	0.294379	0.231659	0.337587	0.167997	0.389188	-0.097705	0.217576	-0.0244145	0.0687547	0.513903	-0.323996	-0.431712	0.0799351	0.09594
Omy#S34422408	O-linked mannose beta1,2-N-acetylglucosaminyltransferase [Homo sapiens]		0.0432807	-0.0168703	0.0105545	-0.3013	-0.0293891		0.0288091	0.07643	0.195784		-0.00189179	-0.00682626	0.0298465	-0.00828356	-0.0773316
Omy#S34422428	Copine-3 [Salmo salar]	-0.122472	-0.0616088	-0.0461764	-0.097946	-0.0470247	0.149341	-0.161115		-0.369244	-0.0202749	0.402292	0.140914	0.0668435	-0.228848	0.310552	0.00969517
Omy#S34422659	Signal peptidase complex subunit 1 [Salmo salar]	0.280381	-0.0935327	-0.210326	0.177162	0.319812	0.0841735	0.163574	0.385674	0.109552	0.32731	0.114421	0.152928	0.260003	0.330869	0.2495	0.346027
Omy#S34422676	asparagine-linked glycosylation 9 protein isoform a [Homo sapiens]	0.387333	0.306014	0.434883	0.178926	0.352562	0.395707	0.344524	0.251524	0.357503	0.301943	0.252651	0.100677	0.387073	0.278911	0.508263	0.1777
Omy#S34422751	kinesin family member 22 [Homo sapiens]	-0.00452365	-0.630671	-0.580796	0.172187	-0.263744	-0.053916	-0.377886	-0.163978	0.0706348	-0.319036	-0.158809	0.338727	0.429082	0.206578	0.187193	0.0861274
Omy#S34422869	myosin IC isoform a [Homo sapiens]	-0.391066	-0.520692	-0.66848	0.261737	-0.253762	-0.61983	-0.174573	-0.472749	0.128737	0.00603406	-0.0154545	0.0148254	-0.0546594	0.2626	-0.0416714	-0.0490311
Omy#S34423093	Unknown	0.216269	0.558364	0.619634	0.447916	0.458756	0.545046	0.566461	0.161468	0.375703	0.476917	0.258871	0.241256	0.0410561	-0.166051	0.00222516	0.715815
Omy#S34423186	ephrin-B3 precursor [Homo sapiens]	-0.433324	0.538902	0.795284	0.129555	0.0986115	0.0314711	0.407763	-0.347563	0.299727	0.165376	-0.00293059	-0.381822	0.127192	-0.188119	0.402794	1.33281
Omy#S34423425	hypothetical protein LOC790919 [Danio rerio]	0.0112551	0.734057	0.340222	0.381368	0.144688	0.423941	-0.173346	0.408252	0.275824	0.235784	0.326464	0.0755954	0.65624	0.227987	0.272845	0.539443
Omy#S34423513	proteasome 26S non-ATPase subunit 5 [Homo sapiens]	-0.446457	-0.267122	-0.264301	-0.539761	-0.567208	-0.497387	-0.71675	-0.0514453	-0.636352	-0.244632	-0.050183	-0.587128	0.0711518	0.277691	0.573383	0.430572
Omy#S34423517	axonal transport of synaptic vesicles [Homo sapiens]	-0.0347682	-0.0887507	-0.433216	0.156908	0.137515	-0.451129	-0.170945	0.105674	0.00843912	-0.30372	-0.378391	-0.138454	-0.460361	0.146793	-0.115953	-0.409182
Omy#S34423523	cytokine-like nuclear factor n-pac [Homo sapiens]	-0.00114777	-0.120634	0.298338	-0.0983454	0.457999	0.25363			0.07643	-0.0344574	0.0478369	0.321678	0.394112	0.145075	0.0508737	0.0195715
Omy#S34423594	axin 1 [Danio rerio]	0.204953	0.197966	-0.106269	-0.156677	-0.258228	0.0131932	-0.217291		-0.186137	0.0260741	0.0520764	-0.219338	0.0415765	-0.0472306	0.199298	-0.196321
Omy#S34423858	titin isoform novex-3 [Homo sapiens]	0.871846	0.486676	0.768951	0.205901	0.541658	1.01266	1.06633	0.2805	0.442303	0.425738	0.12406	0.389183	0.0475635	0.378318	0.111377	0.477412
Omy#S34423886	succinate dehydrogenase complex subunit A flavoprotein [Salmo salar]	-0.757877	-0.669136	-0.593812	-0.532473	-0.835924	-0.894372	-0.862785	-0.157136	-0.234316	-1.20943	-0.145186	0.159872	0.275887	0.635518	0.473699	0.557545
Omy#S34424000	GTP binding protein 3 (mitochondrial) isoform V [Homo sapiens]	0.371727	-0.0610682	0.317088	-0.245505	0.0259954	-0.0182813	0.0586582	0.12615	-0.154102	0.268379	0.051206	-0.0122672	-0.169555	-0.195817	-0.194593	-0.144957
Omy#S34424023	5-hydroxytryptamine (serotonin) receptor 3A isoform b precursor [Homo sapiens]	-0.112586	0.203643		0.124185	-0.200387	0.101751	0.230942	0.142397	-0.434716		-0.092631	-0.11803	0.257194	0.0431315	-0.0704602	0.289948
Omy#S34424030	Splicing factor, arginine/serine-rich 7 [Salmo salar]	0.0897196	-0.0768202	-0.125533	-0.00128748	-0.0877608	0.00166592	-0.0729782	0.489878	0.205023	-0.18003	-0.13542	0.324772	0.624013	0.677851	0.148611	-0.107122
Omy#S34424196	N-acetylated alpha-linked acidic dipeptidase 2 [Homo sapiens]	0.403859	0.651079	0.108941	-0.0898384	-0.202804	-0.0818781	0.421703	-0.320897	0.0170095	0.316977	-0.070979	0.0170352	-0.457553	-0.727338	-0.122471	-0.762613
Omy#S34424215	lipoic acid synthetase isoform 1 precursor [Homo sapiens]	1.01011	0.593775	0.326653	0.278991	0.577551	0.485799	0.406664	0.207479	0.33333	0.545531	0.407739	0.702818	-1.37171	-1.02844	-1.28215	-0.863473
Omy#S34424262	vacuolar protein sorting 18 [Homo sapiens]	-0.0609906	-0.11595	-0.0772671	0.113861	-0.225631	-0.292645	-0.0355531	-0.0297385	0.174801	-0.026937	0.346865	0.160757	0.205465	-0.19773	0.452463	0.690121
Omy#S34424285	fish virus induced TRIM protein [Oncorhynchus mykiss]	-0.0843321	-0.11147	0.0125048	0.0413771	0.135533	-0.0943523	0.0440662	-0.0456895	0.335798	0.0205175	-0.274628	-0.301568	-0.086079	0.12209	-0.00521467	0.163954
Omy#S34424298	orphan nuclear receptor Dax1 [Oncorhynchus mykiss]	-0.0726427	0.26044	-0.151629	0.23648		0.260858	-0.0484726	0.0394416	0.132079	-0.0763524		-0.22109	0.560856	-0.141753	0.167623	-0.198709
Omy#S34424313	ring finger protein 32 [Homo sapiens]	0.852515	0.604646	0.408728	0.515418	0.512746	0.558965	0.727446	0.321767	0.695767	0.727997	0.465862	0.719998	-0.685031	-0.408302	-0.381314	-0.00171412
Omy#S34424328	transcription factor 3 [Homo sapiens]	0.381591	0.162266	0.383784	0.130663	0.225427	0.394926	0.438204	-0.0859176	0.125695	0.142178	0.308586	0.129741	-0.140683	-0.0379106	0.0594232	-0.244107
Omy#S34424337	scaffold attachment factor B [Danio rerio]	-0.0876186	-0.0736467	-0.0737299	-0.128255	-0.274739	-0.00264596	0.00900256	0.0566611	-0.217974	-0.0129695	0.0739057	0.211326	0.219249	0.13581	0.24468	0.0345831
Omy#S34424403	Syntaxin-binding protein 2 [Salmo salar]	-0.130725	-0.378818	-0.105145	0.125515	-0.262849	-0.27514	-0.0981799	-0.0292204	-0.313404	-0.254395	-0.317175	-0.463075	0.3548	0.181904	-0.149876	-0.335775
Omy#S34424435	raptor [Homo sapiens]	0.363604	0.381539	0.814467	0.162272	0.247954	0.455438	0.599605	-0.154284	0.257838	0.119894	0.310285	0.217175	0.596926	0.211838	0.660921	0.688943
Omy#S34424453	transmembrane and coiled-coil domains 7 [Homo sapiens]	0.364357	0.25885	0.0977484	0.256573	0.143474	0.0636648	0.230856	0.214692	0.386184	0.330806	1.07869	0.342912	-0.344884	-0.465894	0.104921	-0.324949
Omy#S34424466	serine hydrolase-like [Danio rerio]	-0.979824	-0.770718	-0.892549	-0.381366	-0.800009	-0.76793	-1.16429	0.0403744	-0.264629	-0.622911	-0.389969	-0.0751359	0.0499234	0.203788	0.351483	0.211355
Omy#S34424494	checkpoint kinase 2 [Oncorhynchus mykiss]	0.06259	-0.282713			0.239083	0.111693	0.0595468	0.257562	0.0783729	-0.0767155		-0.122988	-0.135382	0.191381	-0.171715	0.561309
Omy#S34424501	myotubularin related protein 12 [Homo sapiens]	-0.417174	-0.289222	0.160553	0.233241	-0.152217	-0.180089	-0.0762815	-0.0919019	0.0216049	0.191579	0.220103	0.123254	-0.498136	-0.214579	0.0929048	-0.209568
Omy#S34424510	Cbp/p300-interacting transactivator, with Glu/Asp-rich carboxy-terminal domain, 1 [Homo sapiens]	-0.00114777	-0.228245		0.0614746	0.16734	-0.219018	-0.160872		-0.389954	-0.0503069	-0.0466518	0.0347578	-0.00255752	0.03884		-0.111508
Omy#S34424535	Mitochondrial import inner membrane translocase subunit Tim8 A [Salmo salar]	-0.44655	-0.242161	-0.469242	0.111056	-0.170492	-0.294907	-0.336017	0.199962	0.141888	-0.119508	0.659903	-0.0969173	-0.375942	-0.00517731	0.139973	0.0325588
Omy#S34424579	quinolinate phosphoribosyltransferase [Homo sapiens]	-0.0887828	-0.266004	-0.129478	-0.0859794	-0.103183	-0.115519	-0.739131	0.0272343	-0.0944818	-0.0644461	0.282826	-0.156712	-0.125333	0.602859	0.4864	-0.312415
Omy#S34424584	Sep (O-phosphoserine) tRNA:Sec (selenocysteine) tRNA synthase isoform 2 [Homo sapiens]		0.0470931		-0.0225059	-0.193734	0.118899	0.0520803		-0.19579	0.0125557	-0.0242471	0.273362	-0.394899	-0.235912	-0.0256769	0.0239636
Omy#S34424587	NGFI-A binding protein 1 [Homo sapiens]	-0.121279			-0.15849	-0.0567853	0.0278056	-0.199257	0.0432325		0.0975471	-0.195823	-0.040999	0.113678	0.177367	-0.29879	0.0146988
Omy#S34424620	Unknown	-0.107647	-0.265732	0.15496	0.199779	-0.102564	-0.17472	-0.0502102	0.0073033	0.0555064	-0.262011	-0.042418	-0.36368	0.0267263	0.141135	0.222367	-0.176989
Omy#S34424622	HemK methyltransferase family member 1 [Homo sapiens]	-0.0518127	0.247061	0.283061	0.0682924	0.426326	-0.0255379	0.429		0.266616	0.200968	-0.092631	-0.0415947	-0.0771679			0.164409
Omy#S34424647	fibronectin type III domain containing 3B [Homo sapiens]	0.338136	0.315859	0.180257	0.18993	0.683063	0.305356	0.261803	0.249027	0.00865316	0.283401	0.155583	-0.251233	0.169737	1.21453	-0.392883	-0.505092
Omy#S34424648	B-box and SPRY domain containing [Homo sapiens]	-0.165482	-0.118282	0.00777858		0.0570734	-0.154913	0.096632		0.182377	-0.0118972	-0.0784623	0.0708983	-0.0576362	-0.0183139	-0.0823983	0.0310758
Omy#S34424657	Unknown	-0.200741	0.170633	-0.162877	-0.0440145	-0.148745	0.244647	0.0847729	-0.186065	0.0902396	0.335507	0.0547352	-0.164723	0.269615	0.144318	0.184863	0.144082
Omy#S34424660	proteinase-activated receptor-2a [Salmo salar]	-0.189331	0.0453629	0.194424	0.124252	-0.241745	0.0621992	0.0129892	0.0219078	0.0126565	0.0331903	0.200965		0.0985233	0.0209502		0.0616594
Omy#S34424667	26S proteasome non-ATPase regulatory subunit 7 like 2 [Salmo salar]	-0.85386	-0.526437	-0.756836	-0.410611	-0.640471	-0.886096	-0.877537	-0.0206566	-0.416874	-0.53487	-0.446019	-0.379954	0.526395	0.494728	1.00711	0.756967
Omy#S34424696	Hepatocyte growth factor activator inhibitor 1b	-0.270307	-0.34944	-0.394325	-0.0347788	-0.404172	-0.239005	0.013267	-0.313468	0.267089	0.246089	0.449812	0.163897	-0.351643	-0.235095	-0.0428808	-0.176169
Omy#S34424701	Matrix metalloproteinase-9 [Salmo salar]	-0.0650356	-0.0489828		-0.235351	0.0478847	-0.213614	-0.217291	0.14861		-0.132266	-0.224007	-0.0376704	0.139451	0.117229		0.406152
Omy#S34424740	clarin 1 isoform a [Homo sapiens]	0.310646	-0.0794517	-0.089325	-0.0393467	0.144223	0.0665363	-0.0461381	-0.100326	-0.021988	0.0198916	0.0482871	0.0980805	-0.273815	-0.174075	-0.206749	-0.361943
Omy#S34424794	MYST histone acetyltransferase (monocytic leukemia) 4 [Homo sapiens]	-0.134252	0.0419853	-0.0433438	0.274436	-0.0209812	-0.257903	-0.207955	-0.422413	-0.0592254	0.0198938	-0.0923322	-0.0279176	-0.285253	0.0483904	0.0364691	0.166723
Omy#S34424821	forkhead box P4 isoform 2 [Homo sapiens]	-0.764345	-0.912884	-0.594857	0.00547199	-0.318094	-1.02422	-0.312115	-0.589567	-0.201917	-0.876782	-0.773407	-0.894675	1.62408	1.50233	-0.846541	-0.716114
Omy#S34424830	midnolin [Homo sapiens]	0.204505	-0.173495	-0.0471166	0.0839632	-0.130919	-0.10318			0.0782847	0.0260741	0.0973693	-0.0969475	0.0483737		-0.0290821	0.0933579
Omy#S34424834	ATP-dependent RNA helicase DDX18 [Salmo salar]	-0.0856654	0.253742	0.159238	-0.0654546	0.0785937	0.151554	0.0210498	0.0219078	0.109412			-0.0480639	-0.0576362	-0.0160597	0.0690289	-0.329879
Omy#S34424841	cAMP-dependent protein kinase, regulatory subunit alpha 2 [Homo sapiens]	-0.251956	0.484094	0.485735	0.18285	0.375078	0.450026	0.116412	0.203384	0.0326831	0.848733	0.80641	0.467928	0.465013	-0.0157558	0.238147	0.707643
Omy#S34424942	E3 ubiquitin-protein ligase RNF34 [Salmo salar]	-0.0153994	0.0985468	0.272507	0.0698278	0.191159	-0.105863	0.0323465		-0.105323	-0.0340913	0.0319517	-0.0193037	0.126252	0.265842	0.0296001	0.161851
Omy#S34424976	transforming growth factor, beta receptor associated protein 1 [Homo sapiens]	-0.340295	-0.364285	-0.0784435	-0.111528	-0.260271	-0.521363	-0.494597	0.116574	0.17525	-0.0407018	0.268589	-0.160415	0.30609	0.160581	0.257234	0.437144
Omy#S34424994	KDEL motif-containing protein 2 [Salmo salar]	-0.716853	-0.586575	-0.518618	0.484796	0.91558	0.029421	0.433348	0.576445	-0.0354089	0.379721	0.887125	-0.541102	0.733763	0.392182	-0.193994	0.60961
Omy#S34425007	glioma tumor suppressor candidate region gene 2 [Homo sapiens]	0.261153	0.28764	0.261773	0.241258	0.103392	0.261639	0.182118	0.284676	0.525867	0.423177	0.907013	0.116395	0.161286	0.0751152	0.0816527	-0.574684
Omy#S34425051	Unknown	0.362878	0.334584		-0.105443	0.374974	0.337033	0.223491	0.260588	0.0266134	-0.0794681	0.436009	-0.22155	0.440864	-0.0696359	0.192749	0.117911
Omy#S34425056	UBX domain-containing protein 2 [Salmo salar]	-0.904752	-0.466994	-0.736956	-0.46947	-0.673413	-0.679879	-0.79223	-0.436651	-0.381255	-0.560821	-0.0603122	-0.472726	0.520785	0.14139	0.441338	0.338464
Omy#S34425059	neurexin 2 isoform beta precursor [Homo sapiens]	-0.257448	0.109537	0.407476	0.315874	0.192307	0.54635	0.422325	-0.355428	-0.0925194	0.232301	0.0447531	0.275148	0.146523	-0.26942	0.0616849	0.984812
Omy#S34425099	C-X-C motif chemokine 14 precursor [Salmo salar]	0.881279	0.42419	0.567264	0.367827	0.343958	0.470353	0.768026	-0.104513	0.719582	0.576487	0.217219	0.573198	-0.227566	0.0292805	0.107305	-0.393379
Omy#S34425105	solute carrier family 1, member 1 [Homo sapiens]	-1.68839	0.262011	0.724918	-0.405657	0.67153	0.553156	0.191401	-0.181268	0.0138688	0.698536	0.623817	0.0366404	0.864315	-0.205526	0.0711626	1.2017
Omy#S34425130	G-2 and S-phase expressed 1 [Danio rerio]	0.206671	0.0855575	-0.130027	0.0939643	0.185439	-0.0631315	0.0829549	-0.161496	-0.0604775	-0.0132111	-0.12986	0.201237	-0.0949705	0.00237742	0.150728	0.139707
Omy#S34425148	tRNA selenocysteine-associated protein 1 [Salmo salar]	-0.0120482	-0.259935	-0.438273	0.57288	-0.328699	-0.0566095	-0.38193	0.0770141	0.0789723	0.551458	0.898145	0.315083	-0.486089	-0.334645	-0.581991	-0.156761
Omy#S34425161	filamin A interacting protein 1-like isoform 2 [Homo sapiens]	-0.0133722	-0.475334	-0.0152502	0.139648	-0.327898	0.467436	0.0597946	-0.553853	0.274535	0.0950168	-0.365112	-0.331463	0.647476	0.26687	-0.678797	-0.722635
Omy#S34425186	Poly synthetase 1 [Salmo salar]	-0.0562787	-0.10757	0.14577	-0.113464	0.0688704	-0.079924	-0.173712	-0.0169039	-0.0444547	-0.107247	0.176706	0.122635	0.516699	0.209867	0.557612	0.139214
Omy#S34425216	Vasopressin-activated calcium-mobilizing receptor-1 [Homo sapiens]	-0.0667131	0.0144439	-0.176628	0.069919		-0.0684103	-0.372076		0.0257285	0.00726733	-0.224007	-0.312905	-0.219456	-0.336396	-0.0704602
Omy#S34425223	membrane-associated ring finger (C3HC4) 4 [Homo sapiens]	0.112242	0.0181882	0.232199	0.0694547	0.240586	0.202336	0.442006	0.239451	-0.0968245	-0.105961	-0.0821838	-0.168934	1.07171	0.795466	-0.228091	0.105874
Omy#S34425250	ACRC protein [Homo sapiens]	0.0131925	0.167757	0.318457	-0.0140428	-0.0545714	-0.0346023	0.109814	-0.0241012	0.187363			0.112371	-0.330622	-0.144246		0.137035
Omy#S34425289	similar to LDLR dan isoform 5 [Danio rerio]	-0.0650356	-0.0634795	0.102685	0.168661	0.0308291	-0.171357	-0.120315		0.07643	0.00226092	0.092736		0.100318	0.1635	-0.0356122	0.0222644
Omy#S34425314	Unknown	-0.0954394	-0.110344	-0.30337	-0.0488655	-0.103123	-0.184058	-0.0981204	-0.0773753	0.241489	0.260578	0.237414	0.109927	0.167382	-0.0341589	0.169847	0.45158
Omy#S34425319	similar to myeloid/lymphoid or mixed-lineage leukemia (trithorax homolog, Drosophila); translocated to, 4 [Homo sapiens]	-0.174764	-0.035877	0.0652604	-0.0449884	-0.102736	-0.0507078	-0.0322517	0.605183	0.155189		0.00487328	0.0639973	0.139643	-0.0708667	0.159373	-0.0240186
Omy#S34425391	breast cancer 2, early onset [Danio rerio]	0.319137	0.058206	0.268632	0.073069	-0.0816974	0.255345	0.304006	-0.157855	0.517361	0.185112	0.147481	0.33694	-0.527702	-0.296256	-0.135762	-0.453837
Omy#S34425450	RING finger protein 151 [Salmo salar]	-0.0117331	-0.0756618	0.312789	-0.094929	-0.046365	-0.130714		0.203538	-0.178635	-0.183985	-0.329298	-0.213542	-0.0771679	0.344458	-0.214017	-0.210415
Omy#S34425500	ESR1_ONCMY RecName: Full=Estrogen receptor; Short=ER; AltName: Full=Estradiol receptor; AltName: Full=ER-alpha; AltName: Full=Nuclear receptor subfamily 3 group A member 1	-0.062177	-0.0482289	-0.0400824	0.00216238		-0.189401	-0.0469838		0.156959	-0.0937129	0.0439046	0.32843	0.29454	0.447877		-0.0679537
Omy#S34425539	glutaminyl-peptide cyclotransferase-like [Homo sapiens]	0.107332	-0.0199486	-0.172732	-0.150536	-0.15138	0.105183	-0.150486	0.528077	-0.0690761	0.0352596		-0.0972615	0.392401	0.0943408	-0.00828356	-0.141297
Omy#S34425542	Unknown	0.0402625	0.849797	0.283061	0.123569	0.214388	-0.0919541	-0.114933	0.0570276	0.0610909	-0.133925	0.304013	0.0243759	-0.00420485	0.352159	-0.121991	-0.45651
Omy#S34425559	ash1 (absent, small, or homeotic)-like [Homo sapiens]	0.340666	0.120522	0.63313	0.351553	0.216856	0.057957	0.46188	0.0729111	0.0173297	0.00966493	0.354666	0.724213	0.122574	0.287082	0.0110959	0.666312
Omy#S34425567	Retinoblastoma-binding protein 6 [Salmo salar]	-0.0334935	-0.19269	-0.177932	-0.115233	-0.479863	-0.0284749	0.159968	0.00305014	-0.242626	0.0511887	-0.037386	-0.147971	0.195587	0.125014	0.369498	0.42427
Omy#S34425595	phosphoglycerate mutase 1 [Salmo salar]	-0.382691	-0.235919	0.254467	0.171807	-0.16798	-0.101134	-0.18497	0.363989	0.0361576	0.165424	0.11159	-0.0292533	0.318844	0.396117	0.154006	-0.0594811
Omy#S34425672	extra spindle poles like 1 [Homo sapiens]	0.443656	0.443768	0.211274	0.0912543	-0.0886295	0.145074	0.57704	-0.525357	0.454474	0.364613	0.333397	0.444963	-0.251891	-0.695811	0.291951	-0.218839
Omy#S34425680	Phosphoribosyl pyrophosphate synthetase-associated protein 1 [Salmo salar]	-0.0123865	-0.146306	0.137841	0.0614746	-0.0699573	-0.112131	0.00508506	-0.00607574		0.0213603		0.0332134	-0.330622	0.621968		-0.23301
Omy#S34425687	Noelin precursor [Salmo salar]	-0.284214	0.207626	-0.347067	-0.0393073	-0.5531	-0.324753	-0.18265	0.0172954	0.0399715	-0.229918	-0.287789	-0.066286	-0.608594	-0.011275	2.23994	0.0463972
Omy#S34425695	myeloid/lymphoid or mixed-lineage leukemia 4 [Homo sapiens]	-0.0387057	0.151291		-0.206929		-0.16978	0.00629941		-0.195641	0.52893	0.0146126	0.222358	-0.0780694	0.0933934	-0.284979	0.0915122
Omy#S34425704	bassoon protein [Homo sapiens]	-0.354067	-0.017288	-0.0926736	-0.151409	-0.148055	0.338271	0.226505	-0.176708	-0.0538204	0.0343336	-0.00858358	0.012923	0.0701842	0.106803	-0.12393	0.544372
Omy#S34425714	A-kinase anchor protein 6 [Homo sapiens]	-1.00623	-0.116848	-1.06052	-1.16381	-0.302617	0.0291186	-0.535165	-0.248484	-0.701512	-0.80506	-0.623037	-0.21142	0.572357	0.364607	-0.294111	-0.0728997
Omy#S34425780	membrane metallo-endopeptidase [Homo sapiens]	0.36027	0.250877	0.40324	-0.0995923	0.0863203	0.0576681	-0.0881949	-0.119823	-0.294691	-0.363899	-0.0807634	-0.100435	-0.431585	0.0477575	0.553599	-0.0180762
Omy#S34425848	Cryptochrome DASH [Danio rerio]	0.0369633	0.152225		0.099634		0.115374	0.0210498	0.105061	-0.178635	0.0416921	0.0245881	0.0583469		0.0763175	-0.203505	0.00242553
Omy#S34425911	Tescalcin [Salmo salar]	-0.0760065	-0.224898	-0.151978	-0.337574	-0.0267115	-0.0912203	-0.0656059	-0.1303	-0.31527	-0.23695	-0.304334	-0.0729446	0.648326	0.724915	0.44895	0.636053
Omy#S34425922	NUDT6 [Salmo salar]	-0.107863	-0.190844	-0.0138731	0.186688	-0.292469	-0.241135	-0.117573	0.471222	0.105284	0.340742	1.15567	-0.0934743	-0.482076	-0.0996185	0.043841	-0.0327319
Omy#S34425923	breast carcinoma amplified sequence 3 isoform 1 [Homo sapiens]	-0.0667131	0.260589	0.229172	0.0962318	0.0583395	0.0647574	-0.0256592	0.366333	0.0825831	0.0975364	-0.0185244	0.216656	-0.143568	0.220496	0.0844038	-0.00811949
Omy#S34425927	mitochondrial ribosomal protein S26 [Homo sapiens]	-0.00171231	0.365442	0.485249	0.361105	0.302984	0.583752	0.568791	0.143924	0.18973	0.332038	0.407776	0.315129	0.0629442	0.0046014	0.263967	1.00737
Omy#S34425931	Threonyl-tRNA synthetase, cytoplasmic [Salmo salar]	0.0533514	0.0288069	0.0411011	-0.240131	0.178602	-0.0559472	0.214822	0.324825	-0.458986	-0.119418	-0.189993	0.379413	0.465523	0.603026	0.448	0.0813412
Omy#S34425991	v-akt murine thymoma viral oncogene 2-like protein [Salmo salar]	-0.168973	-0.160203	-0.00686104	-0.0079487	-0.246925	0.224208	-0.0650524	-0.258057	0.0914644	0.20582	-0.347634	-0.421064	-0.294877	-0.165691	-0.215198	0.622374
Omy#S34426001	Erythrocyte band 7 integral membrane protein [Salmo salar]	0.0637609	0.147682	0.0965423	0.0103251	0.00488984	0.0116713	0.198933	-0.081229	0.125414	0.202214	0.18395	-0.373572	0.273874	-0.274478	0.0312856	0.276541
Omy#S34426040	splA/ryanodine receptor domain and SOCS box containing 1 [Homo sapiens]	0.00470742	-0.0722815	0.0545181	0.00481039	0.0714855	0.0966297	-0.149729	-0.169887	0.182638	0.0375208	-0.228637	-0.255446	-0.244835	0.0109389	0.00916927	0.266047
Omy#S34426047	cyclin J [Homo sapiens]		0.0992459		0.338189	0.28592	-0.10318	1.52607		0.484699	1.14309	-0.0553187	-0.0213361		0.45735	0.195451	0.494691
Omy#S34426078	Phosphoribosyl pyrophosphate synthetase-associated protein 1 [Salmo salar]	-0.382786	-0.423983	0.330709	-0.54175	0.251745	-0.661252	0.555813	0.282993	-0.0636169	-0.00447842	-0.313191	0.54799	-0.610948	-0.471964	-0.337858	-0.329958
Omy#S34426129	THO complex 1 [Homo sapiens]	0.66777	0.711001	0.178696	0.133656	0.579116	0.533351	0.636386	-0.32121	0.0652899	0.462771	-0.0536009	0.162121	-1.34253	-0.442721	0.260422	0.207023
Omy#S34426135	methylmalonyl Coenzyme A mutase precursor [Homo sapiens]	-0.553881	-0.081758	-0.341501	-0.298746	-0.750835	-0.228262	-0.266368	0.0732073	-0.367707	-0.467146	-0.0981254	0.0411786	0.642514	0.449751	0.890754	0.64455
Omy#S34426189	TAF6 RNA polymerase II, TATA box binding protein (TBP)-associated factor [Danio rerio]	-0.270925	0.0392178	-0.195544	0.217603	-0.278542	-0.499114	-0.00962059	-0.0383544	0.190348	0.37313	0.137703	-0.194839	-0.0529124	0.349354	0.17439	0.184104
Omy#S34426195	NADH dehydrogenase (ubiquinone) 1 beta subcomplex 9 [Salmo salar]	-0.321151	-0.131508	-0.0669677	-0.116718	-0.375913	-0.141186	-0.276007	-0.0446527	-0.15468	-0.216073	0.0544599	-0.131723	0.195191	0.859485	0.395674	0.263786
Omy#S34485231	valosin containing protein [Oncorhynchus mykiss]	0.314001	0.190748	0.0902485	-0.550789	-0.369532	-0.0554498	0.211969	0.0682808	-0.212305	-0.107134	-0.0261689	-0.139899	0.376359	0.0890668	0.301239	0.19825
Omy#S34485980	cyclin-dependent kinase 7 [Homo sapiens]	-0.202985	-0.210782	-0.312346	-0.375127	-0.324708	-0.161423	-0.53618	0.0311803	-0.152004	-0.0696588	0.109151	-0.182397	-0.029134	-0.129737	0.08106	-0.398057
Omy#S34547301	Toll-like receptor 22a [Salmo salar]	0.361272	-0.14291	0.184607		0.468336	-0.150198	0.0069093		0.0317027		-0.0668908	0.0478509	0.0387391	0.0596515		0.156261
Omy#S34880408	type I interferon [Oncorhynchus mykiss]	0.198351	-0.0634795	-0.146873	-0.123435	0.00772062	-0.21028	0.00813802	0.0374004	-0.0229524			0.0364892	-0.086273	0.058741	-0.0356122	0.011593
Omy#S36164915	putative interferon-alpha/beta receptor alpha chain [Oncorhynchus mykiss]	0.0806995	0.132702	0.0432445	-0.0447574	0.0875134	0.362067	0.0480263	0.00258684	0.219741	0.0344482	0.564627	0.438456			-0.133799	0.0572497
Omy#S36165294	alpha 2,8-sialyltransferase VI [Oncorhynchus mykiss]	0.0491441	0.481206	0.0302147	-0.127024	0.109199	0.0195613	-0.0469147	-0.313087	-0.0384859	-0.0747186	0.0640506	0.0831912	0.0949511	0.240097	0.156261	0.270312
Omy#S36165295	alpha 2,8-sialyltransferase III [Oncorhynchus mykiss]	-0.119518	0.327162		0.177649	0.00561577	0.218751	0.223728		0.204977	-0.0494024	-0.0116939	0.00559904	0.0795918	-0.346411	-0.0219724	0.219268
Omy#S37581823	c-x-c chemokine receptor type 3A, variant 1 [Oncorhynchus mykiss]	-0.00742126		0.0666101	0.0979202	0.101292	-0.0438102	0.345806		-0.0657199	-0.186434		-0.0661737	0.358309	0.128764	0.163124	0.0631256
Omy#S37959000	voltage-gated calcium channel gamma-2 subunit [Oncorhynchus mykiss]	-1.16084	0.319137	0.464025	-0.101575	0.698741	0.639761	0.211442	-0.213395	0.109034	0.652191	0.49871	0.215871	0.778169	-0.151678	0.22353	1.395
Omy#S38753637	CCAAT/enhancer binding protein gamma [Homo sapiens]	0.131203	-0.201628	-0.256228	-0.143687	0.146962	-0.0970177	0.0344615	0.230458	-0.345751	-0.184643	-0.093837	-0.463184	-0.372018	-0.0960884	-0.160585	-0.336629
Omy#S39738921	voltage-gated sodium channel alpha type IV [Oncorhynchus mykiss]	0.224219	-0.0912616	-0.159003	0.0149565	-0.0269092	-0.271306	-0.592747	-0.0739519	-0.386375	-0.230208	-0.238158	-0.507239	-0.00410495	-0.186893	0.115426	0.288708
Omy#S40831596	putative melanocortin 2 receptor [Oncorhynchus mykiss]	0.169894	0.319561	0.425535	0.432005	0.528663	0.539062	0.61378	0.146723	0.489504	0.305824	0.212479	0.269085	0.183949	0.744929	0.312999	0.335717
Omy#S40978315	Pax-5 protein [Oncorhynchus mykiss]	0.177931	-0.141604	0.153947	-0.0140237	-0.0696492	-0.0808855	0.00416774	-0.0209857	0.127686	0.128182	-0.012636	0.116729	-0.0774428	-0.00879823	-0.165354	0.450483
Omy#S43896554	G alpha s/olf-1 protein [Oncorhynchus mykiss]	0.0511584	-0.252377	-0.0190299	-0.100425	-0.0569515	-0.133463	0.10832	0.0633372	0.209621	-0.133925	0.192911	-0.14238	-0.330622	-0.246384	-0.128554	0.105329
Omy#TC133061	UDP-glucose ceramide glucosyltransferase-like 1 isoform 2 [Homo sapiens]		-0.00586247		-0.0989145		0.323654	-1.407	-0.0579198	-0.0711462	0.153381	0.285261	0.0101501	-0.349724	-0.0157866	0.190811	-0.110944
Omy#TC133063	PVRL2 [Salmo salar]		-0.176977	-0.151629	0.234369		-0.323025	-0.0629299		-0.0540318	-0.0794681	0.0293386	0.135004	0.123564	-0.161741	0.00549053	0.288915
Omy#TC133114	aryl hydrocarbon receptor 1 beta-like protein [Salmo salar]	-0.316692	-0.351354	0.039254	-0.112252	-0.359672	-0.235625	-0.115086	-0.155304	0.0321811	0.0152917	0.2954	-0.235679	0.486133	0.362722	0.246132	0.376895
Omy#TC133478	carboxypeptidase Z isoform 2 precursor [Homo sapiens]	0.296594	0.328813	0.152349	0.372941	1.14496	0.118675	0.431378	0.139251	0.146389	0.315955	-0.220357	0.0947023	-0.75054	0.352155	-0.267426	-0.268639
Omy#TC133560	Unknown	0.283059	0.50093	0.314667	0.325945	0.188094	0.174715	0.27683	0.139473	0.113693	0.202545	0.543327	0.264659	-0.302703	-0.292841	0.0245296	0.436618
Omy#TC133573	G protein-coupled receptor 4 [Homo sapiens]	0.0271889	0.0976388	-0.0846696	0.0660836	0.00342554	0.162419	0.385882	0.170148	0.16639	0.041243	0.152425	-0.115231	0.144948	-0.0524222	-0.0523819	0.00989527
Omy#TC134257	High affinity copper uptake protein 1 [Salmo salar]	-1.54602	0.633791	0.735572	0.0451063	1.13757	0.4192	-0.0247165	0.610445	0.544107	1.25084	1.24378	0.436978	1.23772	0.0397023	0.232639	0.991258
Omy#TC134797	double C2-like domains, beta [Homo sapiens]	0.247609	0.442411	0.0140635	-0.301373	0.340049	0.0836527	0.110598	-0.0635068	0.152047	-0.0125926	-0.0301225	-0.3492	-0.247697	-0.55971	-0.192262	-0.21359
Omy#TC134919	carboxymethylenebutenolidase homolog [Homo sapiens]	-0.498053	0.168321	0.378022	0.0238794	0.553668	0.359994	-0.191447	-0.161841	-0.0413192	0.479519	0.567354	0.356163	0.74659	0.0819562	0.179482	1.00582
Omy#TC135255	NCK adaptor protein 2 isoform A [Homo sapiens]	-0.235865	0.0357831	-0.107684	-0.338775	-0.156361	-0.189237	0.012078	-0.330097	-0.0750259	0.0358814	0.167136	-0.29685	-0.0281935	-0.0960059	0.0797132	0.211507
Omy#TC135892	tenascin XB-like protein [Salmo salar]	-0.0301628	-0.0104866		0.126431		-0.0448599	0.169633		-0.125555	-0.236992	0.200965	-0.336415	0.0398703	0.249183	-0.136498	-0.433184
Omy#TC136859	retinoblastoma-binding protein 1 isoform III [Homo sapiens]	0.392375	0.432392	0.67282	0.331198	0.405765	0.499136	0.109923	0.299651	0.306036	0.399496	0.0763183	0.272731	0.550414	0.823062	0.0884163	0.0775507
Omy#TC137786	transportin 3 [Homo sapiens]	0.270143	-0.117047	-0.0971709	-0.0986166	-0.356963	0.0532729	-0.160872	-0.0625412	-0.101007	-0.0976906	0.161028	-0.0869691		-0.378374	-0.44069	-0.349721
Omy#TC138280	megakaryoblastic leukemia 2 protein [Homo sapiens]	0.295507	0.315324	0.223265	0.0764514	0.207007	0.110488	0.453421	-0.0845631	0.11929	0.0432724	0.196269	0.0832847	0.0455898	0.0605923	-0.052596	0.385284
Omy#TC138508	Lipoma HMGIC fusion partner-like 4 protein [Salmo salar]	0.509305	0.355109	0.0532404	0.279358	0.447692	0.23687	0.023149	0.227542	0.242163	0.103165	0.176403	0.537988	-0.743473	-0.430179	-0.394465	-0.316091
Omy#TC138731	kaiso [Homo sapiens]	0.212219	-0.228562	-0.196659	0.0627429		-0.368136	-1.143	0.16682	0.0993736	0.50519	-0.175041	-0.177168	-0.135382	0.126531	-0.0248816	0.195564
Omy#TC139630	Elongation factor 1-gamma [Salmo salar]	0.567048	0.384386	0.29954	-0.263909	0.371257	0.520273	0.28337		0.0553863	0.076442	0.0716275	0.0410342	0.243303	0.585766	-0.0649982	-0.138985
Omy#TC139878	nuclear prelamin A recognition factor isoform c [Homo sapiens]	0.352831	0.273777	0.314545	0.550986	-0.223318	0.878408	0.181063	0.655964	0.30509	0.277003	-0.27316	0.055282	0.779965	0.0768535	-0.338491	0.154188
Omy#TC140490	UBP12_SALSA RecName: Full=Ubiquitin carboxyl-terminal hydrolase 12; AltName: Full=Ubiquitin thioesterase 12; AltName: Full=Ubiquitin-specific-processing protease 12; AltName: Full=Deubiquitinating enzyme 12	-0.332005	-0.27017	-0.142573	-0.251993	-0.27437	-0.0997865	-7.59512e-05	-0.187781	-0.0923311	-0.368317	0.0134248	-0.215241	-0.0159844	-0.0566603	-0.160356	-0.309155
Omy#TC143379	tenomodulin [Homo sapiens]	-0.313583	-0.522501	-0.11247	0.525979	0.392835	0.0939899	0.966512	-0.0373299	-0.304841	0.206977	-0.421633	-0.982495	-0.862041	-0.0726417	-0.321734	-0.153657
Omy#TC144123	SIN3 homolog B, transcription regulator [Homo sapiens]	-0.368563	-0.117674	-0.0245094	0.33868	-0.406639	-0.200642	-0.23369	0.125635	-0.0591899	0.305577	0.165909	0.0542833	0.206418	0.184137	0.290782	0.508251
Omy#TC144186	Unknown	0.117352	0.202349	-0.0555837	-0.0492567		0.0485542	0.481714	0.0262734	-0.227337	0.333077	0.24849	-0.504305	-0.125304	0.134963
Omy#TC144752	Negative elongation factor A [Salmo salar]	0.353786	0.11024	0.0997168	-0.0329286	-0.0828204	0.262311	-0.0987078	0.0654237	0.176556	0.204798	0.05402	0.0634831	-0.038291	-0.00466522	0.265607	0.121604
Omy#TC145021	MAM domain containing glycosylphosphatidylinositol anchor 1 [Homo sapiens]	0.184662	0.147515	0.0519278	0.313542	0.204059	0.108481	0.137191	-0.0897649	0.181117	0.182335	0.178304	0.0466154	0.209347	0.0947846	0.248631	0.591851
Omy#TC145316	ankyrin repeat domain 29 [Salmo salar]	-0.0517814	0.0366877	-0.0819562	0.0884972	-0.0345051	-0.0639172	0.31425	-0.0529839	0.0488021	0.267483	0.28236	-0.245156	-0.0983923	-0.226903	-0.0441926	0.480191
Omy#TC145323	BAH domain and coiled-coil containing 1 [Homo sapiens]	0.476713	0.16815	0.30336	0.150457	0.415476	0.0613335	0.556903	-0.0315632	0.184635	0.0192503	0.336992	0.0232665	0.00380038	0.381701	-0.432798	0.601357
Omy#TC145662	protocadherin 19 isoform a [Homo sapiens]	0.318264		0.12468	-0.0449884	0.0765536	0.217271	0.0603938	0.121939	-0.28173	0.0398364	0.336267	0.229177	-0.0534888		0.0888023	-0.0485834
Omy#TC145683	nuclear factor I/C isoform 2 [Homo sapiens]	-0.0117331	0.151595	0.122867	-0.313392	-0.105637	0.0987089	-0.0692994	-0.216351	-0.290233	-0.298574	0.00564092	-0.133483	0.030114	0.0902264	-0.243133	-0.208067
Omy#TC146283	TBP-associated factor 4 [Homo sapiens]	-0.191778	-0.136744	0.00577646	-0.204843	-0.0757697	0.12815	0.184611	-0.229951	0.0214504	0.0224857	0.201878	-0.0917207	-0.00847985	-0.238245	0.242497	0.713417
Omy#TC146503	proline rich 12 [Homo sapiens]	0.091994	0.0945278	0.516949	0.247457	0.209977	0.45784	0.671466	0.0239148	0.179756	0.289431	0.238177	0.211888	0.697247	0.585133	0.053032	0.281288
Omy#TC146604	thyrotropin-releasing hormone degrading enzyme [Homo sapiens]	0.192014	-0.0795433	0.133395	0.294945	0.162515	0.2285	0.428991	-0.00577989	0.157439	0.193176	0.168086	0.263431	-0.0165868	0.0986995	-0.0574947	0.108833
Omy#TC146689	NF-kappa-B inhibitor epsilon [Salmo salar]	-0.316855	-0.0409219	-0.1086	0.0844195	0.00756192	-0.0207537	-0.0343186	-0.0900476	-0.207576	-0.161741	-0.283845	0.0129053	0.0559597	0.327519	-0.0031225	0.622805
Omy#TC146872	SYPG1 [Oncorhynchus mykiss]	-0.194576	-0.0867513	0.152687	0.0665865	-0.193491	0.12664	0.184573	-0.196147	0.358715	-0.0498594	-0.175041	0.0609834	-0.0755626	-0.167382	-0.0220204	0.362461
Omy#TC146880	OVO-like 1 binding protein [Homo sapiens]	0.0142057	-0.0863714	0.0204993	0.260685	-0.0761401	0.222988	0.138766	0.181452	0.0396212		0.0319517	0.0514094	0.204324	0.0883453	-0.029872	0.19389
Omy#TC146898	plexin domain containing 2 precursor [Homo sapiens]		-0.00809354	0.235802	-0.0160665	-0.18196	0.42476	-0.0164715	-0.0885556	0.335722	0.195574		0.186401	-0.115981	-0.42695	-0.0704602	0.136334
Omy#TC147780	Krueppel-like factor 4 [Salmo salar]	0.561244	0.699048	0.383921	0.315016	1.00262	0.654304	0.909961	0.63009	0.0223578	0.236511	0.222837	-0.128424	-1.05175	-0.489472	-0.460718	-0.744765
Omy#TC147866	dynein light chain 2 [Oncorhynchus mykiss]	0.639302	-0.197999	-0.0158133	0.0381591	-0.239222	0.0592793	0.432529		0.233973			-0.164511	0.150293	-0.185759		0.102632
Omy#TC147965	Solute carrier family 22 member 7 [Salmo salar]		-0.047475		0.120088	0.0549978	-0.260135	0.204518	-0.112579	0.041606	-0.322407	-0.0766633	-0.0376704	-0.293872	0.0763175		0.318165
Omy#TC148164	retinoblastoma-binding protein 1 isoform III [Homo sapiens]	0.247537	0.214907	0.439741	0.516818	0.381597	0.55153	0.617964	0.653401	0.649023	0.880307	0.262527	0.128761	0.606323	0.609312	0.168551	0.496106
Omy#TC148279	V-set and transmembrane domain containing 2 [Homo sapiens]	-0.197535	0.116793	0.0445101	0.0689412	0.215026	0.256911	-0.02292	-0.134779	-0.13964	-0.0187312	0.222704	0.060633	0.221533	-0.0374569	0.016376	0.492936
Omy#TC148597	Ras-related protein Rab-31 [Salmo salar]	0.0046461	0.0984747	-0.0439854	-0.106486	-0.0419011	-0.156769	0.0558964	-0.0100545	-0.0798272			0.296552	0.00971989	0.0278051		0.16165
Omy#TC148757	SCL/TAL1 interrupting locus isoform 2 [Homo sapiens]	0.418574	-0.111504	-0.256084		-0.188171	-0.0919213	0.316562		-0.0745353	0.0260741	0.233438	0.0529654	-0.112777	-0.368978	-0.0282922	0.200439
Omy#TC149426	Calcium-dependent secretion activator 1 [Salmo salar]	0.317491	0.124503	0.0569665	0.0691547	0.181505	0.189656	0.374114	0.292567	0.305465	0.206621	0.182612	0.566503	0.240697	0.28123	0.024827	0.282173
Omy#TC150321	G protein-coupled receptor 61 [Homo sapiens]	-0.0117331	0.171467	0.235802	0.0692271	-0.0625717	0.533398	-0.0259162		-0.0777833	-0.127381	0.158868	0.025023	-0.245483	0.250537	-0.133892	0.204241
Omy#TC150359	Serine/threonine-protein kinase PAK 3 [Salmo salar]	1.12982	0.247061	0.200477	-0.211894	0.223631	0.89375	1.0884	0.00686128		0.0422154	-0.430808	-0.0447115	0.621738	0.351884	-0.121991	-0.286086
Omy#TC150497	trinucleotide repeat containing 6C [Homo sapiens]	0.290654	0.573928	0.259503	0.112858	0.372933	0.268553	0.109769	0.0472947	0.159017	-0.0397024	0.478948	0.151583	-0.119217	0.0123673	-0.0401926	0.297702
Omy#TC150580	round spermatid basic protein 1-like [Homo sapiens]	0.0719492	0.0432807	0.380728	0.238493	0.114529	0.0264025	0.233372		0.0782847	-0.0714639	-0.0414476	0.0041696	-0.0419722	-0.0158425		0.156011
Omy#TC150790	UBX domain containing 1 [Homo sapiens]	0.0938507	-0.0917518	-0.0601041	0.00564496	-0.200387	-0.0785412	-0.0427319	-0.0487531	-0.180002	-0.0735678	-0.163473	0.187887	-0.110305	-0.0942478	0.230121	0.0494316
Omy#TC150969	SECIS binding protein 2 [Homo sapiens]	0.262262	0.612632	0.356643	0.237025	0.375107	0.497726	0.28286	0.135147	0.130224	0.410807	0.322039	0.298189	-0.506992	-1.08808	-0.229992	-0.152635
Omy#TC151258	nuclear receptor subfamily 4, group A, member 2 isoform a [Homo sapiens]	0.126413	0.0582964	0.253962	0.0661229	0.0293937	0.111693		0.105061	0.0608178	-0.0343066	0.00245888	0.481186	-0.269416	-0.0511656	0.127597	-0.0611743
Omy#TC151264	amiloride-sensitive cation channel 1, neuronal isoform 2 [Homo sapiens]	0.288095	0.345235	0.270792	0.0418269	0.285041	0.188722	0.109029	0.0473388	0.0690189	-0.0175443	-0.0766633	-0.019835	-0.188569	-0.224778	0.0600625	-0.0259798
Omy#TC151371	Serine/threonine-protein kinase tousled-like 2 [Salmo salar]	0.0966101	-0.169555	0.236347	0.123845	-0.0106583	0.0211208	0.477393		0.0811356	0.0507381	-0.0217717	-0.364663	-0.0928823	-0.0329496	0.0744186	-0.316239
Omy#TC151470	trinucleotide repeat containing 6C [Homo sapiens]	0.339319	-0.366028	0.172819	0.259525	-0.138481	0.375297	0.628063	-0.678156	0.524605	0.563358	-0.000876823	0.922024	0.313793	0.250799	-0.0330882	-0.126138
Omy#TC151805	membrane-bound transcription factor peptidase, site 2 [Homo sapiens]	0.539271	0.35516	0.169463	0.192549	0.365456	0.17782	0.371506	0.115335	0.307275	0.150113	0.262381	0.388367	-0.256866	0.0852962	-0.244797	0.224531
Omy#TC151956	transducin-like enhancer protein 1 [Homo sapiens]	-0.0835188	0.227283	0.171033	-0.0334133	0.141795	0.544059	0.125663	0.0995044	-0.156383	0.0189245	0.0995884	0.0358721	0.129983	-0.0313616	0.215175	0.402733
Omy#TC152855	alpha 2,8-sialyltransferase VI [Oncorhynchus mykiss]	0.0131925	-0.0593075	-0.242025	-0.0975698	-0.193734	-0.0272704	0.335763		-0.180691	-0.135734	-0.0635871	0.232191	-0.263492	0.435923	0.195451	-0.201565
Omy#TC154145	TBC1 domain family, member 2B [Homo sapiens]	0.610589	0.571064	0.239824	-0.00701802	0.221038	0.0749199	0.85257	0.0181528	-0.0892274	0.210654	-0.0887015	0.0317318	-0.224388	-0.0463521	0.311532	0.75234
Omy#TC154191	Receptor-type tyrosine-protein phosphatase-like N precursor [Salmo salar]	-0.0930832	-0.0669713	-0.0611198	0.0686577	0.208775	0.144306	0.0153267	-0.111206	0.0512743	0.29204	0.060148	-0.467454	-0.0204505	0.0661588	0.29357	-0.00354752
Omy#TC154223	SEC8 protein isoform a [Homo sapiens]	-0.176555	-0.273133	-0.0781649	-0.390919	0.0618755	0.220571	-0.101828	0.0434802	-0.283537	0.0639083	0.148232	0.0822788	0.674684	-0.140146	0.160498	0.250903
Omy#TC154379	Unknown	-0.0959463	0.547533	0.88333	0.0703842	0.578021	0.758096	0.537762	0.0347633	0.481274	0.781515	0.702968	0.0749164	0.355202	0.0936465	0.324367	1.0846
Omy#TC154472	Keratin type II basic	0.0424438	0.140413	-0.125097	0.175287	0.0888309	0.0437001	0.164575	0.046996	-0.0886657	-0.0642433	-0.137503	-0.117602	-0.0335497	0.117869	-0.398283	-0.0840074
Omy#TC154605	Tetraspanin-14 [Salmo salar]	-0.0779356	0.0383823	-0.0471166	0.069919	-0.198083	0.105814	0.25105	0.0714427	0.335722	0.137104	0.18044	-0.0659785	0.0483737	0.32929	-0.0810336	0.161222
Omy#TC155066	bone morphogenetic protein receptor type II precursor [Homo sapiens]	0.3269	-0.0616088	0.0107938	-0.264643	0.114529	-0.0255379			0.0765085	0.0351198	0.0716275	-0.0246564	-0.110806	-0.257238		0.0339144
Omy#TC155254	TIP120 protein [Homo sapiens]	-0.0321165	0.246233	0.179279	0.205484	0.113961	0.047697	0.017585	-0.0724363	0.0757415	0.169158	0.5433	-0.0122949	-0.0354738	-0.298518	0.383598	0.503455
Omy#TC155367	proprotein convertase subtilisin/kexin type 7 preproprotein [Homo sapiens]	-0.0698318	0.0913736	0.0692691	-0.0699725	0.501825	0.184888	-0.0873352	-0.154111	0.024054	0.00619172	0.15721	-0.0312765	-0.0974452	-0.174986	0.0242004	0.240891
Omy#TC155475	Nucleolysin TIAR [Salmo salar]	1.56606		1.52649	0.427899		-0.120864	1.40307		0.726944	1.41287	1.1469	0.449316	1.01001	1.83072	0.0803839	-0.104592
Omy#TC155764	Synaptogyrin-2 [Salmo salar]	0.0410588		-0.0499505	0.123443		0.0122622	-0.107474	0.0931705	0.0564467	0.0578362	0.191813	-0.233987	0.366821	0.142002	0.253414	0.0646301
Omy#TC155866	protein phosphatase 1B isoform 2 [Homo sapiens]	-0.0779356	-0.336045	-0.119765	-0.102221	0.0212611	-0.449351		-0.111206	-0.166647		-0.181726	0.00208999	0.0623807	0.14712	0.294739	0.240088
Omy#TC155907	transient receptor potential cation channel, subfamily C, member 3 [Homo sapiens]	0.663134	0.514262	0.212031	0.358368	0.270709	0.298582	0.483822	-0.191092	0.212843	0.19679	0.228144	0.139411	-0.729874	-0.861197	-0.383056	0.285002
Omy#TC155914	gephyrin isoform 2 [Homo sapiens]	-0.0518127	0.204098	0.141429	0.0692271	-0.357496	0.386993	0.339385			0.0416921	0.226684	0.311839	0.0504072	-0.060874		-0.321102
Omy#TC156192	Uridine/cytidine kinase-like 1 [Salmo salar]	0.352814	-0.0684265	0.0372682	0.139317	-0.144629	-0.427993	0.320741	-0.199959	0.173931	-0.366141	-0.102755	-0.149134	-0.233923	0.0197751	0.267849	-0.0890181
Omy#TC156215	tripartite motif-containing 62 [Homo sapiens]	0.0214903	-0.0621674	-0.0017258	-0.148669	-0.155134	-0.0185743	-0.0318644	0.257562	0.0883125	-0.18575	-0.149347	-0.126541	-0.0587685	-0.0389791	0.195451	0.0153523
Omy#TC156617	nuclease sensitive element binding protein 1 [Homo sapiens]	-0.0638649	0.0923834	0.0261433	-0.147607	-0.0639261	-0.259277	0.0593412	0.224967	0.0227055	0.226645	-0.100404	-0.000753544	0.620235	0.0389825	-0.0715755	0.251746
Omy#TC156658	Syntaxin-binding protein 2 [Salmo salar]	-0.173784	0.0942702	0.0784341	0.399244	0.0177442	0.143408	0.171263	0.0262734	-0.231439	0.156199	0.0396145	0.0074031	-0.216172	0.400523	0.135943	0.326261
Omy#TC156769	RAS p21 protein activator 2 [Homo sapiens]	0.35344	0.152225		-0.0587542	0.347221	0.422949	0.38262	-0.0293987	0.0535173	-0.0794681	0.229347	-0.232715	-0.271259	-0.0961731	-0.23716	-0.463661
Omy#TC156811	epidermal growth factor receptor pathway substrate 8-like protein 2 [Homo sapiens]		-0.0878698	-0.132678	0.0336459		-0.0451137	-0.141974		-0.441965	0.0975471		-0.210657	-0.387663	0.142002	-0.253177	-0.0078161
Omy#TC157073	arrestin domain containing 1 [Homo sapiens]	0.0169696	-0.0613884	-0.153054	-0.049774		-0.150198			0.184974	-0.0724969		-0.102067	0.0483737	-0.0160597	-0.00828356	-0.14068
Omy#TC157198	G protein-coupled receptor 180 precursor [Homo sapiens]	0.0629818	0.247585	0.641239	0.337235	0.285163	0.841344	0.694896	0.103263	0.684616	0.350842	0.129254	0.263327	0.218271	0.0105126	0.282676	1.10556
Omy#TC157410	wingless-type MMTV integration site family, member 5A precursor [Homo sapiens]	-0.0146288	-0.0868922	-0.003569	0.321623	0.0926678	-0.0880555	0.10861	0.242866	-0.205779	0.153667	-0.430459	0.296351	0.191122	-0.0318452	0.0663541	0.0842649
Omy#TC157639	Unknown	0.477482	0.317528	0.42346	0.751154	0.645877	0.524656	0.725254	0.414411	0.468323	0.488233	0.24352	0.180337	0.33874	0.703914	0.410402	0.209364
Omy#TC157811	AF343976_1 growth hormone-releasing hormone/pituitary adenylate cyclase-activating polypeptide [Oncorhynchus mykiss]		-0.111579	-0.210167	0.0137462	0.170263	0.0281584	-0.316503	-0.237367	-0.21229			-0.274487	-0.0247274	0.45533	0.148251	0.241012
Omy#TC157869	poly (ADP-ribose) polymerase family, member 1 [Homo sapiens]	-0.0482731	-0.0599561	0.181338	-0.316923	0.0851015	-0.0713249			-0.00914909	0.00260483	0.0293386	0.153531	-0.28609	-0.0966942	0.116268	0.15468
Omy#TC158287	aurora borealis [Homo sapiens]	-1.10588	-0.0352804	0.276714	0.149662	0.0579469	0.140784	0.114628	-0.0580986	0.27934	-0.102487	0.293215	0.307886	-0.0685916	0.039684	0.0843775	0.534174
Omy#TC158565	Lamin B2 protein [Oncorhynchus mykiss]	0.452644	0.745717	0.608551	0.620841	0.144438	0.391468	0.76461	0.29304	0.442532	0.26201	0.205639	-0.19063	0.658796	0.489369	0.547245	-0.119272
Omy#TC159326	BR serine/threonine kinase 2 [Homo sapiens]	0.112242	0.414717		0.478982	-0.0285577	0.0738697	0.0595468		0.104016	0.153381		0.065062		-0.262107	0.0315694	0.318165
Omy#TC159591	target of myb1-like 2 isoform 3 [Homo sapiens]	0.185232	0.258773	0.171502	0.0168045	0.24764	0.447103	0.26757	-0.226756	0.240393	-0.0068071	0.409729	0.210612	-0.450005	-0.699857	-0.268569	0.0476213
Omy#TC159599	Filamin-binding LIM protein 1 [Salmo salar]	0.0349151	-0.0489828	0.102685	-0.0215126		-0.0476617	0.373531		0.0281929	0.0521693	-0.0414476	-0.114561	0.0600062	-0.00804391		0.0690016
Omy#TC160045	Activin receptor type-1B precursor [Salmo salar]	0.0385819	-0.281274		-0.0717108	0.214388	0.0647574	-0.164837	-0.0805558	-0.125555	-0.135734	0.0716275	0.141698	0.338917	0.0376694		0.186068
Omy#TC160888	Unknown	0.0425411	0.0990433	0.121379	0.0671502	0.0802077	0.32644	-0.10407	-0.0022913	0.0137856	0.124963	-0.0265082	-0.0578736	0.294233	0.0917219	0.236699	0.41507
Omy#TC161054	Synaptic vesicle glycoprotein 2B [Salmo salar]	-0.272298	-0.119034	0.339237		0.399814	0.122095	0.113958	0.309158	-0.0705792	0.21182	0.291611	0.124908	0.265805	0.241546	-0.0692602	0.447534
Omy#TC161381	Transient receptor potential cation channel subfamily V member 1 [Salmo salar]	0.0402625	0.00344172		0.189549	0.163478	-0.0119417			0.000717928	0.112638	-0.0466518	0.309281	-0.0574426		0.231807	-0.276322
Omy#TC161511	PTK2 protein tyrosine kinase 2 isoform b [Homo sapiens]	0.232632	0.0142812	0.185537	0.00929824	0.319123	-0.182096	-0.12974	0.128749	-0.322001	0.0338044	-0.271114	0.314754	-0.198799	-0.282115	-0.0253381	-0.0692921
Omy#TC161605	otoferlin isoform c [Homo sapiens]	-0.264977	-0.907978	0.29706	-0.0511226	0.752652	1.03009	1.30124	0.228814	-0.151845	-0.163445	-0.211321	-0.362426	-0.454431	-0.141518	-0.283599	-0.42667
Omy#TC161733	programmed cell death 11 [Homo sapiens]	-0.00114777	-0.013587		0.099634	-0.0451291	0.166561	0.306561				0.0617191	0.365319	0.0282044	0.260326	0.0136659	-0.176188
Omy#TC162230	DTW domain containing 1 [Homo sapiens]	-0.166542	0.30641	0.299423	-0.124205	0.474398	0.526251	0.0241705	0.137644	0.0764097	0.568067	0.484858	0.0194158	0.478368	0.0913758	0.139953	0.635734
Omy#TC162233	Unknown	-0.371979	-0.285844	-0.164835	-0.112706	-0.209032	-0.235494	-0.321685	0.246431	-0.118382	-0.103519	-0.243459	0.1446	0.764484	1.26852	0.461389	0.728414
Omy#TC162360	TNF receptor-associated factor 3 interacting protein 1 [Homo sapiens]	0.169354	-0.12741	0.0984454	0.0154032	0.0878636	0.286063	0.102645	-0.0651587	0.200401	-0.0113315	-0.285668	0.199897	-0.315148	-0.595181	-0.288486	0.188825
Omy#TC162431	ADAM metallopeptidase domain 11 preproprotein [Homo sapiens]	-0.182761		0.203354	-0.0999149	0.000563068	0.122095	0.344353	0.0492126	-0.0636169	-0.35699	-0.121291	-0.0919243	0.0985233	0.196502	-0.100758	-0.127846
Omy#TC162449	skeletal muscle ryanodine receptor isoform 1 [Homo sapiens]	0.35344	0.244571		-0.102221	0.270617	0.0134777	0.0283066		0.101269			0.0820326	-0.125304	-0.0727146	-0.100758	0.309365
Omy#TC162463	Unknown	0.271844	0.224858	0.190341	0.0567881	0.162672	0.325906	0.326522	0.130223	0.0925872	0.0715839	-0.386231	0.205545	-0.807704	-0.889492	-0.761781	-0.223428
Omy#TC162998	myosin IE [Homo sapiens]	-0.00742126	0.155141	0.431565		0.0061085	-0.0911403	-0.120315	0.163673	0.104255	-0.0499394	-0.00603534	0.14326	0.394194	-0.00804391	0.190811
Omy#TC163062	T-cell leukemia homeobox 3 [Homo sapiens]	0.0111102	0.546762	0.402178	0.292641	0.424431	0.130273	0.440676	-0.167927	0.188624	0.23976	0.292069	-0.209401	-0.168581	-0.438291	0.0187866	0.406667
Omy#TC163159	Egl nine homolog 2 [Salmo salar]	-0.309532	0.554472	0.0872847	-0.0115382	-0.05788	0.664885	0.312065	-0.211754	0.14916	0.244837	0.479103	0.051833	0.321246	-0.0612538	0.401448	0.16065
Omy#TC163319	rab3 GTPase-activating protein, non-catalytic subunit [Homo sapiens]	1.00688	0.338058	0.140205	0.478863	0.417515	0.0467942	0.179982	0.414831	0.152476	0.157843	-0.0232178	0.170524	-0.248531	-0.549663	0.0306784	0.185037
Omy#TC163464	Probable G-protein coupled receptor 132 [Salmo salar]	0.0656033	0.0616602	0.420855	0.0681206	0.161619	0.200678	0.113526	-0.118311	0.21358	0.0523187	-0.132097	-0.147338	-0.0154441	0.0268104	0.000633396	0.277194
Omy#TC163584	oxysterol-binding protein-like protein 11 [Homo sapiens]	-0.115967		0.354833	-0.0436425	-0.0332806	-0.279833	-0.107474	0.10422	0.201054	-0.131087		-0.147226		-0.0723154	0.233305	-0.199224
Omy#TC164026	Follistatin-related protein 1 precursor [Salmo salar]	0.150128	-0.201677	0.204489	0.179106	0.152509	-0.252063	0.38262	0.12401	0.271233	-0.0293114		-0.169071	0.145463	-0.322192	0.206827	0.0623614
Omy#TC164605	sorting nexin 15 isoform B [Homo sapiens]	-0.0805859	0.29492	0.182318	-0.292737	0.0837673	0.144128	-0.345752	-0.00529046	0.280322	0.394281	0.308206	-0.0645334	0.385113	0.0621399	0.112766	0.417355
Omy#TC164795	wings apart-like homolog [Homo sapiens]	-1.59685	0.823722	0.796055	0.0388819	1.07629	0.598342	-0.0327825	0.543969	0.430431	1.40692	1.18565	0.578629	1.13511	0.165892	0.393169	0.938724
Omy#TC164858	prokineticin 2 [Homo sapiens]	-0.233836	-0.0638945	0.0204993	-0.15849	-0.15138	-0.0711455	-0.0315806	-0.137388	0.159304	0.0848804	-0.0271514	0.164761	-0.0418321	-0.218809	0.123816	0.0352748
Omy#TC165597	myosin heavy chain [Oncorhynchus keta]	0.89608	0.623291	0.61284	0.293426	0.757112	0.910852	1.12954	0.802819	0.760258	0.712604	0.164931	0.718959	-2.00481	-1.60523	-1.23597	-0.170071
Omy#TC165652	Tyrosine-protein kinase SYK [Salmo salar]	0.14811	0.132702	-0.148212	0.00267286	0.16117	0.114265	-0.164621		0.0555064			0.0159728		0.0362042	-0.0822877	-0.0270761
Omy#TC165913	valyl-tRNA synthetase [Homo sapiens]	0.125135	0.262054	0.105026	-0.208521	0.042102	-0.101647	0.0816541	0.334434	-0.314767	-0.35466	-0.227575	-0.163071	-0.425354	-0.0744867	-0.34319	-0.205367
Omy#TC166091	kelch repeat and BTB (POZ) domain containing 10 [Salmo salar]	-0.72463	-0.224603	-0.165188	-0.373345	-0.369679	-0.273831	-0.340182	0.00999925	0.0871609	-0.136693	0.12876	-0.483382	-0.16523	-0.117308	0.172535	0.0989017
Omy#TC166590	EF hand domain family, member B [Homo sapiens]	-0.0650356	-0.11392		0.0922869	-0.15138	-0.0088533		0.14861	-0.0267237	0.0678682	0.268462	0.136488	0.115392	0.192593	0.365074	0.107917
Omy#TC166769	G protein-coupled receptor 125 [Homo sapiens]	-0.155714	0.0470931	-0.35494	0.236122		-0.125026	0.10549	0.0703899	-0.00515672	-0.0231633	0.107718	0.22435	0.0387391			0.055021
Omy#TC167859	Down syndrome critical region gene 1-like 2 [Homo sapiens]	0.205575	0.566246	0.368313	0.252974	0.393965	0.450686	0.0723722	0.293549	0.100581	0.314833	0.206953	0.154573	0.0414598	-0.419349	-0.0971849	0.271078
Omy#TC167884	tubby isoform b [Homo sapiens]	-0.0114582	-0.0572812	-0.0714889	-0.211052	-0.105631	0.202222	0.143623	-0.0625412	-0.0289613	0.32114	-0.0766633	-0.082701	0.0411004	-0.322913	0.0832162	0.261183
Omy#TC168099	semaphorin 6D isoform 3 precursor [Homo sapiens]	0.40984	0.0696315	0.1275	-0.288542	-0.126168	0.209493	0.243828	-0.0730113	0.0685897	0.100469	0.0959575	0.258674	-1.00251	-0.597376	-0.41043	-0.319374
Omy#TC168276	GTPase activating protein and VPS9 domains 1 [Homo sapiens]	0.0719492	0.00344172	0.181338	-0.0309943		0.0206642	-0.00802443	0.0433389	-0.017069	-0.0554149	0.0245881	0.0908498				0.0933579
Omy#TC168345	protocadherin 8 isoform 2 precursor [Homo sapiens]	0.112242	0.12535	0.204051	0.399108	-0.17607	0.411411	0.0910293	0.0570276	0.1524	0.121746	0.0245881	-0.175219	0.156691	-0.176652	-0.0323328	0.226838
Omy#TC168364	1-phosphatidylinositol-4,5-bisphosphate phosphodiesterase delta-4 [Salmo salar]	-0.382859		-0.0295591	0.123569		0.166241	0.10905		-0.00515672	-0.302152	0.0590616	-0.35463	-0.0565029	-0.265453	0.0655885	0.0951239
Omy#TC168505	macrophage colony-stimulating factor receptor [Oncorhynchus mykiss]	-0.517391	0.182848	0.262844	0.228452	0.444334	0.666182	0.209355	0.174135	0.0776106	0.292857	0.0792031	-0.166742	0.91491	0.235549	0.166354	0.943721
Omy#TC168841	nerve growth factor [Oncorhynchus keta]	-0.287595	0.323512	-0.017966	0.236122	0.0436222	0.285543		0.159021	-0.144632	0.0798154	0.0803956	0.0829354	0.0099737		-0.108683	0.057961
Omy#TC169190	Vacuolar proton pump subunit D [Salmo salar]	0.0551925	0.117459	0.255754	0.122929	0.263491	-0.00890667	-0.107474	0.093005	0.103746	0.0300644	0.205185	-0.161405	-0.0970253	-0.186313		0.00968953
Omy#TC169283	SMC1 structural maintenance of chromosomes 1-like 2 [Homo sapiens]	-0.0167615	-0.115772	-0.247205	-0.127024	-0.249028	-0.058436	-0.216771	-0.187327	0.0829466	0.0787915	-0.0602208	-0.256536	0.0795918	0.0483744	-0.0649982	0.231305
Omy#TC169489	transforming growth factor beta 2 [Oncorhynchus mykiss]	0.102053	-0.0952135	0.128139	0.170296	-0.0631333	0.0897031	0.157406	0.0648112	-0.136571	-0.150107	0.0222852	-0.0370013	0.364482	0.231437	-0.054694	0.172
Omy#TC169573	RXRB [Salmo salar]	-0.117617	-0.0368642	-0.0691576	0.123569	-0.0332806	-0.150198	-0.114933		0.124915	-0.0794681	-0.0246008	0.640423	0.0289634	0.294237	0.15146	-0.195109
Omy#TC169598	insulin receptor 2 [Oncorhynchus mykiss]	0.0402625	0.105128	-0.0669125	0.1652	0.253138	-0.00710465	0.148565			-0.186434		-0.085997	0.156691	0.342444	-0.116901	-0.0299662
Omy#TC169639	leukocyte receptor cluster (LRC) member 4 protein [Homo sapiens]	-0.302476	-0.324018	0.0661497	-0.193211	-0.192403	-0.0269018	-0.0726032	0.000270288	0.240055	-0.0159143	-0.240205	-0.0615202	0.340963	0.241489	0.11607	-0.0116432
Omy#TC169830	F-box and leucine-rich repeat protein 4 [Homo sapiens]	0.360463	-0.132514	-0.170527	-0.00616059	0.0894027	0.0244375	-0.00151945	-0.182756	0.0405122	0.00658484	0.0597683	0.0882479	0.0227388	-0.0679377	-0.229743	-0.346169
Omy#TC169965	beta actin [Oncorhynchus masou]	-0.171303	0.0463867	0.123076	-0.125628	0.215146	0.0683345	0.0422965	0.14861	-0.0295046	-0.127171		-0.0291001	0.0282044	-0.0394156		-0.0096771
Omy#TC170073	U5 snRNP-specific protein [Homo sapiens]		-0.145801	0.15718	-0.0966106	0.256196	0.269492	0.0291999	0.144053	0.106772	0.0928592	0.301896	0.0859724	0.637453	0.273537	-0.133892	0.22101
Omy#TC170281	TNFR1-associated DEATH domain protein	0.384622	0.191303	0.34106	0.0844055	0.383927	0.216577	0.328661	0.159592	0.179047	0.300637	-0.0532349	0.080996	-0.115628	-0.0845715	-0.0719196	0.237221
Omy#TC170422	Myosin-9 [Salmo salar]	0.906819	0.73354	0.180416	0.236538	-0.0103808	0.434709	0.607856	-0.234737	0.0626711	0.606087	0.464472	-0.546989	-0.526203	-0.369695	-0.525555	-0.542706
Omy#TC171148	CTD-binding SR-like protein rA9 [Homo sapiens]	-0.285207	0.0927263		-0.0721071	-0.156483	0.022792	-0.087513	0.128692	0.0457912	0.0953631	-0.0426794	0.237647	-0.096908	-0.349654	0.167441	0.340836
Omy#TC171401	26S proteasome non-ATPase regulatory subunit 10 [Salmo salar]	0.165831	0.36713	-0.0365966	0.0329753	0.161471	0.129208	0.325704	0.202689	0.0532126	-0.0293769	0.182587	0.291702	-0.792968	-0.591842	-0.0761192	0.0271445
Omy#TC171485	FAT tumor suppressor homolog 4 [Homo sapiens]	0.508942	0.542057	0.322314	0.517234	0.591861	0.455576	0.362435	0.207769	0.466326	0.377432	0.0849759	0.0968537	-0.178545	-0.151556	-0.0205143	-0.289025
Omy#TC171593	myeloid/lymphoid or mixed-lineage leukemia 2 [Homo sapiens]	0.0213998	-0.085022	0.326156	0.383219	0.00898028	-0.138655	0.746409	-0.252215	0.235247	0.159245	0.111248	0.386864	0.334081	-0.254378	0.214785	0.775071
Omy#TC171765	Unknown	0.0843441	-0.00725454	0.0121414	0.247224	0.152509	0.537628	0.425533	-0.15712	0.183729	0.0493259	-0.00501855	0.0613346	0.159709	0.0731429	0.155559	0.391054
Omy#TC171997	DnaJ homology subfamily A member 5 isoform 1 [Homo sapiens]	-0.25331	-0.0076459	0.186044	0.0157456	0.214978	0.542296	0.108376	0.170073	-0.0935261	-0.132266	0.0113587	0.114174	0.424039	0.309188	-0.0165347	0.0503812
Omy#TC172171	rotatin [Homo sapiens]	0.0189213	-0.118725	0.213923	-0.131062		0.00985665	-0.0629299	-0.0150721	-0.0267237	-0.0100578		0.00812529	0.312507	-0.0160597	-0.22852	0.0276433
Omy#TC172442	tubulin tyrosine ligase-like family member 6a [Salmo salar]	0.0414403	0.103397	0.214533	0.120261	0.123761	0.214072	0.118587	0.205388	0.201493	0.0855952	0.172175	0.120513	0.33245	0.21401	0.335455	0.29134
Omy#TC172493	bromodomain adjacent to zinc finger domain, 2A [Homo sapiens]	0.743659	0.399437	0.991223	0.896094	0.884369	0.985578	1.08772	0.392384	0.310525	0.630675	0.248797	0.27542	1.31865	1.44698	0.150617	0.0349327
Omy#TC172518	Hemoglobin subunit beta; AltName: Full=Hemoglobin beta chain; AltName: Full=Beta-globin	0.833545	0.271661	-0.17336	-0.147843	0.4625	0.198494	-0.219722	0.842551	-0.574967	-0.0650801	-0.00647029	0.404743	-0.269266	1.67286	-0.833354	0.0724391
Omy#TC172579	nuclear receptor co-repressor 1 [Homo sapiens]	-0.0673812	-0.268225	-0.187629	-0.0309943	0.031155	-0.0722642	-0.0660306	-0.111206	0.00807774	0.208233	-0.123294	-0.177385	-0.014774	-0.0169473	0.0537887	0.105874
Omy#utu03g11	Unknown	-0.614688	-0.345455	-0.465134	0.0693044	0.494954	-0.645884	-0.581255	1.28775	0.68531	-0.530602	0.32027	-0.329051	0.341865	-0.511907	-0.323876	-0.584625
Ssa#AJ424085	KRAB box and zinc finger C2H2 type domain containing protein [Salmo salar]	-0.101858	0.0726285	-0.131068	-0.230781	-0.15919	0.343091	0.203375	-0.265931	0.116141	0.038066	-0.0164475	-0.216091	-0.511642	-0.131425	-0.211639	-0.0075907
Ssa#AJ424540	Collagenase 3 precursor [Salmo salar]	-0.663487	-0.321642	-0.545011	0.133971	-0.527093	-0.39436	-0.802435	-0.013055	0.024756	0.0307064	0.0535292	0.270599	-0.757285	0.0154685	0.00546831	0.957317
Ssa#AJ424908	Alpha-enolase [Salmo salar]	0.462858	0.38534	0.262226	0.487956	0.362116	0.583193	0.383127	0.0525151	0.578467	0.544505	0.385791	0.723503	-2.12613	-1.51035	-1.55361	-1.53526
Ssa#AJ424962	dymeclin [Homo sapiens]	0.136463	0.257219	0.267764	-0.0122021		0.0768184	-0.015148		0.629842		-0.00735007	-0.106333	-0.0958188	-0.0715566	0.216836	0.105874
Ssa#AJ425526	Replication protein A 70 kDa DNA-binding subunit [Salmo salar]	-0.72416	-0.0404524	0.334719	-0.160595	0.14683	0.164969	0.0371011	0.104551	0.137719	0.268935	0.361366	-0.0488051	0.43884	0.0437147	0.000628725	1.23535
Ssa#AJ425628	Cell cycle control protein 50A [Salmo salar]	0.211316	0.0125523	0.0461225	-0.655395	0.141207	0.314145	0.300261		-0.0619737	0.156199	-0.379281	-0.232314		-0.466242	-0.104457	0.0646301
Ssa#AM041447	ATP-binding cassette, sub-family A, member 12 isoform b [Homo sapiens]	0.311897	-0.000835602	-0.106759	0.00723955	0.0731066	-0.219091	-0.146844	-0.130702	-0.290845	0.0422154		-0.146408	0.143235	-0.20402	0.148077	0.276924
Ssa#AM041536	similar to Mucin-5AC precursor (Mucin-5 subtype AC, tracheobronchial) (Tracheobronchial mucin) (TBM) (Major airway glycoprotein) (Gastric mucin) (Lewis B blood group antigen) (LeB), partial [Homo sapiens]	-0.122435	0.0386801	-0.326707	-0.178613	-0.0520702	-0.0592909	-0.584091	0.202052	-0.378576	-0.100289	-0.0185244	0.140546	0.0437997	0.595425	-0.133799	0.220569
Ssa#AM041758	protein phosphatase 1, regulatory (inhibitor) subunit 9A [Homo sapiens]	0.296121	0.266039	0.523393	0.0934902	0.123682	0.423813	0.252057	-0.177748	0.224425	-0.0664655	0.268428	0.0261532	0.269448	0.339716	0.368228	0.544384
Ssa#AM042093	activating signal cointegrator 1 complex subunit 3-like 1 [Homo sapiens]	0.212219	0.306723	-0.139844	-0.0717422	-0.0194747	0.168723	0.278449	-0.0623787	-0.0745353	0.32114	0.0503548	-0.288303	0.261967	-0.0127262	0.501237	0.306941
Ssa#AM042186	nucleolin [Oncorhynchus mykiss]	0.304906	0.202828	0.358955	0.211685	-0.255688	0.0263531	0.244315	-0.322915	-0.0761305	0.0784229	0.461813	-0.493012	-0.430079	-0.765061	-0.441388	-0.676198
Ssa#AM042206	RIO kinase 1 isoform 1 [Homo sapiens]	0.178932	0.014402	0.165683	0.288371	-0.199321	0.108437	0.225666	-0.0317365	0.0158605	0.0113877	-0.166665	0.397352	0.570727	0.242842	0.390887	-0.047988
Ssa#AM042321	Unknown	-0.056633	-0.0656101	0.149501	-0.313643	0.169828	0.0427242	0.0201264	-0.102266	-0.272877	-0.0545186	-0.289176	-0.566212	0.588999	0.220869	0.123629	0.0504156
Ssa#AM049745	haptoglobin [Oncorhynchus mykiss]	-0.243246	-0.349378	-0.254429	0.233241	-0.209969	0.0134859	-0.456809	-0.178157	0.201054	-0.186807	-0.212559	0.500658	0.694971	-0.568104	0.184863	-0.451667
Ssa#AM083392	6-phosphofructokinase type C [Salmo salar]	0.742193	1.02972	0.428717	0.745225	0.0472411	0.426488	0.818466	-0.199261	0.366799	0.676207	0.693045	0.0750607	-4.49517	-2.36108	-2.47473	-2.81663
Ssa#AM083419	titin isoform N2-B [Homo sapiens]	1.44935	0.796074	1.06777	0.490417	0.692643	1.25805	1.46212	0.349038	0.461215	0.474957	0.0889061	0.621854	-0.540279	0.184932	-0.28913	-0.0723351
Ssa#AM083536	Unknown	0.10499	-0.19795	-0.259138	-0.174952	-0.118994	-0.0983219	0.287107	-0.441472	-0.0756846	-0.415034	-0.192024	-0.282586	-0.717284	-0.886767	-0.193909	-0.777124
Ssa#AM083550	S-adenosylmethionine synthetase isoform type-2 [Salmo salar]	0.553586	0.504579	0.337658	0.53248	0.135157	0.0101207	0.244622	-0.0126441	-0.0857574	0.0463241	-0.0887053	0.399976	-0.375069	-0.302331	-0.400248	-0.536795
Ssa#AM083622	Death-associated protein kinase 3 [Salmo salar]	1.41119	0.767183	1.11894	0.43479	0.706762	1.01217	1.58242	0.194454	0.304294	0.278182	0.0486362	0.231669	-0.348018	0.122892	-0.231828	-0.202671
Ssa#AM083706	Unknown	0.255837	-0.171129	0.00652902	0.452438	-0.35015	-0.175142	0.368325	0.0731738	0.0397942	-0.0188262	0.134058	-0.121619	0.0171752	-0.0307921	0.170394	-0.269721
Ssa#AM083726	coiled-coil transcriptional coactivator b [Salmo salar]	-3.30647	-3.23013	-1.86411	-0.279081	-3.24207	-3.09007	-3.25978	-0.298604	-1.1016	-3.47232	-0.328251	-1.58046	2.67917	1.86937	1.99524	1.9397
Ssa#AM083737	26S proteasome non-ATPase regulatory subunit 11 [Salmo salar]	-0.218722	-0.104181	-0.400268	-0.182079	-0.179798	-0.247015	-0.227491	-0.108881	-0.3195	-0.266856		-0.128363	0.302319	0.0356162	0.345604	0.231714
Ssa#AM083827	kelch domain containing 6 [Homo sapiens]	-0.00614866	0.196252	0.0728711	0.0166534	0.00602024	-0.195201	-0.159046	-0.0371298	0.129749	0.0471907	0.444686	0.157349	-0.340139	-0.680793	0.0465147	0.327394
Ssa#AM083838	Cold shock domain-containing protein E1 [Salmo salar]	0.24384	0.1948	0.413267	0.100551	0.0891312	0.501246	0.470447	-0.0476472	0.205214	0.115552	0.246622	0.170818	0.364463	-0.0168739	0.202226	0.183819
Ssa#AM083857	retinoblastoma-associated factor 600 [Homo sapiens]	-0.0440609	-0.396357	-0.035533	-0.150724	-0.434925	-0.288051	-0.131528	-0.178821	-0.314144	-0.503325	0.0699179	0.114016	-0.167899	-0.403193	0.0598051	-0.360971
Ssa#AM083899	phosphoglucomutase 1 [Salmo salar]	0.480969	0.7648	0.400568	0.428617	0.0959018	0.578903	0.639959	-0.182766	0.660675	0.549856	0.539432	0.189456	-1.92811	-1.27823	-1.23322	-0.944819
Ssa#AM083908	AMP deaminase 3 [Salmo salar]	-0.340395	0.0470931	-0.147493	-0.369134	-0.256024	-0.224251	-0.43898	-0.199645	-0.440908	-0.0190746	-0.202866	0.00391561	0.835347	1.05188	0.607489	0.34802
Ssa#AM397491	alpha-2-macroglobulin precursor [Homo sapiens]	0.493856	0.272143	0.330323	0.0255907	0.311723	0.474541	0.529865	0.0218939	0.124608	0.428366	0.316158	0.246046	-0.457375	-0.35209	-0.451803	0.261492
Ssa#AM397501	NADH dehydrogenase flavoprotein 2, mitochondrial precursor [Oncorhynchus mykiss]	-0.420211	0.025018	-0.205297	-0.228221	-0.431039	-0.286562	-0.915293	0.22495	-0.0103292	-0.161823	-0.312902	-0.480703	-0.261057	-0.826206	0.16794	-0.654034
Ssa#AM397581	Myosin regulatory light chain 2, ventricular/cardiac muscle isoform [Salmo salar]	0.576492	0.0126706	0.070173	-0.0598469	0.0750376	0.257334	0.385583		-0.0203678	-0.0694454	-0.188339	-0.111076	-0.987253	-1.76581	-0.25766	-0.430956
Ssa#AM402477	Unknown	-0.00742126	-0.260277	-0.136838	-0.0427772	0.0177442	-0.251793	-0.105458		0.831045	0.010393	0.107718	0.1781	-0.671769	-0.0637145	-0.333586	-0.423484
Ssa#AM402497	3-hydroxy-3-methylglutaryl-Coenzyme A synthase 1 (soluble) [Homo sapiens]	0.298826	0.0745063	0.203841	0.260582	-0.0400139	0.0744125	0.139729	0.0700808	0.300977	0.0323027	0.24849	0.117224	0.0964884	0.167002	0.139334	0.235684
Ssa#AM402501	Phosphate carrier protein, mitochondrial precursor [Salmo salar]	-0.695457	-0.285751	-0.350129	-0.267011	-0.84732	-0.613628	-0.385847	-0.191863	-0.589006	-0.661406	-0.367563	-0.30762	0.643348	0.741761	0.719445	0.841959
Ssa#AM402510	calreticulin [Oncorhynchus mykiss]	0.126049	0.0666939	0.265367	0.177675	0.144278	0.382303	0.324113	0.0591302	-0.0154256	0.29331	-0.0740778	-0.0573052	0.494367	0.0566126	-0.390758	-0.100403
Ssa#AM402515	ATP-binding cassette, sub-family A member 1 [Homo sapiens]	0.455079	0.549345	-0.342126		0.506138	0.338027	0.0618641		0.425113	0.416876		0.00993339		-0.479664	-0.135078	-0.258432
Ssa#AM402522	haptoglobin fragment 2 [Oncorhynchus mykiss]	-0.901605	-1.30532	-0.827397	0.644905	-1.01586	-0.989811	-0.608504	-0.216895	-0.100867	-0.673489	-0.694198	-0.676005	1.64018	-0.967263	-0.197601	-0.849561
Ssa#AM402546	Malate dehydrogenase, cytoplasmic [Salmo salar]	-0.93333	-0.774709	-0.546167	-0.414199	-1.1236	-1.04849	-0.929155	-0.53125	-0.894006	-1.18505	-0.910099	-0.110295	0.562692	0.72876	0.426698	1.24286
Ssa#AM402570	Apolipoprotein A-I-1 precursor [Salmo salar]	0.528521	0.320443	0.337477	-0.0660953	0.1635	0.335001	0.347316	0.00686128	0.0282321	0.0954845	-0.161545	-0.209633	0.141327	-0.0974254	0.0882481	-0.295338
Ssa#AM402682	Cathepsin M precursor [Salmo salar]	-1.4187	-0.72973	-1.50148	0.913209	0.200534	-0.184746	0.320193	0.228543	0.816077	-0.0933243	0.117513	-0.632411	-0.167006	-0.598734	-0.546295	-1.20896
Ssa#AM402694	Very long-chain acyl-CoA synthetase [Salmo salar]	-0.947417	-0.679443	-1.06855	0.921938	0.437993	0.0405358	0.733833	-0.0525474	0.568128	0.27424	0.601466	-0.600156	0.154468	-0.697264	-0.126555	-0.996029
Ssa#AM402709	fibronectin 1 [Danio rerio]	0.288399	0.357202	0.032525	0.011683	-0.0113703	0.471243	0.213858	0.273235	0.0390708	0.17931	0.0565256	0.029149	-0.0574223	-0.226405	0.0863256	0.239009
Ssa#AM402711	solute carrier family 12 (potassium/chloride transporters), member 4 [Homo sapiens]	-0.0667131	-0.0917045	0.00558931	-0.0205184	0.412784	0.165856	-0.0671963		-0.385915	-0.073264		0.092605	-0.18335		0.108456	0.057961
Ssa#AM402782	Cathepsin Z precursor [Salmo salar]	0.100864	-0.115772	0.0203935	0.00218401	0.0549978	-0.0478608	0.22911	0.0288091	0.360565	0.0975471		0.157975	-0.383033	-0.429003		-0.00209888
Ssa#AM402785	angiopoietin-like 3 precursor [Homo sapiens]	0.763601	0.592234	0.456646	0.338507	0.0411799	0.317157	0.362852	0.0639895	0.256754	0.017201	0.343599	-0.154994	-0.900501	-1.11384	-0.276023	0.155327
Ssa#AM402809	Carboxy-terminal domain RNA polymerase II polypeptide A small phosphatase 2 [Salmo salar]	-0.169882	0.188906	0.340686	0.052783	0.125021	-0.235215	0.144951	0.36966	0.0938017	0.0126621	-0.136007	0.14994	-0.0858752	0.221553	-0.121668	-0.0580405
Ssa#AM402810	2-hydroxyphytanoyl-CoA lyase [Homo sapiens]	0.142199	0.0867919	0.197755	-0.204516	0.109199	0.0858747		0.184958	0.412301	-0.213424	-0.00986232	0.0965305	0.0954053	0.0931823	0.0276307	0.0670915
Ssa#AM402811	histidine ammonia-lyase [Homo sapiens]	-0.109848	0.0839707	-0.0928047	-0.0251273	-0.114022	0.0170601	-0.0746678	0.0174445	0.172432	0.0598334	-0.0859908	-0.313695	0.266292	0.222407	0.0782025	0.488627
Ssa#AM402821	bile salt export pump [Oncorhynchus mykiss]	0.757289	0.323671	0.107157	0.0715344	0.198406	0.226766	0.501867	0.28404	0.0420021	0.155276	-0.0138356	0.0709226	-0.712341	-0.300075	-0.474349	-0.522881
Ssa#AM402845	unnamed protein product [Salmo salar]	-0.251161	-0.270667	-0.423199	-0.844254	-0.190706	-0.116395	-0.0903228	-0.060964	-0.175505	-0.150188	0.0649295	-0.156622	-0.405208	0.253639	-0.423522	-0.694677
Ssa#AM402867	fibronectin 1 isoform 6 preproprotein [Homo sapiens]		0.137304		0.0967756	0.0374049	-0.0971823	0.47677	0.0610248	-0.377485	-0.147866	-0.172285	0.212946	0.138502	-0.186181	0.0832162	-0.061027
Ssa#AM402909	plasminogen [Oncorhynchus mykiss]	0.0297395	0.188561		0.0100339	0.193445	0.235986	0.188888	0.0604045	0.32967	0.00760072	-0.0466518	-0.0764371	-0.105034	0.699712
Ssa#AM412017	fibronectin 1 isoform 6 preproprotein [Homo sapiens]	-0.182195	0.0381387	0.0608415	-0.0152105	-0.0709591	-0.0158394	-0.0414008	0.0926357	-0.234396	-0.171524	-0.0947439	-0.069005	0.254115	0.171269	0.21181	0.678837
Ssa#AM412029	alpha-2-macroglobulin-like 1 [Homo sapiens]	-0.0322545	0.195615	0.214159	-0.0926106	0.153742	0.116009	-0.077353	0.10338	0.176948	0.0981605	0.152486	0.0163053	-0.0090431	-0.0790728	-0.0971088	0.34814
Ssa#AM412039	Elongation factor 2 [Salmo salar]	0.0559026	-0.138247	-0.355092	-0.237207	-0.251997	-0.0692644	0.0254979	-0.407743	-0.379647	-0.0687287	0.355832	-0.492498	-0.606586	-0.678051	0.192797	-0.478385
Ssa#AM412213	AF392054_3 cytochrome c oxidase subunit I [Oncorhynchus tshawytscha]	-0.240474	-0.188247	-0.257884	-0.0906582	-0.252207	-0.146349	-0.0670836	0.0859183	-0.0657988	-0.0974757	-0.039666	0.234892	0.207894	0.551226	0.159832	0.308723
Ssa#BE518494	spastic paraplegia 7 isoform 1 [Homo sapiens]		-0.0613884	-0.167146		-0.0332806	-0.00863764	-0.160872	0.0570276	-0.0267237	-0.135734		0.0484546	-0.28609		-0.0403115	0.212649
Ssa#BE518601	alpha glucosidase II alpha subunit isoform 3 [Homo sapiens]	0.552934	0.108667	-0.0474305	-0.339822	0.028683	0.0918784	0.174904	-0.186903	-0.112858	-0.102118	-0.00557626	0.328019	-0.311613	0.261656	-0.943545	-0.17571
Ssa#BE518604	Kallmann syndrome 1 protein precursor [Homo sapiens]	0.150488	0.174277	0.0536816	0.181014	0.226467	0.0121293	0.204518		0.166165	-0.0806687	0.0268367	0.0865689	-0.0574426	0.0389008	0.0336086	0.0393987
Ssa#BF228556	DVL-binding protein DAPLE [Homo sapiens]	0.254085	-0.121209	0.0276342	-0.148962	0.0733108	-0.00861944	0.31158	-0.262145	0.000737272	-0.069263	0.17598	-0.185131	-0.0511611	-0.0203425	0.165303	-0.0902939
Ssa#BF228655	RNA-binding region (RNP1, RRM) containing 3 [Homo sapiens]	-0.0233421	0.132547	-0.3279	0.0149241	-0.15919	0.000437012	0.260993	-0.073625	-0.178126	-0.0471299	-0.061535	-0.47428	-0.0849163	-0.155969	-0.0967763	0.0818318
Ssa#BG933765	F-box and leucine-rich repeat protein 10 isoform a [Homo sapiens]	0.378162	0.215936	0.155664	0.525939	-0.0571184	0.0193927	0.307646	-0.349686	-0.0917303	-0.0336995	-0.162842	0.0873394	0.0262485	-0.286191	-0.113637	0.185441
Ssa#BG933874	Myosin-9 [Salmo salar]	0.287548	0.0965214		0.119478	0.160009	0.120967	-0.214181		0.182377	0.184274		0.0208308	-0.108558	-0.267418	-0.0638802	0.0276433
Ssa#BG933904	alpha glucosidase II alpha subunit isoform 3 [Homo sapiens]	-0.0638165	-0.0076459	-0.0298151	-0.334169	0.054868	0.0222862	0.216337	-0.0343251	0.0695369	0.0392082	-0.235466	0.456665	-0.420838	-0.0199747	0.223099	-0.10477
Ssa#BG934089	NADH dehydrogenase iron-sulfur protein 2, mitochondrial precursor [Salmo salar]	-0.0748655	-0.110092	-0.0389873	-0.492694	-0.417106	-0.370404	-0.228785	-0.164434	-0.262464	-0.313093	0.0555521	-0.176464	-0.208967	-0.0212547	-0.0971754	0.0579544
Ssa#BG934097	baculoviral IAP repeat-containing protein 3 [Homo sapiens]	-0.685186	0.363163	-0.119699	-0.0770034	-0.453765	-0.0300084	-0.323865	0.135367	-0.144636	-0.226109	-0.266819	-0.259865	-0.386869	-0.777047	0.723411	0.928084
Ssa#BG934115	euchromatic histone-lysine N-methyltransferase 1 [Homo sapiens]		0.0984747	-0.247205	-0.193419	0.320782	0.288791	-0.112864		-0.169743	0.146277	-0.0784623	0.227411		-0.0169069		-0.0424883
Ssa#BG934376	SEC24-related protein C [Homo sapiens]	-0.010898	0.152436	0.0980919	0.066916	-0.199822	-0.23589	0.23239		-0.0535845	-0.132266	0.0590616	-0.114046	-0.0275426	-0.0109326		-0.286555
Ssa#BG934500	mitogen-activated protein kinase kinase kinase 7 interacting protein 3 [Danio rerio]	0.686153	0.365415	0.411652	0.19712	0.318435	0.386365	0.416827	-0.0634604	0.00412619	0.182041	0.284182	0.222721	-0.871962	-0.585563	-0.680008	-0.265765
Ssa#BG934665	ADP-ribosylation factor-related protein 1 [Salmo salar]	0.147916	0.1705	0.281489	0.391487	0.33161	0.373128	0.103515	-0.161496	0.142621	0.208494	0.33375	0.288504	0.00788463	-0.0647917	0.104023	0.237946
Ssa#BG934844	hexokinase 1 isoform HKI-ta/tb [Homo sapiens]	0.297031	0.214191	0.176602	-0.0979068	0.27374	-0.120932	0.082226	0.00173087	-0.380522	0.212274	0.120359	0.022905	-0.272836	-0.371527	-0.0823983	-0.0503025
Ssa#BG934873	Cathepsin M precursor [Salmo salar]		-0.478622	-0.651676	0.670494	-0.00537885	-0.285282	-0.0175512	-0.175758	0.220293	-0.152209	0.0901996	-0.505259	-0.2197	-0.413922	-0.189285	-0.315626
Ssa#BG934958	fetuin B [Homo sapiens]	0.0576532	0.371008	0.13355	-0.100425	0.181002	-0.127858	-0.214298		0.26692	-0.0231633	0.438738	-0.304026	-0.227696	-0.720432	0.0537887	-0.15876
Ssa#BG935071	haptoglobin fragment 2 [Oncorhynchus mykiss]	-0.949089	-0.909615	-1.03233	1.1916	-0.814392	-0.724425	-0.248325	-0.260797	-0.0413285	-0.677233	-0.517748	-0.524357	1.73757	-0.809769	-0.203194	-0.844086
Ssa#BG935801	phosphatase and tensin homolog [Homo sapiens]	0.940659	0.518857	0.88871	0.551606	0.60573	0.873487	1.00786	0.289559	0.451254	0.121802	0.0703933	0.267047	0.88556	0.594465	0.211182	0.58695
Ssa#BG935907	rabaptin, RAB GTPase binding effector protein 1 isoform 1 [Homo sapiens]	-0.048103	-0.132248	0.127639	-0.182536	-0.0544853	-0.211171	0.060549	-0.102746	-0.07127	0.0341183	-0.148515	0.188122	-0.223621	-0.168813	0.0957372	0.247268
Ssa#BG936325	spectrin, beta, non-erythrocytic 1 isoform 1 [Homo sapiens]	1.81918	1.40379	1.6903	1.05681	-0.353904	1.24662	1.59471	0.169479	0.690389	-0.40124	-0.3074	-0.417705	0.34812	0.384576	-0.0963726	0.697989
Ssa#BG936415	attractin isoform 1 [Homo sapiens]	0.205162		0.213923	-0.155599	-0.106201	0.0642489	0.257201	-0.0994304		-0.0806687	-0.121291		-0.240103	0.0369007		-0.15876
Ssa#BG936463	periodic tryptophan protein 1 [Homo sapiens]	-0.217647	0.26345	0.391733	0.212887	0.288433	0.376393	0.579593	-0.181403	0.0909547	0.358727	0.257481	0.0396321	0.215647	0.405244	0.367737	0.771531
Ssa#BG936484	heparan sulfate D-glucosaminyl 3-O-sulfotransferase 2 [Homo sapiens]	0.0402625	0.121349	0.00967638	-0.0492567	0.00840974	-0.086294		0.660835	0.744312	-0.363598	0.285261	-0.188437		-0.00912658		0.0690016
Ssa#BG936600	NADH dehydrogenase iron-sulfur protein 3, mitochondrial precursor [Salmo salar]	-0.537173	-0.393693	-0.422963	-0.441287	-0.578635	-0.54919	-0.658727	0.0329834	-0.228405	-0.357102	-0.166766	-0.0536592	0.0932963	0.762637	0.22055	0.57201
Ssa#BI468092	plasminogen [Oncorhynchus mykiss]	-0.0063445	0.0463867	0.399667	0.317108	-0.0948671	-0.288267	-0.00266609	0.0982107	-0.0485561	0.110702	-0.0256866	0.0088316	0.648829	0.329166		0.48196
Ssa#BI468095	phosphoinositide-3-kinase, class 3 [Homo sapiens]	-0.386361	-0.289503	-0.118093	-0.0481873	-0.0545714	-0.212437	-0.160352	0.0784096	0.201139	-0.250585	0.074311	-0.391963	0.00284883	-0.388262	-0.0918973	0.180023
Ssa#BI468106	cut-like homeobox 1 isoform b [Homo sapiens]	-0.0121646	-0.292116	-0.111081	0.0094911	-0.101713	0.116473	0.0435089	-0.105116	-0.287861	-0.233859	0.0030787	-0.131335	0.190165	0.260642	0.0403777	0.136262
Ssa#BM413736	myosin Va [Oncorhynchus mykiss]	-0.0793518	-0.321917	0.0220451	-0.469684	-0.461854	-0.133029	-0.185349	-0.139331	-0.285716	-0.250227	-0.179246	-0.672375	0.14417	0.274382	0.0415847	0.348585
Ssa#BM413824	heparan sulfate D-glucosaminyl 3-O-sulfotransferase 3B1 [Homo sapiens]	-0.127461	0.167666	-0.0304475	0.0669587	0.297061	0.463824	0.264809	-0.101237	-0.073931	-0.18217		-0.00947501	-0.178066	0.361413	-0.171715	-0.0577083
Ssa#BM413970	Calcium/calmodulin-dependent protein kinase type 1 [Salmo salar]	-0.243246	0.255534	0.0203935	-0.154699	0.273087	0.18889	-0.0483798	-0.10605	0.113834	-0.0980711	0.157767	-0.0137601	0.139822	-0.0921406	-0.194591	0.283697
Ssa#BM413983	Zinc finger protein 391 [Salmo salar]	-0.14379	-0.0800931	0.186507	0.0799767	-0.114666	-0.135411	-0.208249	-0.108367	-0.302538	-0.416634	-0.261051	-0.0383519	0.00201454	-0.0859979	0.127022	0.00907178
Ssa#BM414013	myosin, heavy polypeptide 9, non-muscle [Homo sapiens]	0.151962	-0.0638945	0.0474914	0.00216238	-0.0419011	-0.20368			-0.527428	-0.0825311	0.137862	0.52945	-0.0669765		-0.031757	-0.215172
Ssa#BM414016	ZNF384 [Salmo salar]	-0.595147	0.411885	0.581975	-0.19028	0.620151	0.691948	-0.115559	0.186194	0.122413	1.02649	0.796814	0.198764	0.968207	0.40574	0.412382	0.818623
Ssa#BM414041	DAXX [Salmo salar]	0.122754	0.124771	-0.204293	-0.156295	-0.156483	-0.0963185	-0.263625	0.00656557	-0.0247836	0.0962907		-0.0608954	-0.273081	-0.428074	0.107934
Ssa#BM414052	protein kinase, AMP-activated, alpha 1 catalytic subunit isoform 2 [Homo sapiens]	0.119538	0.339804	0.393372	-0.00533122	0.353075	0.132314	0.189266	0.312039	-0.00338932	-0.205363	0.201432	-0.202802	0.239726	0.122042	0.121776	0.196972
Ssa#BM414167	protocadherin 18 precursor [Homo sapiens]	0.0505261	-0.0334611	-0.0752208	0.176632	0.0366427	0.0481527	0.16192	-0.0509534	0.0905148	0.126869	-0.288826	-0.163046	-0.351032	-0.136965	-0.029872	-0.142801
Ssa#BM414279	Unknown	0.729577	0.603745	0.636661	0.462332	0.30512	0.215274	0.846235	0.690591	0.000957764	0.598536	1.08117		0.839557	0.754382	0.706466	0.309375
Ssa#BM414362	zinc finger protein 131 [Homo sapiens]	0.167782	-0.0341785		-0.0286846	0.00179169	0.197523	-0.0671963	-0.0885556	-0.125555	0.207285		0.0529654	0.0387391	0.0913758	0.0498253
Ssa#BM414374	similar to hCG22147 [Homo sapiens]	-0.182765	-0.14657	0.103437	-0.319337	-0.193666	-0.139495			0.0481184	-0.213829	0.228446	0.257482	0.170746	0.137705	0.0518801	-0.170878
Ssa#BM414437	fem-1 homolog b [Homo sapiens]	0.0358327	0.301681	-0.204293	0.0480737	0.00523662	-0.0382921		0.0374004	0.0317027			-0.0376704	-0.337039	0.0615313	0.0976796	0.100714
Ssa#BM414474	feminization 1 homolog a [Homo sapiens]	-0.142806	-0.419065	-0.174306	-0.223696	-0.415896	-0.289862	-0.0424889	-0.210266	-0.107216	-0.346042	-0.386023	-0.27888	-0.0987151	-0.493299	0.0487415	0.0952969
Ssa#BQ035352	zinc finger protein 258 [Homo sapiens]	-0.329515	-0.118851	-0.00942255	-0.00202861	-0.123633	0.124334	0.0389641	-0.110127	0.0410938	-0.155825	-0.31782	-0.0971648	-1.1855	-0.338425	-0.3128	0.114233
Ssa#BQ035726	Very large inducible GTPase 1-3		-0.219661	0.172585	-0.0999149	0.110221	-0.0692182	-0.0803704		0.1549		-0.092631	-0.237901	0.666344	-0.0472306	0.142932	-0.171893
Ssa#BQ036041	40S ribosomal protein S24 [Oncorhynchus mykiss]	0.498158	0.0893309	0.11668	0.205072	0.180302	-0.139182	0.044168	-0.0731018	0.079395	0.0273211	0.0871382	-0.0163478	0.0693659	-0.0738435	-0.172855	-0.390445
Ssa#BQ036071	FBPL4 [Oncorhynchus mykiss]	-0.0667131	-0.118111	0.0551324	0.181092	0.163177	-0.0128125	0.112162	0.11	0.0104754	-0.0725968	-0.0122767	0.113135	-0.133895	-0.0160597	-0.161616	0.356703
Ssa#BU694088	TBCC domain containing 1 [Homo sapiens]	0.146247	0.346992	0.521387	0.0512978	0.114745	0.014283	0.14332	0.29047	0.10308	-0.135899	-0.0204808	-0.0807811	0.847389	0.664215	0.372537	0.388438
Ssa#BU694135	silver homolog [Homo sapiens]	0.0670472	-0.0215701	-0.0518731	-0.00215703		0.229493	0.0595468	0.0374004	0.454198	0.0135225	0.0956816	0.109291	-0.111101	-0.0201895		0.0794482
Ssa#BU694148	Tetratricopeptide repeat protein 31 [Salmo salar]	-0.0348059	-0.0638945	-0.0948086	-0.155599		0.28148	0.14495	-0.183607	-0.334053	-0.0448607		-0.00151715	0.761198	0.0362042	0.0537887
Ssa#BU965588	2-peptidylprolyl isomerase A [Salmo salar]	0.160159	0.190981	-0.0594876	0.325986	0.167237	0.0694989	0.112452	-0.111832	-0.00343343	0.169349	0.446561	-0.0465484	-0.356103	-0.211334	-0.307667	-0.296535
Ssa#CA036582	PR domain zinc finger protein 9 [Salmo salar]	-0.204006	-0.208484	0.149701	0.0306516	-0.203538	-0.0457869	-0.158434	-0.0186236	0.0318986	-0.321363	-0.244551	-0.344807	-0.301571	0.0479415	0.0487067	-0.110781
Ssa#CA037592	myosin IB [Homo sapiens]	0.102097	-0.369331	-0.163418	0.459622	0.0158926	-0.340285	-0.107849	0.0973849	0.0100784	-0.807813	-0.378964	-0.309345	-0.51234	-0.099498	0.0143031	0.0790986
Ssa#CA038013	Cytochrome c oxidase subunit 5A, mitochondrial precursor [Oncorhynchus mykiss]	-0.0548913	0.220336	0.222155	0.143962	-0.109816	0.0125378	-0.118488	0.315929	0.521443	0.36642	1.34735	0.0131007	-0.532676	0.439992	0.0838362	-0.595821
Ssa#CA038534	ankyrin repeat domain 52 [Homo sapiens]	0.0881426	0.160443	-0.203597	0.121018	-0.211224	-0.0633789	0.212716	-0.0293987	-0.594629	-0.185739	-0.334412	0.0522978	-0.0539016	0.231929	-0.121991	0.226334
Ssa#CA039113	alpha 1 type IV collagen preproprotein [Homo sapiens]	0.585233	0.37042	0.503409	0.289961	0.398	0.387899	0.638897	0.153889	0.0790009	0.187553	-0.178837	0.226868	-0.411548	0.20494	-0.282083	-0.213509
Ssa#CA039329	chromodomain helicase DNA binding protein 2 isoform 1 [Homo sapiens]	1.79101	0.608779	1.36562	0.574889	0.816067	1.3852	1.7915	0.0636392	0.460844	1.00135	0.778429	0.643162	0.40226	-0.0037993	0.00854266	0.135177
Ssa#CA039776	Zinc finger protein ZFMSA12A [Salmo salar]	0.0405435	0.0544504	0.0225672	0.0143108	-0.0280452	0.17071	0.16429	0.203345	-0.233007	-0.223788	0.0692025	-0.361959	0.49655	0.188862	-0.109962	0.286838
Ssa#CA039824	nodal modulator 1 [Homo sapiens]	-0.101583	-0.0101495	-0.0676477	-0.0413428	-0.21731	0.18264	0.0340817		-0.163106	-0.127381	-0.0668908	-0.0775056	-0.414256	0.593937	-0.178416	0.0124538
Ssa#CA039857	excision repair cross-complementing rodent repair deficiency, complementation group 4 [Homo sapiens]	0.0172519	-0.288055	-0.295365	0.65992	-0.436515	-0.644772	-0.164452	0.0754778	0.165373	0.0152285	0.0496666	0.326141	-0.0246679	0.193333	0.423521	0.561473
Ssa#CA039881	dystroglycan 1 preproprotein [Homo sapiens]	0.0948506	0.0405744	-0.204293	0.153489	0.352968	-0.0602176	-0.0492647	0.247305	-0.0101703	-0.17933	0.00257125	-0.0974289	0.138826	0.117128	0.0279831	0.0892023
Ssa#CA039913	PTPRF interacting protein binding protein 1 isoform 1 [Homo sapiens]	0.151962		0.158983		0.224451	-0.0448599	-0.19152	0.084379	0.335722	-0.133925	-0.12986	0.0353587	0.29247	0.0330265		-0.286555
Ssa#CA039928	vav 3 guanine nucleotide exchange factor isoform 1 [Homo sapiens]	0.0584442	0.0686178	-0.0258975	-0.125604	-0.103183	0.153278	-0.0426577	-0.121916	0.026275	-0.183985	0.229347	0.11683	-0.263754	0.224861	-0.0241136	0.0503516
Ssa#CA040320	L-pipecolic acid oxidase [Homo sapiens]	1.1652	0.942214	0.387845	0.244244	1.09853	0.902644	1.18073	0.0671573	0.319751	0.447008	-0.185738	0.469284	-1.38443	-1.23201	-0.98224	-0.9889
Ssa#CA040337	structural maintenance of chromosomes 1A [Homo sapiens]	0.415298	0.257219	-0.0607635	-0.129449	-0.103427	0.279221	-0.0095259	-0.0186161	0.166165	0.0317897	0.583332	0.18965	0.291739	0.0139941	0.0181793	-0.199224
Ssa#CA040440	tubulin, gamma complex associated protein 3 [Homo sapiens]	-0.133578	-0.130304	-0.15076	0.186819	-0.149862	-0.307987	0.217338	-0.102508	0.448771	-0.139544	-0.196653	-0.254516	0.0972797	-0.00314454	-0.215212	0.289637
Ssa#CA040649	BTB/POZ domain-containing protein KCTD9 [Salmo salar]	-0.132982	-0.0367705	0.17666	0.151202	-0.151777	0.217271	0.155641	-0.0022913	-0.0245087	-0.0589894	0.0293386	-0.0207258	-0.216172	-0.114807	0.144072	0.035745
Ssa#CA040710	glypican 4 [Homo sapiens]	-0.00970191	0.0977149	0.107452	-0.15402	-0.19031	0.0912114	0.171263	0.00311533	0.145126	0.207285	-0.165783	0.107715	0.298621	0.0933934	-0.830132	0.480157
Ssa#CA040781	cell adhesion molecule 4 [Homo sapiens]	0.0978538	-0.0229571	0.132957	0.229946	0.21116	0.102166	0.0865121		0.1524	-0.0735545	0.333658	0.0839723	-0.0669765	-0.257238	0.0882481	0.187981
Ssa#CA040842	CDC42-binding protein kinase beta [Homo sapiens]	-0.0753711			-0.0328337	-0.0205642	0.0647574	0.00145929		0.0997198	-0.219679		0.341495	-0.0095572	0.0298465	0.0149899	-0.0444928
Ssa#CA041020	Unknown	0.044187	0.294181	0.120613	0.238493		0.064809	0.119748	0.0610248	0.119912	-0.0554149	-0.0164064	-0.132842			0.0352562
Ssa#CA041029	Cathepsin B [Salmo salar]	-0.793563	0.199381	-0.891867	-0.435537	-0.591738	-0.452801	0.166585	-0.847707	0.654722	-0.4256	0.242249	-0.545021	0.211744	-0.64693	-0.117125	0.106369
Ssa#CA041082	transforming growth factor, beta receptor III [Homo sapiens]	-0.0604342	-0.699887	0.392208	-0.0832762	-0.0507728	0.137203	-0.14965	0.181903	0.149714	0.0373163	-0.259362	-0.372991	0.464455	0.691964	0.145648	-0.0612736
Ssa#CA041089	partitioning-defective protein 3 homolog [Homo sapiens]	-0.360752	-0.0122401	0.107541	0.131531	-0.0665437	0.308628	-0.0747698	-0.114423	-0.00810239	-0.0602959	0.0793159	0.0370989	0.0182443	-0.367786	-0.159806	0.559835
Ssa#CA041117	collagen type XI [Salmo salar]	-0.0610168	0.0977149	0.0405853	0.177087	-0.0470247	0.00251544	-0.145662	-0.0293987	-0.00689203	-0.127171	-0.121291	-0.264496	-0.177585	-0.230975	-0.267192	0.233221
Ssa#CA041134	semaphorin 4B precursor [Homo sapiens]	-0.133615	0.422078	0.073594	-0.227696	-0.0137721	-0.0919541	-0.133312	-0.0186161		-0.126993	-0.171508	0.23676	0.190486	0.0404672	-0.0386163	-0.00685003
Ssa#CA041251	Unknown	0.118377	0.140706	0.402414	0.22192	0.265024	0.431348	0.252923	0.134511	0.0455564	0.259029	-0.503706	-0.12395	1.07755	0.586056	0.505741	-0.0404817
Ssa#CA041520	integrin alpha chain, alpha 6 isoform b precursor [Homo sapiens]	0.232552	-0.117604	0.158983	0.0418269	-0.200387	-0.0696688	-0.174196	0.266629	-0.0750321	0.0108999	1.49909	-0.0371934	-0.0090431	-0.393472		0.115356
Ssa#CA041540	PR domain zinc finger protein 9 [Salmo salar]	0.197792	0.042058	-0.448541	0.286795	-0.133553	0.533398	0.116112		0.0266134	-0.0178743	-0.0369143	0.0165275	0.927128	0.278868	-0.239133
Ssa#CA042007	UDP-glucuronosyltransferase 2A2 [Salmo salar]	0.641269	0.596872	0.571425	0.315008	0.546843	0.40006	0.580102	0.332283	0.0348591	0.0952952	0.0854697	0.155661	-0.444486	0.0418409	-0.286621	0.177239
Ssa#CA042125	meprin A, alpha [Homo sapiens]	-0.0117331		0.317454	0.392554	0.163478	0.205925	0.103515		0.0257285	-0.0724969	0.262024	0.0658245	0.45125	0.228063	-0.0256769	0.231548
Ssa#CA042356	microsomal triglyceride transfer protein large subunit precursor [Homo sapiens]	-0.116737	-0.31159	0.00172923	0.17196	-0.116668	-0.426305	-0.0506624	-0.0623787	0.103746	-0.186474	-0.0766633	-0.0463693	0.376586	0.450792	0.0930859	0.254699
Ssa#CA043044	calcium activated chloride channel 2 [Homo sapiens]	0.0885342	-0.163016		0.0480737	0.15084	0.0134777	-0.0629299	0.342251	-0.237723	0.131602		0.245873		0.480242		-0.218097
Ssa#CA043466	Unknown	0.268072	0.314221	0.152056	0.264775	0.219397	0.198289	0.314321	0.199555	0.183545	0.0128742	0.136465	0.132137	0.0456374	-0.294887	-0.113633	0.0787378
Ssa#CA043489	tenascin XB-like protein [Salmo salar]	0.270143	-0.0105031	-0.04035	0.258493	0.177641	0.225207	0.115213	0.077462	0.203134	-0.246781		-0.133229	0.0469823	0.00758157	-0.133799	0.263132
Ssa#CA043659	apolipoprotein B precursor [Homo sapiens]	0.160651	0.14902	0.0604294	-0.129434	0.0203991	0.0361141	-0.00458381	0.180471	-0.0813875	0.208233	-0.0533272	0.063428	-1.15484e-05	0.0596515	-0.15381	-0.118372
Ssa#CA043920	solute carrier family 15 member 1 [Salmo salar]	-0.398825	-0.0105174		0.0691185		-0.0722642	0.295667	0.385444	0.285365	-0.172898	-0.093317	0.239817	0.457019	0.0198002	-0.0806023	0.347899
Ssa#CA044005	nuclear receptor co-repressor/HDAC3 complex subunit [Homo sapiens]	0.639329	0.388274	0.385227	0.211073	0.376414	0.299224	0.520902	0.0474593	0.200461	0.240759	0.434207	0.304457	-0.370624	-0.334283	-0.306302	-0.167274
Ssa#CA044010	similar to KIAA1783 protein [Homo sapiens]	0.143519	0.0596827	0.306514	0.249444	0.112891	0.0171107	0.519959	-0.271659	0.313374	0.102009	-0.0948902	-0.0161783	0.00122853	-0.185759	-0.114301	0.0606512
Ssa#CA045295	amine oxidase (flavin containing) domain 1 [Homo sapiens]	0.555484	0.111572	0.0793558	-0.208048	0.224944	0.171567	0.0886521	0.0319394	-0.0529636	-0.015903	-0.048771	-0.112733	-0.91801	-0.540019	-0.62348	-0.760985
Ssa#CA046385	phosphoinositide-3-kinase, regulatory subunit 3 (p55, gamma) [Homo sapiens]	-0.44729	-0.257219	-0.218227	-0.574497	-0.270479	-0.324674	-0.206512	0.0727563	-0.356572	-0.451914	-0.168901	-0.327056	-0.269303	-0.0899617	-0.0718271	-0.142395
Ssa#CA048268	ubiquitin specific protease 9, X-linked isoform 3 [Homo sapiens]	-0.162284		0.248791	-0.102221		0.0113849	0.258174	-0.150824	0.0715003		-0.0203268	0.0551673		0.118683	0.0483298	-1.14601
Ssa#CA048395	interleukin-1 receptor antagonist [Salmo salar]	0.0402838	0.0984747	0.135801	0.179106	0.081243		0.0422965	0.959272	0.0541056	-0.0047779	-0.0668908	-0.161401		0.135789	0.0130925	-0.0478752
Ssa#CA048632	amino-terminal enhancer of split isoform c [Homo sapiens]	0.169443	-0.309998	-0.192948	-0.102776	0.056964	0.209219	0.097223	0.539392	0.345442	0.0629049	-0.123294	0.033217	-0.0771679	0.0862022	0.0805068	-0.159676
Ssa#CA048665	SEC31 homolog A isoform 1 [Homo sapiens]	0.320702	-0.208957	0.240381	-0.148982	0.343005	0.606524	-0.123699	-0.00632421	-0.187885	-0.0781354	-0.31144	0.0433786	-0.36295	-0.371762	0.203802	0.020809
Ssa#CA048798	TBC1 domain family, member 19 [Homo sapiens]	0.593349	0.205399	0.201499	-0.012612	-0.00594205	0.175615	0.178518	-0.121657	0.0227325	0.173202	-0.0594028	-0.14036	-1.35966	-0.57981	-0.687204	-0.950953
Ssa#CA048936	nucleotide-binding oligomerization domains 27 [Homo sapiens]	0.61543	0.375797	0.438038	0.400455	0.253098	0.420493	0.496982	0.0673749	0.406165	0.269908	0.19945	0.248004	-0.487421	-0.734363	-0.34168	0.400765
Ssa#CA049714	feminization 1 homolog a [Homo sapiens]	0.044187	0.0694348	-0.242025	-0.0996454	-0.153466	-0.017391	-0.114933		0.00912371	-0.228974	-0.114441	-0.095028	0.161185	-0.334313	0.153963	0.142919
Ssa#CA051143	Unknown	-0.185746	-0.156334	-0.315213	0.109726	-0.228034	-0.0381136	-0.232524	-0.0569071	-0.122985	0.0441272	-0.164239	0.142398	0.105589	0.0308188	0.388323	0.390033
Ssa#CA051798	Unknown		-0.473348	-0.242647		-0.15442	-0.100084	-0.112864	0.105061		0.248229	-0.172285	0.0084454	0.20787		0.00131549	0.208176
Ssa#CA052207	phosphorylase kinase, beta isoform a [Homo sapiens]	1.47513	0.205587	0.468738	0.00578416	0.218482	-0.0486546	1.19426	0.166826	1.17674	0.0716483	0.0217587	-0.196729	-1.0317	-0.506175	-0.0576253	-0.104077
Ssa#CA054236	40S ribosomal protein SA [Salmo salar]	0.178615	0.0229355	0.237948	0.138904	-0.0184736	-0.205804	0.00442514	0.206472	-0.168175	0.139943	0.600228	-0.55194	-0.0706988	-0.233199	-0.416726	-1.39583
Ssa#CA055229	synaptotagmin-like 2 isoform e [Homo sapiens]	0.0402838	0.0857954		0.000951928	0.112537	-0.151222	0.00365081		0.31437	0.200968		-0.149715	0.0171595	-0.12396		-0.0378048
Ssa#CA055330	similar to Microtubule-associated protein 9 (Aster-associated protein) [Danio rerio]	-0.896318	-0.561469	-1.01817	-0.237957	-0.522565	-0.541093	-0.761122	0.0328681	-0.205979	-0.330536	-0.56867	-0.684829	0.167534	0.717388	-0.184597	-1.2264
Ssa#CA055479	eukaryotic translation initiation factor 2C, 1 [Homo sapiens]	-0.716285	-0.0089934	0.175101	0.286864	0.579226	0.563758	0.219857	-0.0905012	0.282509	0.285762	0.139117	0.0649869	0.255097	0.126802	0.123908	0.9407
Ssa#CA055624	CUE domain-containing 1 [Homo sapiens]	0.279531	0.11143	0.271489	0.441489	0.344524	-0.444548	0.104688	-0.271404	0.588941	-0.0458188	-0.15062	0.19279	0.0357139	0.122588	0.534719	0.738575
Ssa#CA056364	Na+/K+ -ATPase beta 2 subunit [Homo sapiens]	0.172326	-0.259861	-0.35045	-1.05741	1.75853	1.3178	0.612735	0.00347645	-0.577454	1.10898	0.0648115	0.0445481	-1.0394	-0.26616	-0.864326	-0.981731
Ssa#CA056834	DEAD (Asp-Glu-Ala-Asp) box polypeptide 59 isoform 1 [Homo sapiens]	0.20196	-0.205111	0.0123497	-0.167809	0.0853594	0.13895	-0.0835781	0.16455	0.167489	-0.00552817	0.0810327	0.226879	0.135597	-0.187022	0.179157	0.265724
Ssa#CA056843	ubiquitin protein ligase E3A [Salmo salar]	0.0720878	0.125245	0.187039	0.0743813	0.0744901	0.142213	0.099082	0.0242425	0.0426567	0.0939707	0.093286	0.172195	0.173748	0.44976	0.116274	0.253348
Ssa#CA056887	ZNF384 [Salmo salar]	0.241878	0.151488	0.137841	-0.156583	-0.202189	-0.0113447	0.00365081		-0.0540318	0.124051	0.187941	-0.14717	0.118081	0.0895412	0.129097	0.0469742
Ssa#CA057088	Elongation factor 1-gamma [Salmo salar]		0.295213	-0.0499505	-0.156677	-0.265139	0.00985665			0.0267947	0.153381	-0.092631	-0.263821	-0.473829	-0.176706	0.0248892
Ssa#CA057564	MUS81 endonuclease homolog [Homo sapiens]	0.237388	0.499004	0.282013	0.423127	-0.0830893	0.426519	0.346212	0.266288	0.838969	0.460456	0.352506	0.4689	0.00380902	0.670569	0.119538	0.396605
Ssa#CA057984	mitogen-activated protein kinase 10 isoform 3 [Homo sapiens]	-0.377108	0.125147	0.211588	-0.182775	0.290437	0.472946	0.0868449	0.100337	-0.060223	0.473921	0.161035	-0.200515	0.629266	0.195587	0.191695	0.774397
Ssa#CA058382	Sodium- and chloride-dependent GABA transporter 2 [Salmo salar]	0.216164	-0.080499	-0.297297	-0.131231	-0.2991	-0.229245	-0.0931542	-0.254911	-0.31434	-0.38147	-0.270525	0.341175	0.592275	-0.56267	0.763288	0.826286
Ssa#CA058675	potassium voltage-gated channel, shaker-related subfamily, beta member 2 isoform 1 [Homo sapiens]	-0.243955	-0.230144	0.182954	-0.173768	-0.207164	-0.0280497	-0.403335	0.416864	0.121733	-0.228648	-0.224724	0.0758769	0.0299947	-0.382301	0.0546658	-0.0386942
Ssa#CA058998	FYN-binding protein [Salmo salar]	-1.26093	0.573602	0.872068	0.396321	1.20456	0.535686	0.206309	0.789409	0.677907	1.40295	1.51709	0.617911	1.2741	0.148223	0.444328	1.10203
Ssa#CA059925	Unknown	0.48781	0.445806	0.750116	0.258305	0.227043	0.511028	0.540488	-0.131982	0.242199	-0.0923706	0.332224	0.699386	0.159607	0.113501	-0.174227	0.667232
Ssa#CA060748	Histone-lysine N-methyltransferase, H3 lysine-9 specific 3 [Salmo salar]	-0.249743	-0.0102448	-0.102203	-0.157367	-0.0755994	-0.0320936	-0.0824683	0.0275728	0.0598652	-0.101782	0.71848	-0.229357	0.104598	-0.320617	0.0919212	-0.0392975
Ssa#CA060811	Zinc finger protein ZFMSA12A [Salmo salar]	-0.165269	-0.155032	-0.0384663	-0.162292	-0.316149	-0.221436	-0.0566274	-0.116689	0.0412118	-0.262661	-0.146686	0.129644	0.101439	0.22644	0.44262	-0.150323
Ssa#CA060915	COL11A2 [Salmo salar]	0.248638	0.0145086	0.245229	0.0936417	0.004678	0.177935	-0.144142	-0.137529	-0.348781	-0.0657265	0.0125161	-0.207647	0.270085	-0.0463844	-0.223893	0.098769
Ssa#CA061005	RAB3A, member RAS oncogene family [Homo sapiens]	-0.138126	-0.0758729	-0.0184052	0.227707	0.481379	0.511525	0.251273	0.358775	-0.238856	-0.546643	0.386749	-0.429001	0.425765	-0.128153	0.213758	0.41831
Ssa#CA061541	PRKCA-binding protein [Salmo salar]	-0.122916	-0.519041	0.345256	0.0311487	0.0783326	0.176094	0.0481071	-0.065961	0.191273	0.237923	-0.0786207	-0.12673		0.199286	-0.0470923	-0.0698295
Ssa#CA061557	voltage gated channel like 1 [Homo sapiens]	0.849107	0.84565	0.368392	0.480179	0.922018	0.30935	0.877004	-0.143475	0.633541	0.693473	-0.0248128	0.37212	-0.27063	0.281135	0.307768	0.263691
Ssa#CA061607	testis expressed sequence 2 [Homo sapiens]	0.310395	0.0599914	-0.0964579	-0.275548	0.455959	0.185199	-0.797768	0.752502	-0.704871	-0.280742	-0.30841	0.0487976	-0.87248	1.42726	-1.06208	-0.408053
Ssa#CA061678	Transposable element Tc1 transposase [Salmo salar]	-0.0269859	-0.160129	0.076022	-0.0823554	0.108638	0.16259	-0.359962	-0.108068	-0.0771166	0.00732115	-0.520117	-0.352376	-0.549962	-0.290804	-0.216146	-0.174142
Ssa#CA061701	Heterogeneous nuclear ribonucleoprotein K [Salmo salar]	0.74213	0.606867	0.554202	0.217526	0.394482	0.442336	0.616016	0.037667	0.149453	0.503877	0.321837	0.0354055	-0.0628824	-0.000987878	-0.292966	0.211035
Ssa#CA061990	Protein-L-isoaspartate O-methyltransferase domain-containing protein 1 [Salmo salar]	0.205839	0.163463	0.284112	-0.116506	0.32428	0.244786	0.474329	-0.406553	0.429127	0.312743	0.146105	-0.135775	0.259397	0.684729	0.0706117	-0.517115
Ssa#CA062184	CTF18, chromosome transmission fidelity factor 18 homolog [Homo sapiens]	-0.277414	-0.134542	-0.0967498	0.0207241	-0.224877	-0.342349	-0.136636	0.478745	0.107201	-0.337636	0.0195286	-0.31302	0.0768041	-0.0706906	0.104625	-0.238178
Ssa#CA062679	transmembrane protein 67 [Homo sapiens]	-0.06339	-0.229189	-0.243597	-0.0401578	-0.0459144	0.102364	0.0554031	-0.0651496	-0.286027	-0.157402	-0.143468	-0.352232	0.0317941	-0.239233	-0.0540506	-0.0347354
Ssa#CA062701	CCR4-NOT transcription complex, subunit 1 isoform a [Homo sapiens]	-0.40942	-0.037582	-0.294953	0.144587	-0.689761	-0.306597	-0.487759	0.0889374	0.161491	-0.184521	0.107039	-0.0277817	-0.396791	-0.556507	0.533214	0.842389
Ssa#CA063509	K+ channel tetramerization protein [Salmo salar]	-0.447232	-0.0775571	-0.463563	-0.136729	-0.489157	-0.341456	-0.556547	0.138951	-0.0311494	-0.202978	0.158723	0.190161	0.133342	-0.00266253	0.213842	0.315374
Ssa#CA063528	isotocin precursor II	0.0719163	-0.0646885	0.185537	-0.0964619	0.0124764	-0.00502802	-0.02645	-0.107505	0.141863	-0.101989	-0.143468	0.121041	-0.115419	-0.0126479	0.0540341	0.239009
Ssa#CA063536	MLK-related kinase isoform 2 [Homo sapiens]	0.00472839	0.220215	-0.307247	-0.311602	0.0372418	-0.0729795	0.0897839	0.164051	-0.303134	-0.362377	-0.499626	-0.133761	0.353419	0.642718	0.883331	0.693213
Ssa#CA063660	talin 1 [Homo sapiens]	-0.38941	0.000135414	-0.315953	0.0751739	-0.21296	-0.159472	-0.315132	0.0823705	-0.0973397	-0.250097	-0.261289	-0.301941	0.00355047	0.805678	0.318816	0.0984451
Ssa#CB498711	early endosome antigen 1, 162kD [Homo sapiens]	1.84905	1.78994		1.53447	-0.0452284	0.841541	0.807576		2.73737	1.68828	2.17123	0.0529654	1.58313	1.72447		1.38981
Ssa#CB498739	properdin P factor complement 1 precursor [Oncorhynchus mykiss]	-0.207335	0.135773	0.219218	0.180835	0.341011	0.249293	0.139271	-0.0752272	0.426188	0.183735	0.216829	0.196394	-0.0685284	-0.287558	0.168841	1.24676
Ssa#CB498789	Unknown	-0.0600039	-0.013587	0.0474914		-0.134689	-0.246381	0.0795437			0.153381	-0.0217717	0.398343	0.06756	0.153326	0.233305	0.0195715
Ssa#CB498930	Unknown		-0.12064	0.181447	0.126062		0.0944942		-0.0625412	-0.103211	0.0642016	0.0396145	0.335214	0.134952	0.143395	0.0537887	-0.0880143
Ssa#CB498954	myosin, heavy polypeptide 9, non-muscle [Homo sapiens]	0.43014	0.153811	0.316751	0.00665273	-0.147066	0.13594	0.212864	-0.126749	0.446422	-0.0902459	0.126106	1.1247	-0.197078	-0.930221	0.106697	0.170981
Ssa#CB499143	ER degradation-enhancing alpha-mannosidase-like 1 [Salmo salar]	-0.147527	-0.175148	-0.136618	-0.0424602	-0.20404	-0.182811	-0.293486	0.185253	0.280633	-0.042854	0.261803	-0.244308	0.161806	0.0939865	0.259095	0.200439
Ssa#CB499180	Zinc finger protein ZFMSA12A [Salmo salar]	0.0750225	-0.0628695		0.066916	-0.105631	-0.289166	-0.159903		0.0664031	-0.0648068	-0.322841	-0.428299	0.0450659	-0.284014		-0.326764
Ssa#CB499337	similar to MGC86555 protein [Danio rerio]	0.165959	-0.0677975	-0.00432697	0.0414684	0.14312	0.112322	-0.15828	-0.162343	-0.0481905	0.041243	0.0935624	0.185202	-0.115079	-0.155605	0.276544	0.14699
Ssa#CB499445	unc-51-like kinase 1 [Homo sapiens]	-0.40132	0.0238397	0.08436	-0.044982	0.113861	-0.0522834	0.0280738	-0.146442	-0.45791	0.410777	0.0886706	-0.163922	0.377083	-0.205737	-0.00117411	0.817752
Ssa#CB499507	HEAT repeat containing 5B [Homo sapiens]	-0.092233	-0.140525	-0.154353	0.18243	0.0318833	-0.0118076	0.0579927	0.0159484	0.00709286	-0.269534	0.398037	-0.0447115	0.419307	0.222278	0.0909192	0.143986
Ssa#CB499542	UDP-Gal:betaGlcNAc beta 1,4- galactosyltransferase 3 [Homo sapiens]		0.150249	0.0131638	0.113802	0.105531	0.0142723	0.0615138	-0.0509534	0.219741	0.0848804		0.111939	0.112938	-0.00804391		-0.25575
Ssa#CB499577	retinoblastoma-associated factor 600 [Homo sapiens]	0.0346369	-0.437675	-0.625169	-0.0741854	-0.916017	-0.360922	-0.104779	-0.408455	-0.153378	-0.313107	-0.0291313	-0.247528	-0.389977	-0.488044	0.0893235	-0.107646
Ssa#CB499612	Unknown	-0.459762	-0.313042	-0.296616	0.248634	0.881312	-0.621482	0.903471	0.669056	-0.250877	0.221887	-0.204786	-0.768422	-0.551369	0.657657	-0.631012	-0.981668
Ssa#CB499680	nuclear autoantigen isoform 2 [Homo sapiens]	-0.201097	0.225024	0.146516	-0.284797	0.0419177	0.101396	-0.255968	0.153519	-0.243201	-0.287164	-0.412468	-0.36072	-0.243473	-0.0160945	-0.423507	-0.242019
Ssa#CB499773	transcription factor 3 [Homo sapiens]		0.144045	0.0561032	0.0692975	-0.0514341	0.0281584	0.27426	0.0539599	0.210734	-0.670751	0.0699179	0.16209	-0.00648012	-0.732159	0.213061	-0.0160509
Ssa#CB500199	Unknown	0.260743	-0.0105031	0.334844	-0.0685445	0.147374	0.0322313	-0.093173	-0.0919019	0.0831036	0.0118398	-0.0766633	0.161834	0.366004	0.240097	-0.171715	0.156261
Ssa#CB501299	non-SMC condensin I complex, subunit H [Homo sapiens]	2.7347	3.0047	2.99013	2.08374	3.22159	2.74166	2.95152		3.56662		3.97165	2.48475	-1.90288		1.6474
Ssa#CB502593	PR domain zinc finger protein 9 [Salmo salar]	0.228928	0.437403	0.197526	0.512728	0.622859	0.546769	0.184729	0.255926	0.101301	0.226032	0.145868	0.25606	0.122163	0.460613	-0.00290711	-0.245525
Ssa#CB503136	transducin beta-like 1X [Homo sapiens]	-0.0481371	-0.219661	-0.208424	-0.26527		0.0134859			-0.449487	0.728983		0.0745129	-0.0177989	-0.124363	-0.0810336	0.181855
Ssa#CB503308	Unknown		-0.086151	-0.0809034	0.180723	-0.0285577	0.388645	0.214037	-0.137388	0.386515	0.0260741	-0.0116939	-0.280459	0.209704	-0.0160597		0.511294
Ssa#CB503350	FTZ-F1 related protein [Oncorhynchus mykiss]	0.158227	-0.218779	0.408208	0.011683	0.0676735	0.190991	0.153957	-0.0075803	0.0699959	0.0106838	0.0151719	-0.0516	-0.194604	0.0661636	0.213483	0.0638696
Ssa#CB503941	retinoic acid induced 14 [Homo sapiens]	0.636279	0.618481	0.75362	0.264564	0.35035	0.548774	0.72477	0.0707398	0.311743	0.0225372	-0.253965	0.358175	1.58936	1.21004	-0.211371	0.13523
Ssa#CB504204	Aldehyde dehydrogenase family 9 member A1-A [Salmo salar]	-0.277814	-0.136125	-0.237161	-0.455182	-0.357067	-0.40073	-0.285512	-0.146654	-0.0565138	-0.166003	-0.0541922	-0.579023	-0.111961	0.113645	-0.0737083	0.259104
Ssa#CB504252	mediator complex subunit 1 [Homo sapiens]	0.19971	0.00948772	0.256083	0.182918	-0.210041	0.0681442	0.1331	-0.0307928	0.179477	0.345671	0.40913	-0.152551	0.317018	0.198828	0.0988667	0.2253
Ssa#CB504477	nuclear factor I/X (CCAAT-binding transcription factor) [Homo sapiens]	-0.0460379	-0.0860129	-0.175043	0.0366812	0.239403	-0.054183	0.0335271	0.166311	-0.126167	-0.0895666	-0.232092	0.221865	0.315497	0.255977	0.0103188	-0.178872
Ssa#CB504784	Chloride intracellular channel protein 5 [Salmo salar]	0.0763046	0.62066	0.233308	-0.355327	-0.174662	0.274977	0.305354	-0.286184	0.182011	0.308353	0.0855196	0.215896	-0.256184	-0.178052	-0.213442	-0.300228
Ssa#CB504841	galectin 4 [Homo sapiens]	0.0444033			-0.101323	0.0612255	-0.0438102	0.116112	-0.0625412		0.125464		-0.0355128	-0.106936	-0.204585	0.00847689	-0.120558
Ssa#CB505023	odd-skipped related 1 [Homo sapiens]	0.256271	0.207216	0.131148	0.0386434	-0.205177	0.176872	0.44959	0.0939627	0.0404801	-0.135734	-0.123294	0.0627144	0.198311	0.177367	-0.207306	0.434154
Ssa#CB505759	Unknown	-0.0650356	-0.086151	0.615373	-0.0028386		0.0134777	0.0603938	-0.0725559	-0.179354	-0.0343066		0.249356	0.697723	0.416816	-0.178425	0.260947
Ssa#CB505954	WD repeat domain 32 [Homo sapiens]	0.484357	0.831793	0.347229	-0.168678	0.0601046	0.394008	0.239962	0.166019	0.351606	0.450199	0.139193	-0.0751334	-0.0767481	-0.563405	-0.110484	-0.837245
Ssa#CB506109	NEDD4 family-interacting protein 1 [Salmo salar]	0.302248	-0.344046	0.0456902	0.0809491	0.0604742	0.0713796	-1.04211	0.0371884	0.0919819	-0.2948	-0.55286	-1.22976	0.515343	-0.467084	0.0130663	-0.859209
Ssa#CB506170	GC-rich sequence DNA-binding factor candidate isoform 2 [Homo sapiens]	0.134562	0.175162	0.070173	0.013587	0.375456	0.317993	0.419182	0.091255	0.140887	0.0416921	-0.182131	-0.102067	0.267504	0.239256	0.186806	0.200969
Ssa#CB506335	Guanine nucleotide-binding protein GI/GS/GT subunit beta-1 [Salmo salar]	0.485986	0.166713	0.0728875	0.080386	0.202136	0.0400382	0.196464	0.13928	0.257282	0.398768	-0.118528	-0.0341618	-0.461737	-0.344599	-0.303331	-0.04342
Ssa#CB506377	dynactin 1 isoform 1 [Homo sapiens]	0.265035	-0.218902	-0.114925	0.171084	0.00259405	-0.317114	-0.129673	-0.293586	0.132954	0.0536039	0.264686	0.107161	-0.473083	0.238392	0.054323	-0.0531485
Ssa#CB506998	oocyte protease inhibitor-1 [Oncorhynchus mykiss]	-0.141888	0.0163307	-0.110763	0.437954	0.447376	0.21883	0.107994	0.0318317	0.216539	0.239172	0.284249	-0.299631	0.0241908	0.196459	0.208304	0.804612
Ssa#CB507021	Cell division protein kinase 2 [Salmo salar]	-0.230019	0.351185		-0.0370677	-0.0992386	-0.00876888	-0.00458381	0.0782506	-0.333632	-0.0238922	-0.0164064	-0.144001	0.0624163	0.196595	0.123816	-0.162597
Ssa#CB509078	Rab interacting lysosomal protein-like 1 [Homo sapiens]	-0.190018	-0.170003	-0.211205	-0.352932	-0.274632	-0.0562309	0.0214083	-0.0332712	0.108034	-0.184099	-0.0586883	0.0155481	0.0248165	-0.186947	0.123416	0.135017
Ssa#CB509302	Alpha-actinin-1 [Salmo salar]	0.301367	0.171306	-0.101713	-0.012974	0.294908	0.255405	0.417806	0.238448	0.0395254	0.0638662	0.0141671	0.248763	-0.34217	-0.134353	0.35301	0.139419
Ssa#CB509492	Similar to ankirin repeat and SOCS box-containing protein 14 [Oncorhynchus mykiss]	0.228809	0.122721	0.0827052	-0.357866	-0.082958	0.221404	0.309331	-0.370036	-0.0400637	0.273373	0.490491	-0.33541	-0.123267	-0.524116	0.494408	0.347056
Ssa#CB509741	COL11A2 [Salmo salar]	0.0791667	-0.122014	0.258085	-0.0319808	0.173587	0.711466	0.494164	-0.211688	-0.0854584	-0.213861	-0.201266	-0.158867	0.0819652	-0.160271	-0.14837	0.23579
Ssa#CB509794	retinoblastoma binding protein 8 isoform a [Homo sapiens]	0.0106907	-0.225059	-0.278978	-0.193997	-0.395272	-0.0874904	0.00148603	-0.224287	0.0951348	-0.226073	0.0398361	-0.191499	0.470079	-0.091853	0.0223091	0.114485
Ssa#CB510103	potassium channel, subfamily K, member 1 [Homo sapiens]	0.0925035	-0.386844	-0.0787742	0.121076		-0.0410323	-0.112864		0.07643		0.12868	0.0773109	0.164349	0.567612	0.613775	0.0192235
Ssa#CB510521	DENN/MADD domain containing 4B [Homo sapiens]	-0.245316	0.0808856	-0.0971709	-0.154147	-0.188171	-0.10318	0.126675	0.073114	-0.0171146	-0.016086		-0.284898		0.229341	0.0531244
Ssa#CB510881	urotensin 2 receptor [Homo sapiens]	0.171165	0.0525342	0.254367	0.0568187	-0.07369	0.166204	0.154271	0.422783	0.159504	0.214775	0.24849	0.0971911	-0.538696	-1.19443	-0.029872	-0.562764
Ssa#CB511028	Unknown	0.383317	0.207216		-0.0219675	0.224451	0.0642489	-0.246368		-0.00724217			-0.0832184	-0.00848283	0.0687417	-0.135078	0.196934
Ssa#CB511242	similar to AT rich interactive domain 1A (Swi1 like) [Danio rerio]	-0.348338	-0.328231	-0.0678013	0.0400578	-0.0470247	0.434074	-0.0250178	0.163673	-0.224555	-0.603912	0.180692	0.135504	0.0913912	-0.063752	-0.333586	0.519084
Ssa#CB511652	kinase C delta type [Salmo salar]	-0.176672	-0.285481	0.00389085	0.389355	0.43129	-0.0350424	0.257535	-0.14035	-0.0001979	-0.304215	-0.751195	-0.594169	-0.105349	-0.273258	-0.832112	-0.868519
Ssa#CB511665	bicaudal D homolog 2 isoform 1 [Homo sapiens]	-0.0667131	-0.0585487	-0.308157	0.00216238	-0.048998		-0.160107	-0.256214	0.0765085	0.423651	-0.0217717	0.0088316	0.13498	-0.00912658	0.182783	0.156261
Ssa#CB512071	COP9 constitutive photomorphogenic homolog subunit 2 [Homo sapiens]	0.00138793	0.23609	0.011658	0.180012	-0.269145	0.104906	0.0974921	0.189074	0.467202	0.0648973	0.499327	-0.0274157	0.223655	0.216825	0.272513	0.0868661
Ssa#CB512220	rotatin [Homo sapiens]	0.0877111	0.0691316	0.177707	-0.110487	-0.126751	0.136177	-0.0471621	-0.160167	0.453359	0.0428223	0.244928	0.390969	-0.176343	-0.299679	0.259207	0.371983
Ssa#CB512277	protocadherin 18 precursor [Homo sapiens]	-0.16426	-0.0908281	0.14622	0.247541	0.0991641	0.0861242	0.106801	-0.09528	0.0159862	0.0494746	-0.0646732	-0.167513	0.32583	0.295836	-0.0722493	0.355051
Ssa#CB512304	proline dehydrogenase 1 [Salmo salar]	0.366441	-0.303161	0.167796	0.85751	-0.520253	-0.533102	-0.0677018	0.0646857	1.54704	1.6328	0.537687	0.53521	-1.69675	-2.41499	0.213666	0.439258
Ssa#CB512417	vacuolar protein sorting 8 homolog isoform b [Homo sapiens]	-0.134387	0.0995308	0.172508	-0.0244433	-0.0825421	-0.0722642	-0.106833		0.0257285	0.0260741	-0.0766633	0.0198311	-0.00208641	-0.189504	0.0248892	-0.00934253
Ssa#CB512425	Fanconi anemia complementation group D2 isoform a [Homo sapiens]	-0.240482	-0.364723	-0.332043	0.118981	-0.366111	-0.213763	-0.160559	-0.273707	0.0338636	-0.335311	0.384636	0.14888	0.611078	0.177007	0.469652	0.553256
Ssa#CB512712	myotubularin-related protein 3 isoform c [Homo sapiens]	0.100864	0.0458616	0.181447	0.0122474	-0.212613	-0.0153642	-0.160107	0.114057	0.0317168	-0.0231019	0.262024	0.156134	-0.291956	-0.265453	0.250054	0.106729
Ssa#CB512796	chondroitin polymerizing factor [Homo sapiens]	0.193792	0.120793	0.119623	0.040723	-0.00753664	0.321014	0.687835	0.282717	-0.180916	-0.0722865	0.0130326	-0.256261	-0.385114	-0.161779	0.0108549	-0.19288
Ssa#CB512961	Cas-Br-M (murine) ecotropic retroviral transforming sequence b [Homo sapiens]	0.438878	0.0463867	-0.0158133	0.179518	-0.0948671	-0.150198	-0.0489315	0.238178	-0.275071	0.0606794		-0.349662		-0.106185	0.00516569	-0.406961
Ssa#CB513026	target of myb1-like 2 isoform 3 [Homo sapiens]	0.575653	0.13441	0.263959	0.147427	0.273819	0.217229	0.218831	0.3848	-0.480895	0.0959995	0.173046	-0.468557	-0.272042	-0.458927	-0.131055	-0.165256
Ssa#CB513054	STAT1a [Salmo salar]	3.59429	3.23881	0.213923	1.13323	3.0543	2.4692	2.87374		2.93808	2.40117	1.51282	1.4793			0.175846
Ssa#CB513104	Galectin-3-binding protein precursor [Salmo salar]	0.220524	0.509035	0.283061	0.0968364	0.291567	0.0635549	0.132872	0.073114	0.125978	0.000225455	-0.206563	0.0563042	-0.383033	-0.483851	-0.04783	-0.0415604
Ssa#CB513116	acetyl-Coenzyme A carboxylase alpha isoform 2 [Homo sapiens]	0.313197	-0.023425	0.785106	-0.0429275	0.114529	0.0645058	0.477393	0.0680491	-0.0234452	0.260325	-0.233443	-0.117018	0.193505	-0.176706		-0.176079
Ssa#CB513239	laminin, beta 2 precursor [Homo sapiens]	0.0549431	-0.14358	0.00640315	-0.185792	-0.154509	-0.0986047	-0.194954	-0.153649	-0.185654	-0.376225	-0.0972923	-0.0304617	-0.288446	-0.264343	-0.406467	-0.598668
Ssa#CB513257	deafness locus associated putative guanine nucleotide exchange factor [Homo sapiens]	0.622835	-0.152132	-0.150346	-1.01184	-0.239103	-0.441114	-0.269032	-0.492282	-1.16346	-0.787045	-0.119719	0.26208	0.430523	1.33267	-1.11433	0.0766305
Ssa#CB513366	Phosphatidylinositol-binding clathrin assembly protein [Salmo salar]	0.205129	0.253742	-0.074584	-0.128121	0.00472866	0.134356	0.00431908	0.107687	-0.0897081	0.148357	-0.128474	0.252433	0.0412595	-0.0160597		0.213408
Ssa#CB513367	synaptotagmin VI [Homo sapiens]	0.0666076	-0.723186	-0.245012	0.0694304	-0.0285577	-0.0520977	-0.0514068	0.0884453	-0.0272358	-0.0968885		0.129104	-0.00555548	-0.0881982	0.156384	0.2023
Ssa#CB513426	26S proteasome non-ATPase regulatory subunit 4 [Salmo salar]	0.870835	0.738392	0.439025	0.585602	0.595716	0.571248	0.674861	0.419832	0.619279	0.701521	0.329921	0.476379	-0.300353	-0.593173	-0.325949	-0.00605628
Ssa#CB513500	DNA ligase IV [Homo sapiens]	0.194235	0.223477	0.102685	0.0614746	-0.0470247	0.0209765	0.0607354	-0.154111	0.147879		-0.0414476	0.124279	0.257194	0.0319991	0.123816	0.0304506
Ssa#CB513605	Polypeptide N-acetylgalactosaminyltransferase 2 [Salmo salar]	-0.141218	-0.0682508	0.543148	0.423741	0.206513	0.114221	0.186406	0.257835	0.0180708	0.146123	0.00513022	0.136657	-0.467343	-0.477033	-0.363398	0.437949
Ssa#CB513721	TGF-beta induced apoptosis protein 12 [Homo sapiens]	0.360689	0.0992806	0.314907	-0.0414433	0.396117	0.317271	0.299822	0.201244	-0.0284535	-0.03891	0.00743958	-0.00660494	0.195108	-0.148236	-0.23069	-0.265734
Ssa#CB513752	Splicing factor U2AF 35 kDa subunit [Salmo salar]	0.894976	0.280467	0.495528	0.168959	0.47782	0.600278	0.603036	0.070489	0.220848	0.329265	0.512933	0.334424	-0.218298	-0.348108	-0.165182	0.178341
Ssa#CB513760	DDHD domain containing 2 [Homo sapiens]	0.541353	0.196089	0.139118	0.175296	0.277485	0.106975	0.216241	0.0851486	-0.336984	0.510218	-0.135179	0.214841	-0.289023	-0.036948	-0.162773	-0.764541
Ssa#CB513785	mediator complex subunit 27 [Homo sapiens]	-0.0395255	0.0718482	-0.0184922	-0.438439	-0.402726	-0.021404	-0.126879	-0.102101	-0.0258264	0.116122	0.0116702	-0.480776	-0.172391	-0.531816	-0.0787955	-0.156604
Ssa#CB513842	synaptotagmin-like 4 (granuphilin-a) [Homo sapiens]	-0.342346	0.246559	0.0346175	0.222557	0.10988	0.288051	0.211275	-0.0585291	0.0634423	0.212892	-0.0335184	0.194626	-0.144411	-0.245899	-0.151593	0.40941
Ssa#CB513905	Serine/threonine-protein kinase SRPK3 [Salmo salar]	-0.0734554	0.651255	0.309002	-0.239738	-0.0257685	0.696811	-0.065403	0.230925	0.446605	0.296769	0.647456	0.451985	-1.82542	-0.724246	-0.527324	-0.462191
Ssa#CB513950	sperm associated antigen 9 [Homo sapiens]	0.195291	0.757592	0.0341097	0.160581	-0.0200826	0.112198	0.380677	-0.045051	0.280886	0.20794	0.011387	0.139318	0.0949511	-0.321309	-0.0144633	0.668209
Ssa#CB514236	semaphorin 5A [Homo sapiens]	0.502987	0.490159	0.615437	0.415437	0.0911692	0.817093	0.581111	0.272397	0.192364	0.416333	0.0643759	-0.039106	-0.497104	-0.20272	-0.339231	-0.0431596
Ssa#CB514677	Unknown	0.77011	0.644922	0.537068	0.428553	0.518128	0.693424	0.915307	0.0913649	0.360194	0.421976	0.402645	0.295626	0.0234951	0.212881	-0.0104327	0.0430574
Ssa#CB514695	glutamate receptor KA2 precursor [Homo sapiens]	0.0925035	-0.00809354		0.153184	-0.0187034	-0.0726907	0.096632			0.156199	-0.0784623	-0.164511	-0.00442004	0.241546	-0.100758	0.0697017
Ssa#CB514764	bromodomain PHD finger transcription factor isoform 1 [Homo sapiens]	-0.371233	0.0984747	0.121489	-0.0688053	0.00840974	0.0447276	0.0422965	0.338976	0.0280726	-0.133925		-0.0449038	0.0886614	0.0114205	-0.100758	-0.0672857
Ssa#CB515069	Atlastin-2 [Salmo salar]	0.00145302	-0.225899	0.234556	-0.0973411	-0.0514458	-0.00950504	-0.236711	-0.111206	-0.0162386	-0.0461162	-0.185668	-0.223068	-0.00954748	-0.164761	-0.092282	0.0921068
Ssa#CB515164	acidic alpha 1 syntrophin [Homo sapiens]	-0.132982	-0.371965	0.181447	-0.263027	0.0433715	-0.281364	-0.263625		0.5022	-0.0134856	0.0699179	-0.35463	0.0450659	-0.112682	-0.133053	-0.145107
Ssa#CB515243	Unknown	0.0686507		0.0536816		0.0862787	-0.388557	0.103515	-0.0942916	-0.184898	-0.0554149	0.0293386	0.0231312	0.134952	-0.0472306	-0.100758	-0.1441
Ssa#CB515251	Dmx-like 2 [Homo sapiens]	1.12852	0.244309	0.246111	0.421194	1.48277	0.295107	1.60178	-0.113843	1.42546	1.68843	1.7959	0.0088316	-0.152781	0.885078	0.843108	0.893061
Ssa#CB515276	hypothetical protein [Danio rerio]	-0.162284	0.00468103	0.0204993	-0.155599	-0.407564	0.101751	-0.114933	-0.113843	-0.00515672		0.15721	-0.314012	-0.126458	-0.268596	0.195451	-0.00758389
Ssa#CB515365	SEC31 homolog A isoform 3 [Homo sapiens]	0.780578	0.487612	0.340901	0.232579	0.147491	0.350031	0.469685	0.0807351	-0.0489706	0.379598	0.428895	0.144716	-1.24585	-1.01517	-0.852011	-0.820722
Ssa#CB515369	mediator complex subunit 23 isoform a [Homo sapiens]			0.151092	0.0480737		-0.0785588	0.265905		-0.0777833	-0.213424	0.0987264	0.030713	-0.129743	0.0763175	0.0212406	0.507244
Ssa#CB515372	RAB11 family interacting protein 4 (class II) [Homo sapiens]	0.0674015	0.274875	0.154224	-0.0973649	0.225909	0.224534	0.0560096	0.0122755	-0.0404564	0.108024	0.363138	-0.409158	0.0522623	-0.193966	0.182678	0.53996
Ssa#CB515386	development and differentiation enhancing factor 1 [Homo sapiens]	0.190655	-0.0105174	-0.0440848	0.00783256	0.26507	0.26928	0.168029	-0.416911	-0.279878	-0.0432906	0.0319517	0.0988861	-0.0453741	0.241546	-0.0822877	0.127048
Ssa#CB515442	glyceraldehyde 3-phosphate dehydrogenase [Oncorhynchus mykiss]	0.283612	0.609624	0.64322	0.46514	0.611581	0.824493	0.734074	0.135449	0.584684	0.545697	0.464727	0.576681	0.0947449	-0.0268853	0.157606	1.35645
Ssa#CB515886	myelin transcription factor 1 [Homo sapiens]	0.346145	0.0610774	0.160107	-0.0552109	0.141556	0.254033	0.145294	-0.0414608	-0.0559313	0.103543	0.044624	0.162944	-0.449879	-0.196922	-0.292361	0.173883
Ssa#CB516009	cadherin related 23 isoform 1 precursor [Homo sapiens]	-0.0807592	-0.0353548	0.21762	0.00872793	0.119433	0.220245	-0.0739538	-0.207223	0.201054	0.235572	-0.0431645	-0.220939	0.0450857	-0.0961454	-0.0989711	0.388201
Ssa#CB516273	transmembrane protein 63C [Homo sapiens]	-0.00533659	-0.11959	-0.0680395	-0.236566		0.232488	0.107239	-0.0625412	-0.158724	-0.0343066	0.083806	-0.305457	-0.125304	0.114513	0.21824	0.24989
Ssa#CB516327	similar to DNA binding protein p96PIF [Danio rerio]	-0.060681	0.016557	-0.323406	-0.228383	-0.102386	-0.369071	-0.259481	-0.184513	0.186997	-0.131861	0.0666955	0.111324	0.193181	0.419874	-0.0599803	-0.293585
Ssa#CB516347	Gap junction Cx32.2 protein [Salmo salar]	0.150313	-0.0399155	-0.0305157	0.0923923	-0.0125629	0.344539	0.0053833	-0.211639	0.329858	0.0944355	0.0319517	0.00231008	0.121208	-0.215662	0.0132031	-0.0143298
Ssa#CB516378	Ectonucleotide pyrophosphatase/phosphodiesterase family member 2 precursor [Salmo salar]	0.0735918	0.151884	-0.0647783	0.256954	0.013077	0.420955	0.138766	0.0639895	0.34399	0.20552	0.261754	-0.200625	-0.2032	0.197044	0.068435	0.247248
Ssa#CB516524	Calcium/calmodulin-dependent protein kinase type II gamma chain [Salmo salar]	-0.218722	-0.0634795	-0.0471166	-0.065964	-0.0943715	-0.0434454	-0.0514864		0.0798713	-0.0714051	-0.0117247	-0.177385	0.0504072	-0.016868	0.401201	-0.241684
Ssa#CB516556	T-box 15 [Homo sapiens]	-0.0667131	-0.2193	0.13355	-0.15849		-0.125139	0.408028	-0.262145	-0.225717	-0.0231633	-0.0766633	0.119546	0.49381	0.06607	0.350774	0.26513
Ssa#CB516570	G alpha s/olf-2 protein [Oncorhynchus mykiss]	-0.0419517	0.130538	0.265928	0.150173	0.160982	-0.0420468	0.0587697	0.224967	0.0606404	-0.0993263	-0.0417393	0.177061	0.63614	0.0530277	0.13237	0.24454
Ssa#CB516723	Polypeptide N-acetylgalactosaminyltransferase 2 [Salmo salar]	0.172583	0.291245	-0.246427	0.121823	0.088073	0.130578	0.115749	-0.119191	-0.161081	0.209747	0.160784	-0.560925	0.196418	0.214152	-0.0125908	0.279914
Ssa#CB516752	pepsinogen [Oncorhynchus mykiss]	-0.0711911	0.0770046	0.151092	0.10956	-0.0332806				-0.125555		-0.00986232	-0.203376	-0.00442004	0.279106	-0.23611	0.14942
Ssa#CB516838	Zinc finger CCHC domain-containing protein 6 [Salmo salar]	-0.0185135	-0.215717	-0.0414968	-0.0777373	-0.296434	-0.236348	-0.134886	0.0865024	0.236264	0.0613248	0.0422642	-0.43247	0.599721	0.569606	0.18965	0.284002
Ssa#CB517103	integrator complex subunit 2 [Homo sapiens]	-0.0916212	0.263467	0.238557	0.251233	0.203704	0.0599725	0.346533	-0.11411	0.222401	0.294743	0.12472	0.336928	-0.0597282	-0.167992	0.0676191	0.558274
Ssa#CB517125	zinc finger protein 64 isoform b [Homo sapiens]	0.490443	0.494829	0.0728271	0.100106	0.11242	0.22773	0.107551	0.101201	0.167051	-0.0373018	0.203262	0.263594	-0.544531	-0.404009	-0.278193	0.106973
Ssa#CB517305	Solute carrier family 25 member 40 [Salmo salar]	0.125521	0.0887885	0.115531	-0.0466348	-0.051398	0.146393	-0.0220898		-0.0944836	0.0636093		-0.0940752	0.0481923	0.0621825	-0.0911312	0.199647
Ssa#CB517389	sorting nexin family member 27 [Homo sapiens]	-0.104474	-0.0589717		0.099634	0.0061085	-0.10318		0.342251	-0.0804879		0.337114	0.0608707	0.0365987	-0.0612534	-0.171715	-0.138985
Ssa#CB517411	peroxisomal biogenesis factor 14 [Homo sapiens]	-0.00742126	-0.120634	0.0875653	0.126431	0.316563	-0.0164088	0.214841		-0.00642495	0.211096		-0.406957		-0.229956	-0.0806023
Ssa#CB517510	glomulin [Homo sapiens]	-0.0959568	0.0977149	-0.357451	-0.154456	-0.231602	-0.294451	-0.0635315	0.264707	-0.226213	-0.0757344	0.138592	-0.302266	0.118879	-0.0153386	-0.0350485	-0.257228
Ssa#CB517643	acyl-CoA synthetase family member 3 [Homo sapiens]	0.268157	0.111833	-0.186381	0.0134334	0.28083	-0.0284378	0.222388	-0.101237	0.0484183	-0.16005	-0.0466518	-0.0940447	0.114978	-0.330656	-0.085345	0.236235
Ssa#CB517693	Sec24-related protein D [Homo sapiens]	0.106903	0.00375327	0.103232	0.0425215	0.0727168	0.327279	0.138761	0.148838	-0.0837968	0.073334	0.0835738	-0.418534	-0.11381	-0.0647799	-0.114878	0.0605874
Ssa#CB517708	kinesin family member 5B [Homo sapiens]	-0.272267	-0.315931	0.0735129	-0.560322	-0.264452	-0.0068386	0.0576955	-0.144727	-0.795485	-0.657398	-0.335708	-0.119842	0.010011	0.406621	-0.0595727	0.161774
Ssa#CB517903	Adiponectin receptor protein 1 [Salmo salar]	-0.342423	-0.277951	-0.19184	-0.297922	-0.0452284	-0.18613	-0.351011	0.557912	-0.0189442	0.0374149	-0.252174	-0.0265823	-0.161359	-0.0935214	-0.0201702	-0.243097
Ssa#CB517995	neuroligin 3 [Homo sapiens]	0.368717	0.359951	0.0110725	-0.130356	0.0322841	0.194039	-0.0667639	0.073114	0.150146	-0.0253207		-0.132382	0.119572			0.0470673
Ssa#CB518090	leprecan-like 1 [Homo sapiens]	0.482843	0.158859	0.426277	0.497052	0.710907	0.317934	0.500508	0.0317518	0.172753	0.294453	-0.0835078	-0.0422616	-0.26249	0.19106	-0.154117	-0.0691101
Ssa#CK873543	Calpain small subunit 1 [Salmo salar]	0.397441	-0.133837	0.327508	0.351424	0.6621	0.340308	0.432941	-0.0244208	0.367742	0.110194	-0.0215387	-0.0273085	-0.291865	-0.13378	0.463445	0.292878
Ssa#CK873572	flightless I homolog [Homo sapiens]	-0.0518127	-0.161619	-0.136838	0.18206	-0.183226	0.124182	0.00799472	0.142759			0.0987264	-0.0343748	0.20787	0.249523	-0.0278751	0.308661
Ssa#CK873606	Unknown	0.834887	-0.486297	-0.0105258	-0.493983	0.124298	-0.120487	-0.222135	-0.194281	-0.033301	-0.344693	0.396136	-0.121754	-0.563999	-0.742621	-0.347811	-0.954326
Ssa#CK873644	hypothetical protein [Danio rerio]	-0.0366973	-0.0110136	0.269106	0.23021	0.0549379	0.472666	-0.164828	-0.119387	-0.0619616	0.313758	-0.0534173	0.0402342	0.344218	0.0421861	-0.135078	0.348722
Ssa#CK873709	SET binding factor 2 [Homo sapiens]	-0.162284	0.119508	0.151092	-0.0309943		0.0712131	0.0603938	-0.0186161	-0.104014	-0.0118972		0.273483	0.0483737		0.00847689	0.287848
Ssa#CK873801	Dynamin-1-like protein [Salmo salar]	-0.683898	-0.637318	-0.636933	-0.364837	-0.719266	-0.576178	-0.597137	-0.172814	-0.431971	-0.640396	-0.203923	-0.319128	-0.126409	-0.363815	0.203014	-0.211226
Ssa#CK873932	AF434166_1 sodium bicarbonate cotransporter [Oncorhynchus mykiss]	-0.0390977	0.116084	0.226473	0.196709	0.341345	0.23746	0.160491	0.1795	0.170546	0.294451	0.118133	-0.0590515	0.468753	0.0904659	0.299438	0.551528
Ssa#CK874321	AP-2 complex subunit beta-1 [Salmo salar]	0.0875409	-0.356696	-0.0561425	0.147902	-0.0598249	0.0664067	-0.0757787	0.142806	0.162829	-0.158811	-0.119739	-0.514619	0.0936593	0.186939	0.0468693	0.0243118
Ssa#CK874358	gamma-aminobutyric acid (GABA) A receptor, beta 2 isoform 1 [Homo sapiens]	-0.0133941	0.000495867	0.0949688			0.115307	0.496552		-0.179398	0.113521	-0.298647	0.246312	0.0483737	-0.0696359	0.108164	0.319897
Ssa#CK874601	protein phosphatase 1, regulatory (inhibitor) subunit 14A [Homo sapiens]	-0.285229	0.228585	-0.217068	-0.0427772	-0.0939212	-0.151031	0.0602896	-0.235407	-0.0245087	-0.132455	-0.155053	-0.210371	-0.165053	-0.0163418	0.268523	0.119178
Ssa#CK875238	wolframin [Homo sapiens]	-0.25634	-0.0238081	-0.151439	-0.237397	-0.433326	-0.338756	-0.34786	-0.0982368	-0.000358088	-0.281065	-0.126748	-0.23898	0.212162	0.109517	0.122811	0.535898
Ssa#CK876856	Integrin-linked protein kinase [Salmo salar]	0.204953	-0.163016	-0.297298	-0.0437888	0.00840974		-0.164837	-0.154111	0.0317168	-0.240494	-0.0207104		0.0309119	0.378522	0.102394	-0.00209888
Ssa#CK877068	PR domain zinc finger protein 9 [Salmo salar]	-0.0560035	0.0432807	0.0102827	0.00218401	-0.15138	-0.213049		-0.0623787	-0.502889	-0.135734		-0.0565558	-0.160597	-0.0546728	0.0352562	-0.348224
Ssa#CK878184	Hemoglobin subunit beta [Salmo salar]	-0.0555627	0.0454602	0.0907659	-0.016261	-0.1796	-0.101416	0.00519595	-0.111206	-0.0914255	-0.0762706	0.128118	0.0629531	0.136488	0.116776	-0.000890434	0.262263
Ssa#CK878400	Unknown	0.248603	0.378571	0.441066	0.151607	0.144113	0.14662	0.551844	-0.0983968	0.210734	0.244134	0.298157		-0.504224	-0.40002	-0.0350485	0.560225
Ssa#CK878685	Unknown	-0.448681	-0.168293	0.0172386	-0.0391716	-0.226287	-0.0574177	-0.0431977	-0.175312	-0.400703	-0.448296	-0.5228	-0.338436	0.636085	0.452225	0.0222317	0.239183
Ssa#CK878811	Threonyl-tRNA synthetase, cytoplasmic [Salmo salar]	-1.64711	0.424835	0.629177	-0.112045	0.891639	0.251453	-0.235892	0.388868	0.116268	0.990065	1.00902	0.187138	0.813727	-0.0649261	0.233656	0.650011
Ssa#CK878850	putative MAPK activating protein PM20,PM21 isoform 1 [Homo sapiens]	0.204953	-0.282713	0.185537	0.0682924	0.389059	-0.103875	0.0473921	-0.0725559	0.0269607	0.00749234	0.0816464	-0.0633566	0.100318	-0.297444	0.234277	0.13691
Ssa#CK879066	leucine-rich repeats and calponin homology (CH) domain containing 3 [Homo sapiens]	-0.0535874	0.253813	0.27524	0.118867	0.21634	0.353212	0.24657	0.144944	0.114652	0.111097	0.518924	0.296045	-0.452096	-0.177357	-0.179445	-0.0838644
Ssa#CK879084	type I collagen alpha 2 chain [Oncorhynchus keta]	-0.00970191	0.0395207	-0.191436	0.0157456	-0.265139	-0.369187	0.0578534	0.00686128	-0.0770469	0.154952	-0.0635871	-0.122076	0.329068	0.0389008	0.351022	-0.21319
Ssa#CK879114	cullin 3 [Homo sapiens]	-0.100596	-0.0449314	0.0310708	0.276018	-0.291293	-0.10553	-0.118768	-0.105328	0.245677	-0.021309	-0.0879546	-0.0355091	0.0182431	-0.0578059	0.334765	0.238566
Ssa#CK879265	semaphorin 4C [Homo sapiens]	0.182635	-0.0076459	-0.258415	0.145978	0.12152	0.197072	0.10905		0.0126621	0.0351198		-0.132631	0.0795918	0.245488	-0.103696	-0.0307726
Ssa#CK879291	Unknown	0.0670472	0.0442543	0.16789	0.0540671		0.0736138	0.0615138			-0.0343066	0.250153	0.120008	-0.00403596	0.0362042		-0.0305688
Ssa#CK879294	RUN and FYVE domain-containing protein 2 [Salmo salar]	-0.0387057		-0.146873	0.0540671	-0.0977088	0.122095	0.207203	-0.0579198	-0.0791079	0.333077	0.0891685		0.150293	0.190619		0.00924405
Ssa#CK879311	RXR [Salmo salar]		0.00517252	-0.0555837	-0.0492567	-0.0452284	-0.0594537	-0.0924273		0.0686637		0.130233	0.114503	0.0406008	-0.122924	0.0731374	0.195299
Ssa#CK879329	LIM domain binding 1 isoform 3 [Homo sapiens]	-0.348292	0.253742	0.232524	-0.0965889	0.303111	0.0551441	0.139105		0.25384	-0.363598	-0.0574798	-0.0463693	0.0152706	0.120023	0.0956773	-0.060085
Ssa#CK879362	NADPH oxidase organizer 1 isoform b [Homo sapiens]	0.455187	0.588267	0.0963592	0.240106	0.0575948	0.410476	0.373765	-0.0072905	-0.118811	-0.0890462	0.174431	0.421248	-1.00729	-1.09686	-0.077317	-0.451246
Ssa#CK879442	WW and C2 domain containing 2 [Homo sapiens]	-0.00234403	-0.144858	0.0929565	-0.12947	-0.407168	-0.00694518	0.2164	-0.324234	0.112282	-0.0585256	0.220932	-0.248032	-0.297601	-0.556476	-0.299886	-0.0198978
Ssa#CK879457	Unknown	0.0090354	0.196089	0.0817505	0.211481	0.131572	0.122429	0.130207	0.0600763	0.237018	0.0708612	0.191903	0.503635	-0.156093	-0.0880101	-0.287899	-0.190807
Ssa#CK879482	TAR RNA binding protein 1 [Homo sapiens]	-0.582114		-0.0499505	-0.125628		-0.0448599	0.220694	-0.262145	0.0257285	0.143048		-0.363234	0.156691	-0.0160597	0.123816	0.308661
Ssa#CK879486	MARVEL domain-containing protein 2 [Salmo salar]	0.142199	-0.0489828	0.0381931	-0.0999149	0.052572	0.301637	0.096632	-0.0186161	0.230734	0.00944012	0.233344	-0.226568	-0.177585	0.241546	0.00316164	-0.053025
Ssa#CK879613	PREX1 protein [Homo sapiens]	-0.134387	-0.0384824	0.311333	0.175489	0.0225628	0.121565	0.287775	0.159441	0.0317168	-0.127306	-0.120966	-0.20822	0.190668	-0.0620438	-0.00890033	0.593321
Ssa#CK879641	Regulator of G-protein signaling 5 [Salmo salar]	0.268136	0.252006	0.565102	0.521898	-0.00681737	0.125145	-0.181881	-0.109075	0.176698	-0.139447	-0.127187	-0.0724748	-0.340068	-0.390071	0.215243	0.226135
Ssa#CK879754	neural precursor cell expressed, developmentally down-regulated 9 isoform 1 [Homo sapiens]	-0.134387	0.0436005	0.248791	-0.211894	-0.15138	0.0595449	-0.107474	-0.111206	-0.339136	0.0930596	0.0396145	-0.516006	0.661631	0.301741	0.115821	-0.277957
Ssa#CK879776	MYC-associated zinc finger protein isoform 2 [Homo sapiens]	-0.298636	0.223242	0.35917	0.258391	0.334888	0.337527	0.412383	-0.0778922	0.14363	-0.040694	0.0597348	0.11971	0.24147	0.0158648	0.0229504	1.03335
Ssa#CK880091	nitric oxide synthase 1 (neuronal) adaptor protein [Homo sapiens]	-0.010898	-0.0898619	0.199351	0.152928	0.547847			0.0219078		0.0794182		-0.0537494	0.124408	0.213697	-0.126321	-0.261495
Ssa#CK880391	tripartite motif-containing 8 [Homo sapiens]	0.142199	0.0867919	0.0726314	-0.189475	0.117344	0.122603			0.0713553		0.387205	-0.0327932	0.0653533	0.036287	0.030892	0.0799409
Ssa#CK881306	similar to WD repeat domain 66 [Danio rerio]	-0.0518127	-0.130871	-0.151629	-0.233579			-0.00458381	-0.0623787	-0.0267237		-0.298647	-0.18999	0.69398	0.0418617	-0.135078	0.0195715
Ssa#CK881790	transmembrane protein 168 [Homo sapiens]	0.0382001	0.0565867	-0.0128429	0.186805	0.113568	0.346196	0.164776	0.028614	0.236533	-0.0969188	-0.0126104	-0.172206	0.162388	0.180015	-0.208992	0.0227864
Ssa#CK882427	Unknown	-0.951008	0.169989	-0.889787	0.058897	3.42508	-1.06006	-0.583309	-0.420572	0.0602008	0.378991	-1.06246	-1.11344	0.618163	-1.06226	-1.08806	-1.00385
Ssa#CK882762	Nicotinamide riboside kinase 2 [Salmo salar]	2.00507	0.581743	1.48644	0.907715	1.54031	0.697617	1.03578	-0.791815	-0.595431	1.37188	-1.73465	0.18184	-3.66588	-3.97356	-3.72418	-2.56588
Ssa#CK883143	Gastrula zinc finger protein XLCGF57.1 [Oncorhynchus mykiss]	0.133022	-0.249848	0.102614	0.329183	0.00339702	-0.00318696	0.0860786		0.0525228	-0.0490531	0.139679	-0.0778229	0.243003	0.271148	-0.0636318	-0.0337462
Ssa#CK883270	SH3 domain-containing kinase-binding protein 1 [Salmo salar]	-0.0667131	-0.118282		-0.0427772	0.330994	0.148958	0.108376	0.392062	0.099015	0.318221	-0.0978467	0.0088316	0.0934815	-0.114036	-0.0144633	0.259397
Ssa#CK883802	G protein-coupled receptor kinase-interactor 2 isoform 2 [Homo sapiens]	0.222994	0.0723712	-0.169326	0.362893	0.0651601	-0.212516	0.000592895	0.273235		-0.2093	-0.22395	0.098666	0.443326	0.058741	-0.28726	0.297885
Ssa#CK884016	ADP/ATP translocase 2 [Salmo salar]	-0.392998	-0.22926	-0.196326	0.214784	-0.240192	-0.449209	-0.268788	-0.0266533	-0.179529	-0.145893	-0.269697	-0.00904018	0.130098	0.412735	0.431147	0.701618
Ssa#CK884135	Keratin 18	-0.107253	-0.14531	-0.165099	0.339064	0.0251979	-0.107982	0.209471	-0.490637	-0.142763	-0.392089	-0.85889	-0.439942	-0.618081	-0.435774	-0.544251	-0.544535
Ssa#CK884303	HEAT repeat containing 5B [Homo sapiens]	0.0439571	0.0730406		0.116965	0.0798925	0.0500314	0.0684103	0.0610248	-0.0267237	0.10003	0.191813	-0.194321		-0.247215		0.196934
Ssa#CK884318	Procollagen-lysine,2-oxoglutarate 5-dioxygenase 3 precursor [Salmo salar]	-0.691052	0.21758	0.307093	0.344999	0.586954	0.343538	0.0496007	-0.185173	0.320235	0.440754	0.396316	-0.15384	0.734952	-0.0494565	0.0385401	1.16759
Ssa#CK884743	similar to Peptidase D [Homo sapiens]	-0.317318	-0.182087	-0.42069	-0.0852247	-0.222209	-0.0969451	-0.0866484	-0.0913335	-0.14185	-0.225438	-0.17876	-0.359042	0.146826	-0.657861	0.1822	0.177952
Ssa#CK884746	Tropomyosin-1 alpha chain [Salmo salar]	-0.242694	-0.0903009	-0.191267	0.124816	0.364899	0.0348331	-0.164621	-0.314152	0.13312	0.195807	-0.287789	0.116867	-0.156421	0.523616	-0.284266	0.196097
Ssa#CK884777	amine oxidase copper containing 3 [Salmo salar]	-0.00742126	-0.228245	0.199351	0.0698062	0.193445	0.127141	0.31983			0.369348		-0.0756655	0.0910494	0.198463		0.212649
Ssa#CK884940	RNA-binding protein 5 [Salmo salar]	0.373192	0.430288	-0.073789	0.0129997	0.0975364	0.038116	-0.102263	-0.161496	0.164138	0.0641121	0.078894	-0.186045	0.0464044	-0.121087	-0.0136593	-0.131369
Ssa#CK884977	baculoviral IAP repeat-containing 6 [Homo sapiens]	0.420162	-0.0429137	0.0258871	-0.139673	0.187264	0.171289	0.265902	0.509564	0.0445032	-0.127171	-0.0116939	-0.180215	-0.13148	-0.270916	-0.0909247	-0.39681
Ssa#CK885049	RAB GTPase activating protein 1-like isoform A [Homo sapiens]	0.06259	-0.00887977	0.0551324	-0.203326	0.270617	0.386785	0.0239635	0.073114	-0.235492	-0.233645		0.345879	0.342399	0.000813186	0.149214	-0.235766
Ssa#CK885083	LPS-responsive vesicle trafficking, beach and anchor containing [Homo sapiens]	-0.211777	0.147934	0.0483161	0.0671502	0.0753352	0.286372	-0.268289	-0.0186161	-0.0422653	-0.0202749	0.262024	0.0311088	0.100318	-0.102209		0.302038
Ssa#CK885088	repetin [Homo sapiens]		-0.335202	-0.117392	0.6238	0.360263	0.641507	0.00569223	0.720717	0.129928	0.0704344	0.0480121	-1.45752	0.100381	-0.124502	-0.174868	0.0676331
Ssa#CK885182	Hormone-sensitive lipase [Salmo salar]	0.320311	-0.00418078	0.0474914	0.0100339	0.202316	-0.189401	0.0795437			-0.0850541	0.191813	-0.153353	0.0527981	-0.0418834		-0.0366975
Ssa#CK885216	retinoblastoma-like 2 (p130) [Homo sapiens]	0.0923385	0.0398295	0.100538	0.265094	-0.130121	0.220086	0.0567868	0.0577159	0.0384784	-0.218038	0.14068	-0.0835957	-0.034207	0.197579	0.0624048	0.201166
Ssa#CK885311	semaphorin 3F [Homo sapiens]	0.0416132	0.00280571	0.194929	-0.181251	-0.228405	0.131826	0.156209	-0.388183	-0.122943	0.00973416	-0.381055	-0.157321	-0.47698	-0.510079	-0.179723	-0.320562
Ssa#CK885335	RNA-binding protein Musashi homolog 2 [Salmo salar]	0.0720283	0.370898	0.0855063	0.145881	0.0658225	0.167171	0.0797662	0.245036	-0.14194	-0.112263	0.124184	-0.068161	0.00781059	0.280513	0.165924	0.256928
Ssa#CK885611	slow myotomal muscle troponin-T isoform 1S [Salmo trutta]	0.219211	0.447802	0.148364	-0.100612	0.0449709	0.106175	-0.169254	0.403829	0.263238	0.139128	-0.0246165	-0.415808	-0.166332	-0.172133	-0.0678429	-0.133266
Ssa#CK885717	homeobox protein HoxC11bb [Salmo salar]	-1.17238	0.269366	0.647328	0.0429176	0.37058	0.849642	-0.0357361	-0.0906347	0.245907	0.682037	1.00127	-0.0992186	0.784636	-0.194001	-0.073132	1.17688
Ssa#CK885805	disulfide-isomerase A3 precursor [Salmo salar]	-0.116521	-0.110026	0.172157	0.239815	0.00366797	0.308337	0.0321213	0.0924414	-0.156308	0.0104838	0.214178	-0.262933	-0.00974578	-0.0133563	-0.521423	-0.962916
Ssa#CK885977	KeraTIN 18	-0.498884	-0.185022	-0.318218	0.281425	-0.260275	-0.238781	0.0560839	-0.115234	-0.496489	-0.626402	-1.16612	-0.696658	-0.383634	-0.147542	-0.367274	-0.564367
Ssa#CK885985	60S ribosomal protein L3 [Salmo salar]	0.569684	-0.203653	0.0358563	0.133037	0.109008	-0.123494	0.396368	-0.0600976	-0.0198711	0.170355	0.251016	-0.392871	-0.129249	0.0984059	-0.115377	-0.795767
Ssa#CK886022	nuclear receptor co-repressor 1 [Homo sapiens]	-0.353402	0.226953	0.0811146	0.0710126	-0.0153407	0.198311	0.0703833	-0.189897	-0.0446643	0.0261693	0.149265	0.0611445	0.342299	-0.31188	-0.0767905	0.499968
Ssa#CK886279	Sorting nexin-12 [Salmo salar]	0.0373877	-0.132727	-0.136838	0.0400079	-0.276894	-0.112246	-0.519944	-0.0487984	-0.317961	-0.106866	-0.149627	0.125441	0.148843	0.0165419	-0.120739	0.0484529
Ssa#CK886748	cytochrome b-245, beta polypeptide [Salmo salar]	0.0085903	0.342927	-0.204745	0.654922	-0.0870944	-0.0135104	0.238464	0.0648551	0.214581	-0.133925	0.0276115	-0.205832	-0.0310135	0.0404672	-0.2625	-0.234966
Ssa#CK886908	tripartite motif-containing 35 isoform 2 [Homo sapiens]	0.760903	0.172199	-0.143429	0.0735224	-0.236566	-0.209683	0.453526	0.049258	0.265585	0.0912101	-0.0170828	-0.250745	-0.70155	-1.05251	-0.51084	-0.714229
Ssa#CK887101	NADP transhydrogenase, mitochondrial precursor [Salmo salar]	-0.525629	-0.345842	-0.329496	-0.36387	-0.808448	-0.833742	-0.506702	-0.491096	-0.55135	-0.586043	-0.606973	-0.401025	0.0241013	0.462236	0.0368099	0.468816
Ssa#CK887115	heparan sulfate D-glucosaminyl 3-O-sulfotransferase 1 precursor [Homo sapiens]	-0.0237244	0.27596	-0.0526574	0.0962564	-0.121058	0.117757	0.191161	0.150241	-0.223145	0.241338	0.565998	-0.144784	0.0464392	0.0965147	-0.163426	0.370363
Ssa#CK887686	plexin B3 [Homo sapiens]		0.177916		0.126431	0.0863594	-0.0785588	-0.109523	0.412359	0.134192	-0.0801119	-0.0242471	0.018562	-0.135382	0.345874		0.10136
Ssa#CK888834	Kruppel-like factor 11 [Salmo salar]	0.135542	0.0887857	0.410397	-0.149418	-0.606659	0.9784	0.168145	0.695842	-0.353431	-1.27254	-0.858315	-1.10201	1.51235	-1.31388	-0.384323	-0.421081
Ssa#CK888917	Unknown	-1.59931	0.169382	0.460672	-0.119358	0.293873	0.596143	0.204511	-0.156041	0.149596	0.218465	0.15541	-0.140784	0.22715	-0.28589	0.264297	1.06666
Ssa#CK890148	minichromosome maintenance complex component 10 isoform 1 [Homo sapiens]	-0.329801	-0.436096	-0.231033	-0.116385	-0.332719	-0.446489	-0.317156	-0.248276	-0.00726447	-0.394503	0.281992	-0.311157	0.435433	0.0151554	0.289421	0.150435
Ssa#CK890320	Septin-2 [Salmo salar]	-0.0640844	-0.219661	-0.29388	0.0959308	0.0957092	0.161254		-0.108881	-0.0171146	-0.0178743	0.0590616	0.183077	0.138631	0.0797667	-0.000721764	-0.457603
Ssa#CK890731	coiled-coil domain containing 77 [Homo sapiens]	0.0691095	0.0370248	-0.00669845	-0.0699725	-0.0485927	0.268336	-0.267697	0.0882467	-0.0788329	0.0107086	0.172378	-0.219613	0.248062	-0.0940385	-0.0763739	-0.13915
Ssa#CK890952	Guanine nucleotide-binding protein GI/GS/GO gamma-2 subunit [Oncorhynchus mykiss]	0.153535	-0.157508	0.0536816	-0.0760316	-0.00379558	-0.0644126	0.225641		0.099015		-0.0217717	0.123611	0.134952	0.0745323	-0.133799	0.126446
Ssa#CK890974	Calcium-binding mitochondrial carrier protein SCaMC-1 [Salmo salar]	0.152465	0.046837	-0.350937	0.122462	-0.154604	0.0224487	0.159382	-0.0725559	-0.130949	-0.0794681	-0.195823	0.123047	-0.0780694	-0.0682245	-0.116901	0.0571282
Ssa#CK891410	Elongation of very long chain fatty acids protein 1 [Salmo salar]	0.478193	0.136741	0.0140635	0.346288	0.200305	-0.0403925	0.173388	-0.040176	0.103709	0.31746	-0.0217717	0.270978	-0.262578	-0.328323	-0.190583	0.16336
Ssa#CK891452	PR domain zinc finger protein 9 [Salmo salar]	0.0963701	-0.354275	-0.023003	0.149146	-0.404479	-0.0681058	0.181548	-0.275709	-0.0965974	-0.282563	-0.545161	-0.216735	-0.0774269	-0.264188	-0.273686	0.11045
Ssa#CK891626	Zinc finger protein 391 [Salmo salar]	-0.224306	0.0148002	0.0120438	-0.00326848	-0.299066	0.11491	-0.196298	-0.0435206	-0.0359494	-0.322292	0.0643399	-0.312977	0.338552	-0.159158	0.279942	-0.103189
Ssa#CK891851	ATG2 autophagy related 2 homolog A [Homo sapiens]	-0.301368	-0.17218	-0.0589624	0.0116079	-0.0171536	-0.479686	-0.367723	0.150241	-0.0770469	0.099169	0.2372	-0.0260153	0.0831792	-0.00619803	0.313345	0.0207931
Ssa#CK891865	Unknown	0.555385	0.169955	0.666992	0.408646	1.83264	0.657363	1.312	0.18913	-0.291541	0.898781	-0.393105	-0.758464	-0.905002	-0.102363	-0.245681	-0.58101
Ssa#CK892148	growth factor receptor-bound protein 7 [Homo sapiens]	0.0700603	0.0706402	-0.136838	-0.182624	-0.0538891	0.18826	0.156897	-0.208669	-0.179398	-0.0714051	0.0293386	0.140145	0.152761	0.145365	0.195451	0.315507
Ssa#CK893999	RAB GTPase activating protein 1 [Homo sapiens]	-0.201493	-0.201973	0.0905228	-0.287407	-0.0842377	-0.119757	-0.110334	-0.175837	-0.0387462	-0.241228	-0.104587	-0.0348339	-0.0475306	-0.317588	0.00338716	-0.0933525
Ssa#CK894536	Zinc finger protein 391 [Salmo salar]		-0.0589069		0.152236	-0.0372028	-0.0453319	0.111581	-0.159922	0.0317168	-0.0993078	-0.0628332	0.155974	-0.0658169	0.0906528	-0.0712887	-0.00504534
Ssa#CK894557	Unknown	0.88983	-0.367159	0.10794	0.309203	-0.531365	0.175485	0.0188732	-0.487953	1.00743	0.317714	-0.58142	-0.730875	-0.852106	-0.385335	0.13363	-0.556078
Ssa#CK894596	golgi integral membrane protein 4 [Homo sapiens]	-1.62704	0.686263	0.961916	0.149107	1.30904	0.227518	-0.320402	0.837951	0.618696	1.35544	1.38808	0.617406	1.66471	0.0795973	0.163148	0.953526
Ssa#CK895458	glycogen synthase 2 (liver) [Homo sapiens]	-0.142528	0.207379	0.0151966	-0.00692969	0.0610885	0.156011	0.0636593		0.395757	0.823413	-0.0466518	0.180192	-0.00403596	-0.0673643		0.156261
Ssa#CK895788	toxin-1 [Oncorhynchus mykiss]	0.106524	-0.113596	-0.121619	0.041771	0.062196	-0.151511	-0.105043	0.65308	1.28775	0.0920903	-0.45373	-0.206184	0.243843	-0.149849	-0.201765	-0.446841
Ssa#CK896522	60S ribosomal protein L21 [Salmo salar]	0.810318	0.527824	0.230542	0.214461	0.468234	0.551509	0.496303	0.208893	0.179413	0.365128	0.167608	0.431685	-0.535068	-0.576621	-0.478432	-0.0659364
Ssa#CK896827	Glyoxylate reductase/hydroxypyruvate reductase [Salmo salar]	0.124007	-0.042242	-0.0971709	-0.101323	-0.0245638	0.0324881	-0.191499	0.0288091	-0.0144129	-0.0806687	0.137862	0.417534		-0.0162008	0.0805068	0.507244
Ssa#CK897125	B-cell linker protein [Salmo salar]	-0.187218	0.0723712	0.304455	0.0511847	0.00726024	0.25199	0.103515	0.238178	-0.10283	0.126312	0.0764471	-0.193859	0.166626	-0.0677586	0.278788	0.522689
Ssa#CK897269	biotinidase fragment 1 [Oncorhynchus mykiss]	0.0683497	0.236909	0.123074	0.0672775	0.381697	0.422122	0.111717	-0.103914	0.341412	0.195796	0.386082	0.240506	0.137941	-0.0300902	0.538261	0.592037
Ssa#CK897296	high glucose-regulated protein 8 [Homo sapiens]	-0.207802	0.0892079	-0.169093	-0.464444	-0.0868802	0.0391289	0.133543	0.0246043	-0.0379135	-0.178615	-0.20375	-0.148833	0.16095	-0.0533792	0.0436416	-0.266255
Ssa#CK897635	adenosine A1 receptor [Homo sapiens]		0.0203265	-0.00938266	-0.0492567	-0.159222	0.194039			-0.0799631	-0.106757	-0.00986232	0.629769	-0.00682626	-0.645148		-0.0027982
Ssa#CK897688	dynein, axonemal, heavy chain 7 [Homo sapiens]	0.245374	0.380127	0.127211	-0.237118	0.0623923	0.227714	0.179181	-0.0414259	0.113146	0.0176538	0.38122	-0.173929	-0.993251	-1.4707	-0.210745	-0.821114
Ssa#CK897780	seraf-like protein [Oncorhynchus mykiss]	-0.000781432	0.0788821	-0.00488544	0.0520722	-0.0609029	0.187444	0.0787033	-0.178927	-0.0499423	0.112764	-0.0118797	-0.160944	-0.053651	0.00807113	0.0261941	0.502967
Ssa#CK897817	FK506 binding protein 12-rapamycin associated protein 1 [Homo sapiens]	-0.0370166	0.171154	0.252558	0.226123	0.236289	0.026881	0.233783	-0.0190462	0.15956	-0.159444	-0.06985	-0.171339	0.0213821	-0.290932	0.233365	0.337556
Ssa#CK897890	Fermitin family homolog 3 [Salmo salar]	-0.0410445	-0.008038	-0.0148998	0.0898318	0.0984798	0.314808	-0.0566281	0.0262734	-0.0269372	-0.0806687	-0.0668908	-0.143256	0.0423904	-0.12396	0.00487226	-0.0617942
Ssa#CK897997	Unknown		-0.174589		0.0903289	0.112537		0.0947276	0.203538	0.0784088	0.0416921	-0.100687	-0.0100093	0.0949511	-0.524247	0.061287	-0.307337
Ssa#CK898045	DEAH (Asp-Glu-Ala-His) box polypeptide 16 [Homo sapiens]	-0.170688	-0.481748	-0.341702	-0.32266	-0.40546	-0.417345	-0.08453	-0.37455	-0.378469	-0.454799	-0.111036	-0.599462	-0.464853	-0.597282	-0.214008	-0.447647
Ssa#CK898091	Zinc finger protein 391 [Salmo salar]	-0.376735	-0.388262	-0.341259	0.0693044	0.0678439	0.139864	0.154814	-0.112277	-0.0318697	-0.564865	-0.20261	-0.358857	0.177667	-0.0334948	0.0931314	0.259829
Ssa#CK898301	Erythrocyte band 7 integral membrane protein [Salmo salar]	-0.0456956	0.123351	-0.0859567	-0.234522	-0.0635411	-0.0255361	0.0612525	-0.0186161	0.0530228	-0.2434	-0.089758	-0.119363	0.170728	0.0934227	0.0409463	-0.112473
Ssa#CK898616	dispatched A [Homo sapiens]	0.561223	0.180064	0.413726	0.223384	0.501825	0.265204	0.276439	0.412888	0.257896	0.125508	0.0927178	0.480554	0.0554511	0.0696193	-0.0651134	0.176951
Ssa#CK898625	Oocyte zinc finger protein XlCOF20 [Salmo salar]	-0.390753	-0.481897	-0.46325	-0.316556	-0.595579	-0.604524	-0.635111	-0.141024	-0.25757	-0.224823	-0.556638	-0.509624	-0.393564	-0.295229	-0.542041	-0.514102
Ssa#CK898806	pituitary-specific transcription factor, Pit-1/GHF-1 [Oncorhynchus keta]	0.174138	0.411018	0.155406	0.111034	0.0405109	0.381055	0.0802437	-0.0702766	0.102605	0.0498919	0.0752238	-0.0494518	-0.247486	0.0585721	0.113732	0.452305
Ssa#CK898816	low density lipoprotein-related protein 1 [Homo sapiens]	-0.228972	-0.206171	-0.163361	-0.473637	-0.490225	-0.0466487	-0.141326	-0.25179	-0.319747	-0.354654	-0.298343	0.18433	-0.434465	0.0265262	-0.0193732	-0.217283
Ssa#CK898848	collagen, type XXIV, alpha 1 [Homo sapiens]	-0.0152222	0.174254	-0.0625019	-0.296675	0.311262	0.305781	0.343704	-0.0808257	-0.0550968	-0.425747	0.277991	-0.409414	-0.112863	0.198663	-0.00173677	0.0972097
Ssa#CK898864	apoptosis-stimulating protein of p53, 1 [Homo sapiens]	0.133225	-0.163016	0.288388	0.283682	0.457999	0.27805	0.0615138	-0.137388	0.0266134	0.119669	-0.019649	0.0821608	0.38921	0.11701	-0.135078	-0.203405
Ssa#CK898969	Endothelin B receptor-like protein 2 [Salmo salar]	0.092304	-0.20041	-0.254429	0.0676231	-0.134717			0.105749	-0.0245087	-0.106757		-0.456922	0.0341053		0.373679	0.103906
Ssa#CK899026	TAT-interactive protein, 72-KD [Homo sapiens]	0.0213348	-0.0634795	0.18211	-0.15268	0.111129	0.0260785	-0.112679	0.0570276	-0.193359	0.0966369	0.0110466	-0.119565	-0.0678776	0.334984	0.0936923	0.139843
Ssa#CK899065	DnaJ homolog subfamily B member 1 [Salmo salar]	0.240054	0.423625	0.185831	0.120526	0.176069	0.241592	0.200428	-0.503489	-0.241501	-0.176844	-0.0777153	-0.355067	-0.582524	-0.686328	-0.324778	-0.155039
Ssa#CK899228	Phosphoribosyl pyrophosphate synthetase-associated protein 1 [Salmo salar]	-0.437604	-0.182947	-0.0568271	-0.0470277	0.676172	0.997923	0.575511	0.587662	-0.0338671	0.273834	-0.702206	-0.497243	-1.37654	-1.44099	-1.11434	-1.54005
Ssa#CK899272	similar to D-2-hydroxyglutarate dehydrogenase [Homo sapiens]	0.00691126	0.0244694	-0.0636916	0.289009	-0.00890408	0.499176	0.12817	0.0341528	0.538474	0.113716	0.157765	-0.140847	-0.177899	0.294541	0.0742194	0.789975
Ssa#CK899470	muscle glycogen phosphorylase [Salmo salar]	0.639805	0.742497	0.46202	0.508359	0.256407	0.538884	0.71067	0.095483	0.802356	0.576812	0.43897	0.156632	-2.52438	-2.03326	-1.37573	-1.67319
Ssa#CK899633	Cysteine-rich angiogenic inducer 61	-0.0292405	-0.0388315	0.0373069	0.176364	0.0316394	-0.247253	-0.185986	-0.351861	0.208036	-0.0434949	-0.0116939	-0.200206	-0.433353	0.275069	0.211595	-0.0581672
Ssa#CK899887	glycogen synthase 1 (muscle) [Homo sapiens]	0.0895963	0.336013	0.106882	-0.242461	-0.201998	0.12903	0.432224	0.120452	0.115428	0.0247666	0.0691429	-0.0444691	-1.6614	-1.20295	-0.744278	-1.21893
Ssa#CK900044	doublesex- and mab-3-related transcription factor 2b-like [Salmo salar]	-0.0925265	-0.144651	-0.402611	-0.116685	-0.292878	-0.612756	-0.318476	-0.260261	-0.22664	-0.291979	-0.234726	-0.085157	0.0316978	0.58404	-0.261069	-0.572291
Ssa#CK900047	Zinc phosphodiesterase ELAC protein 2 [Salmo salar]	0.691987	0.0839593	0.0939968	0.0452151	0.363154	0.604168	0.0696621	0.0991008	0.254719	0.13392	0.0198977	0.00778763	-0.0555576	0.102693	-0.252554	-0.148817
Ssa#CK900050	ubiquitin protein ligase E3A isoform 2 [Homo sapiens]	-0.660974	-0.607692	-0.237354	-0.146988	-0.386603	-0.358556	-0.440019	-0.320701	-0.448629	-0.390045	-0.165733	-0.508144	-0.244338	-0.376171	0.292443	0.326534
Ssa#CK990432	60S ribosomal protein L35a [Salmo salar]	0.699652	0.316248	0.342533	0.367758	0.562737	0.338004	0.264399	0.317942	0.138477	0.27874	0.342467	0.211554	-0.0912095	-0.08405	-0.149086	-0.370456
Ssa#CK990812	dyslexia susceptibility 1 candidate 1 isoform a [Homo sapiens]	-0.317467	0.0814307	-0.313362	0.0905531	-0.203881	-0.428942	-0.140583	0.159475	0.11405	0.156231	-0.251848	-0.0501285	0.684793	0.441583	0.0693068	-0.366635
Ssa#CK990891	N-acylaminoacyl-peptide hydrolase [Homo sapiens]	-0.0348059	0.0398378	-0.0555837		-0.0332806	-0.158249	0.299019		0.215401	0.00760072	0.0203831	0.000806416	0.247708	-0.0964699
Ssa#CK990966	Transcriptional regulator Erg [Salmo salar]	0.315134	0.42384	0.548574	0.510893	0.409302	0.612789	0.47189	-0.117655	0.38699	0.586913	0.600905	0.272796	-0.0720237	-0.571056	-0.298999	0.993489
Ssa#CK991045	Hemoglobin subunit alpha [Salmo salar]	0.416489	0.205947	0.0460915	-0.198101	0.454374	0.195432	-0.549338	0.872509	-0.676499	-0.193742	-0.168772	0.189872	-0.478555	1.40051	-0.958871	-0.219572
Ssa#CK991073	Hemoglobin subunit alpha [Salmo salar]	0.346691	0.217706	-0.00506452	-0.210756	0.410555	0.136852	-0.713213	0.83144	-0.690313	-0.199581	-0.187845	0.194322	-0.600235	1.39081	-0.990552	-0.252705
Ssa#CK991083	ectonucleotide pyrophosphatase/phosphodiesterase 7 [Homo sapiens]	-0.611649	0.133158	0.350348	0.212617	0.495248	0.638769	0.0116618	-0.213546	0.485449	0.177475	0.164019	-0.160796	0.371632	-0.0980936	0.0463621	0.839169
Ssa#CK991180	similar to Mucin-5AC precursor (Mucin-5 subtype AC, tracheobronchial) (Tracheobronchial mucin) (TBM) (Major airway glycoprotein) (Gastric mucin) (Lewis B blood group antigen) (LeB), partial [Homo sapiens]	-0.0518127	0.103151	0.0536816	0.105243	0.0863594	-0.579214	0.194907	-0.00607574	0.162162	0.0260741	-0.020027	-0.075743	-0.0419722	0.177367
Ssa#CL11Contig1	cytochrome oxidase subunit I [Salmo salar]	-0.635175	-0.320132	-0.158861	-0.288809	-0.21853	0.150764	-0.475735	-0.0420531	0.0632771	-0.0521749	-0.204204	0.201457	1.08107	1.52912	0.79719	1.30127
Ssa#CL121Contig1	AF133701_10 NADH dehydrogenase subunit 4 [Salmo salar]	-0.589051	-0.51306	-0.267367	-0.549914	-0.321598	-0.137897	-0.591892	-0.315634	-0.435745	-0.542391	-0.683103	-0.219259	0.00926062	0.601567	0.172542	0.428443
Ssa#CL123Contig1	Barrier-to-autointegration factor [Salmo salar]	-0.270051	-0.0142989	-0.149464	0.160702	0.449792	-0.227803	0.00482812	-0.105133	0.170744	0.067689	-0.00939833	0.163924	0.342918	0.647344	0.138611	-0.0998118
Ssa#CL124Contig1	DEAD (Asp-Glu-Ala-Asp) box polypeptide 21 [Salmo salar]	0.339577	0.0275653	0.22926	0.162411	0.112803	0.094939	0.336759	0.0174545	0.152614	0.00503307	0.479071	-0.0853254	0.720665	0.60581	0.752802	0.260183
Ssa#CL15Contig1	CYTB [Oncorhynchus clarkii henshawi]	-0.273394	-0.500584	0.285486	-0.354381	-0.0816111	0.422276	-0.0489385	0.314704	0.602692	0.114251	0.171536	0.267096	-0.199225	0.620871	0.967251	0.814277
Ssa#CL166Contig1	AF418561_1 CC chemokine with stalk CK2 [Oncorhynchus mykiss]	0.466687	0.484342	0.750585	0.485201	0.680078	0.818832	0.849355	0.202088	0.349663	0.473992	0.341399	0.394792	0.233966	0.162686	0.00976718	0.862806
Ssa#CL170Contig1	Unknown	-0.337813	-0.583575	-0.213243	-0.0701827	-0.0852059	-0.186218	-0.0957458	-0.183782	-0.217219	-0.221828	-0.455404	-0.0168454	0.0884059	0.262188	-0.227621	-0.41638
Ssa#CL172Contig1	bleomycin hydrolase [Homo sapiens]	-0.39558	-0.373807	-0.22286	-0.0594516	-0.305984	-0.244457	-0.225459	-0.227607	-0.283073	-0.306685	0.00801822	-0.218486	0.176781	0.0631182	0.2852	0.337942
Ssa#CL178Contig1	Proactivator polypeptide precursor [Salmo salar]	-0.109631	-0.20041	0.0102827	-0.0510706		0.0131932	0.277094	-0.0100545	-0.055912	0.0936736		0.0252415	0.0387391		-0.00828356	0.085842
Ssa#CL179Contig1	Unknown	0.514229	0.548421	0.443934	-0.214953	0.615034	0.625128	0.51872	0.304376	0.124656	0.495789	-0.077766	0.379232	-0.0745535	-0.269803	0.127336	0.37109
Ssa#CL183Contig1	Serglycin precursor [Salmo salar]	-0.0605875	-0.0624691	-0.0700503	0.130353	0.171714	0.120379	0.00480247	0.0315116	-0.11876	0.0393353	-0.134504	0.0923909	0.254502	0.364292	-0.0182291	0.288506
Ssa#CL189Contig1	PLAC8-like protein 1 [Salmo salar]	-0.044876	0.399263	0.0204993	0.301067	-0.105363	-0.185377	-0.181055	0.019318	0.179201	0.208745	0.0641127	-0.0698146	0.523829	0.173082	-0.24944	-0.214051
Ssa#CL199Contig1	Unknown	-0.854707	-0.336415	-0.374682	0.147535	0.633167	-0.921425	-0.949303	-0.481844	0.157199	-0.305157	-0.385175	-0.129095	-0.0826251	-0.376721	0.240849	-0.231218
Ssa#CL21Contig1	Unknown	-0.383051	0.021877	-0.189593	0.394652	0.238592	-0.0520769	-0.165947	0.00358432	0.303778	0.0310627	0.0794859	-0.0883891	0.863007	0.603208	0.323142	0.219858
Ssa#CL231Contig1	hypothetical protein LOC568780 [Danio rerio]	0.151962		0.0905025	0.121076		0.0986096	-0.142603	0.0610248	-0.342203	0.209574	-0.0489543	-0.00871493	0.0134542	0.192115	-0.116901	-0.019514
Ssa#CL233Contig1	Cathepsin Z precursor [Salmo salar]	-0.148323	0.283031	-0.681209	1.00488	-0.0730485	-0.0187909	-0.341925	0.387527	0.745614	0.548677	-0.061084	0.153438	0.421183	-0.42947	-0.0641912	0.584816
Ssa#CL236Contig1	phospholipase D family, member 4 [Homo sapiens]	0.0131925	0.251869	0.158983	0.192838	-0.0402073	0.138482	-0.0660306	-0.111206	0.228982	0.0422154	0.107718	-0.196432	0.245399	-0.428074	-0.0201702	0.0921965
Ssa#CL245Contig1	Dual specificity protein phosphatase 7 [Salmo salar]	-0.66563	-0.273184	-0.454902	0.124574	-0.821687	0.283784	-0.470339	0.0102617	-0.53793	0.00678568	-0.436736	-0.988258	1.91835	-0.203107	-0.828977	-0.359348
Ssa#CL247Contig1	nucleolin [Oncorhynchus mykiss]	0.0918016	-0.0759158	-0.118105	0.032706	-0.146136	0.0127562	0.189974	-0.242984	-0.0380504	-0.0051623	0.384885	-0.418887	-0.411285	-0.537006	-0.383008	-0.73243
Ssa#CL249Contig1	seipin isoform 2 [Homo sapiens]	0.0948466	-0.118252	0.00172923	-0.0988878	0.0596287	0.017157	0.0681164	0.0374004	-0.0636169	0.12285			-0.0289544	-0.229227	-0.0823983	0.167162
Ssa#CL254Contig1	akirin 2(2b) [Salmo trutta]	-0.226997	0.151766	-0.0874653	-0.102207	-0.0873142	-0.0373576	-0.0898841	0.112908	0.202357	0.270782	0.378552	0.097972	0.00903475	0.201225	0.341876	-0.0558894
Ssa#CL258Contig1	Keratin 18	0.456037	0.241649	0.182599	0.0333443	0.00668557	0.142273	0.0570295	0.158695	0.0787961	-0.122051	-0.0282817	-0.411652	-0.487319	-0.694434	-0.167498	0.162418
Ssa#CL261Contig1	Unknown	0.335754	-0.160568	-0.356303	-0.0881296	-0.000390315	-0.017422	0.0860958	-0.252255	-0.0225501	0.221994	-0.104554	-0.395113	-0.58872	-0.25264	-0.0572407	-0.5842
Ssa#CL262Contig1	Unknown	-0.130924	-0.0915347	-0.0641192	0.0669982	-0.00934213	-0.096407	0.220956	-0.00672513	0.0060209	0.126472	0.028081	0.0300545	0.253239	0.389558	0.0764428	0.182497
Ssa#CL264Contig1	Unknown		0.0397589	0.0949688			-0.204651	0.116112	-0.0579198	0.219741	-0.0801119	0.24849	0.0388504	0.156691	0.03884		-0.316239
Ssa#CL267Contig1	Unknown	-0.230019	0.246414	-0.0617538	0.150328	-0.195114	-0.394069	-0.218765	0.0278454	-0.283537	-0.187708	-0.609291	-0.166004	0.541933	0.395024	0.274033	0.0666806
Ssa#CL271Contig1	c-src tyrosine kinase [Homo sapiens]	0.302237	-0.200957	0.0388443	-0.0474297		-0.153728	0.104462	0.0931705	0.145242		0.0293386	-0.314012	0.242036	-0.145286	-0.0256769	0.297865
Ssa#CL272Contig1	Unknown	-0.273342	0.173154	-0.154005	0.010331	0.512016	-0.384293	-0.32876	0.324263	0.305186	-0.129019	-0.0933672	-0.0369858	-0.103341	0.18909	-0.3507	-0.111508
Ssa#CL287Contig1	minor histocompatibility antigen HA-1 [Homo sapiens]	-0.0440101	0.0270191	-0.11995	0.388495	-0.0764199	-0.00721131	-0.399794	-0.00929001	-0.0164216	0.127345	0.10851	-0.132357	0.541252	-0.238444	0.241253	-0.151422
Ssa#CL289Contig1	Unknown	-0.527139	0.0591764	0.00963476	0.18625	-0.587941	-0.530983	0.073283	-0.0897867	0.00373169	0.00667111	0.775822	-0.320442	-0.235675	0.230981	1.06281	0.0813129
Ssa#CL296Contig1	Unknown	-0.155738	0.785719	0.277187	-0.0915773	0.96497	0.636312	-0.136825	0.641486	0.140343	0.611011	-0.592552	-0.166675	0.682349	0.482354	-0.934133	-1.06081
Ssa#CL300Contig1	PSMB9b-like protein [Salmo salar]	-0.54557	-0.539171	-0.599763	0.159727	-0.454273	-0.904333	-0.57648	-0.16962	-0.184705	0.67778	-0.280427	-0.25688	0.873418	0.0877112	-0.800158	-0.615214
Ssa#CL301Contig1	Intracellular hyaluronan-binding protein 4 [Salmo salar]	-0.0258067	0.232023	-0.311867	-0.0705444	-0.0624769	-0.254917	-0.0136385	-0.199657	-0.195063	0.0267943	-0.34807	-0.420207	-0.253286	-0.742012	-0.386745	-0.282783
Ssa#CL302Contig1	Unknown	-0.238684	-0.0614639	-0.243533	0.0526106	0.143144	0.0302992	-0.291623	-0.0406049	-0.201215	0.0607289	0.297461	-0.442391	0.347266	0.121633	0.0239008	-0.108336
Ssa#CL303Contig1	adenylosuccinate lyase [Homo sapiens]	-0.483658	-0.268878	-0.267834	-0.319827	-0.719458	-0.553093	-0.547812	-0.251533	-0.502363	-0.427028	-0.405432	-0.40234	-0.875471	-0.85334	-0.267982	-0.278543
Ssa#CL304Contig1	Unknown	0.289624	0.048695	0.112599	0.0213042	-0.163859	-0.0286003	-0.181966	-0.0149091	-0.248319	-0.206483	0.16266	0.163804	0.781254	0.653138	0.303477	0.521105
Ssa#CL307Contig1	Unknown	-0.0340573	-0.40426	0.0610895	-0.0700694	-0.537171	0.314808	0.0576508	-0.10605	-0.0538821	0.156199	-0.0564138	-0.00504103	0.0283612	0.340432	-0.370903	-0.0118376
[truncated: 10,759 more rows]
