# Supplementary material for: Gene Expression Profiling of Soft and Firm Atlantic Salmon Fillet
Source: PLoS One. 2012 Jun 20;7(6):e39219. doi: 10.1371/journal.pone.0039219 (PMC3379969; doi:10.1371/journal.pone.0039219)
Supplement: Table S2 — Differentially expressed genes that passed quality control. (XLS) [file pone.0039219.s002.xls]

## Sheet: Table 2
Differentially expressed genes
QueryID (STARS)	Gene name	R2	|r|	p-value	q-value	Slope
Ssa#GRASP209730517	Cytochrome c oxidase subunit 7C, mitochondrial precursor [Salmo salar]	0.798228	0.893436	3.14381e-06	0.00514838	0.14046
Ssa#S18887170	52 kDa Ro protein [Salmo salar]	0.783413	0.885106	5.2037e-06	0.00514838	0.142524
Ssa#GRASP209730841	ATP synthase lipid-binding protein, mitochondrial precursor [Salmo salar]	0.776827	0.881378	6.44086e-06	0.00514838	0.127522
Ssa#S35548812	methyltransferase 11 domain containing 1 isoform 2 [Homo sapiens]	0.762876	0.873428	9.92242e-06	0.00514838	0.0986244
Ssa#GRASP223647675	Coiled-coil domain-containing protein 22 [Salmo salar]	0.748163	0.864964	1.52483e-05	0.00514838	0.0946246
Ssa#GRASP209735025	39S ribosomal protein L15, mitochondrial precursor [Salmo salar]	0.747894	0.864809	1.53648e-05	0.00514838	0.0947031
Ssa#GRASP209737537	Cytochrome b-c1 complex subunit Rieske, mitochondrial precursor [Salmo salar]	0.746254	0.86386	1.60934e-05	0.00514838	0.148557
Ssa#GRASP209731161	Mitochondrial 28S ribosomal protein S36 [Salmo salar]	0.741737	0.861241	1.82558e-05	0.00514838	0.103328
Ssa#GRASP209155283	GTP-binding protein Rit1 [Salmo salar]	0.738949	0.859622	1.97118e-05	0.00514838	0.0956294
Ssa#CX353166	Ikaros homolog [Oncorhynchus mykiss]	0.738189	0.859179	2.01259e-05	0.00514838	0.103148
Ssa#GRASP209733557	NADH dehydrogenase 1 beta subcomplex subunit 6 [Salmo salar]	0.737454	0.858751	2.05336e-05	0.00514838	0.103624
Ssa#GRASP209154357	CDC-like kinase 4 [Salmo salar]	0.736535	0.858216	2.10529e-05	0.00514838	-0.158186
Ssa#GRASP209737489	Apolipoprotein O precursor [Salmo salar]	0.732608	0.855925	2.34032e-05	0.00514838	0.116168
Ssa#GRASP209733409	39S ribosomal protein L2, mitochondrial precursor [Salmo salar]	0.731291	0.855156	2.42403e-05	0.00514838	0.10014
Ssa#S31969642	Similar to ankirin repeat and SOCS box-containing protein 14 [Oncorhynchus mykiss]	0.729648	0.854194	2.53211e-05	0.00514838	0.111966
Ssa#S32005042	DnaJ homolog subfamily C member 11 [Salmo salar]	0.727644	0.853021	2.66954e-05	0.00514838	0.108387
Ssa#GRASP221222019	C3orf68 homolog [Salmo salar]	0.726555	0.852382	2.74695e-05	0.00514838	0.128338
Ssa#GRASP221219549	Beta-galactoside-binding lectin [Salmo salar]	0.724769	0.851334	2.87795e-05	0.00514838	-0.157832
Ssa#TC110947	prostaglandin E synthase 2 isoform 1 [Homo sapiens]	0.723581	0.850635	2.96815e-05	0.00514838	0.0946928
Ssa#S31970854	evolutionarily conserved signaling intermediate in Toll pathway [Homo sapiens]	0.721507	0.849415	3.13139e-05	0.00514838	0.103565
Ssa#S30264410	aconitase 2 precursor [Homo sapiens]	0.721408	0.849357	3.13935e-05	0.00514838	0.147995
Ssa#GRASP209154641	Prohibitin [Salmo salar]	0.720878	0.849045	3.18238e-05	0.00514838	0.139443
Ssa#GRASP209737631	Mitochondrial 28S ribosomal protein S6 [Salmo salar]	0.716366	0.846384	3.56985e-05	0.00514838	0.14945
Ssa#GRASP209731485	Brain protein 44-like protein [Salmo salar]	0.714243	0.845129	3.76587e-05	0.00514838	0.155852
Ssa#GRASP209736077	26S protease regulatory subunit 4 [Salmo salar]	0.712538	0.84412	3.9299e-05	0.00514838	0.162524
Ssa#GRASP209735167	NADH dehydrogenase iron-sulfur protein 8, mitochondrial precursor [Salmo salar]	0.712487	0.844089	3.93495e-05	0.00514838	0.135745
Ssa#DY739459	Angiopoeitin like 2	0.712157	0.843894	3.96743e-05	0.00514838	-0.200516
Ssa#GRASP209156065	Abhydrolase domain-containing protein 12 [Salmo salar]	0.711569	0.843545	4.02592e-05	0.00514838	0.159557
Ssa#GRASP209731907	NADH dehydrogenase 1 alpha subcomplex subunit 13 [Salmo salar]	0.711237	0.843349	4.05919e-05	0.00514838	0.0954358
Ssa#TC92025	sarcalumenin [Homo sapiens]	0.709985	0.842606	4.18718e-05	0.00514838	-0.107722
Ssa#TC99853	ATP-binding cassette, sub-family F (GCN20), member 3 [Homo sapiens]	0.705965	0.840217	4.6217e-05	0.00514838	0.101998
Ssa#GRASP209154953	RER1 [Salmo salar]	0.704047	0.839075	4.84246e-05	0.00514838	0.0996451
Ssa#GRASP221219387	Serine/threonine-protein kinase MARK1 [Salmo salar]	0.702803	0.838334	4.99043e-05	0.00514838	0.109561
Omy#CA348127	death-associated protein kinase 1 [Homo sapiens]	0.701076	0.837303	5.20245e-05	0.00514838	0.0981741
Ssa#TC110669	Succinate dehydrogenase iron-sulfur subunit, mitochondrial precursor [Salmo salar]	0.700615	0.837027	5.2603e-05	0.00514838	0.110463
Ssa#GRASP209736613	Peroxiredoxin [Salmo salar]	0.699988	0.836653	5.33983e-05	0.00514838	0.239
Ssa#S32004641	ubiquitin specific peptidase 28-like [Salmo salar]	0.69997	0.836642	5.34217e-05	0.00514838	0.097124
Ssa#GRASP221221439	Alpha-methylacyl-CoA racemase [Salmo salar]	0.699871	0.836583	5.35491e-05	0.00514838	0.126363
Ssa#S35532658	Methylcrotonoyl-CoA carboxylase beta chain, mitochondrial precursor [Salmo salar]	0.699274	0.836226	5.43176e-05	0.00514838	0.15389
Ssa#S18871203	glutaminyl-tRNA synthase (glutamine-hydrolyzing)-like 1 [Homo sapiens]	0.698767	0.835923	5.49797e-05	0.00514838	0.110815
Ssa#GRASP221220057	39S ribosomal protein L1, mitochondrial precursor [Salmo salar]	0.697703	0.835286	5.63885e-05	0.00514838	0.117821
Ssa#GRASP209732615	Proteasome subunit alpha type-6 [Salmo salar]	0.696858	0.83478	5.75316e-05	0.00514838	0.131019
Ssa#S35566575	26S proteasome non-ATPase regulatory subunit 4 [Salmo salar]	0.69562	0.834038	5.92401e-05	0.00514838	0.13214
Ssa#STIR43591	Cytochrome c [Oncorhynchus mykiss]	0.695029	0.833684	6.00708e-05	0.00514838	0.194388
Ssa#S35508994	Ankyrin repeat domain-containing protein 13C-A [Salmo salar]	0.695023	0.83368	6.00804e-05	0.00514838	0.149709
Ssa#GRASP209734765	26S proteasome non-ATPase regulatory subunit 6 [Salmo salar]	0.694164	0.833165	6.13064e-05	0.00514838	0.131043
Ssa#S18880089	dynamin 1-like protein isoform 1 [Homo sapiens]	0.688744	0.829906	6.95564e-05	0.00514838	0.105601
Ssa#GRASP209147521	Pleckstrin homology domain-containing family B member 2 [Salmo salar]	0.688071	0.829501	7.06442e-05	0.00514838	0.100958
Ssa#GRASP209736809	NADH dehydrogenase 1 beta subcomplex subunit 8, mitochondrial precursor [Salmo salar]	0.685424	0.827903	7.50712e-05	0.00514838	0.117723
Ssa#S35515823	sarcalumenin [Homo sapiens]	0.683831	0.826941	7.78479e-05	0.00514838	-0.103067
Ssa#GRASP221221487	26S protease regulatory subunit 6B [Salmo salar]	0.681934	0.825793	8.12709e-05	0.00514838	0.133987
Ssa#S35529749	leucine rich repeat containing 2 [Homo sapiens]	0.680665	0.825024	8.36334e-05	0.00514838	0.0954871
Ssa#GRASP209737129	Proteasome subunit alpha type-7 [Salmo salar]	0.680084	0.824672	8.47346e-05	0.00514838	0.118116
Ssa#GRASP221220651	Cytochrome c1, heme protein, mitochondrial precursor [Salmo salar]	0.679023	0.824028	8.67788e-05	0.00514838	0.112805
Ssa#KSS4102	isocitrate dehydrogenase 3 (NAD+) alpha precursor [Homo sapiens]	0.678765	0.823872	8.72825e-05	0.00514838	0.105062
Ssa#GRASP209735833	Proteasome subunit beta type-6 precursor [Salmo salar]	0.678125	0.823483	8.85418e-05	0.00514838	0.14323
Ssa#S31966846	similar to mCG10236 [Homo sapiens]	0.677958	0.823382	8.88732e-05	0.00514838	-0.159538
Ssa#GRASP209155049	Uroporphyrinogen decarboxylase [Salmo salar]	0.677785	0.823277	8.92157e-05	0.00514838	0.107653
Ssa#GRASP223672514	Cytochrome b-c1 complex subunit 2, mitochondrial precursor [Salmo salar]	0.677387	0.823035	9.00126e-05	0.00514838	0.12869
Ssa#GRASP221221559	Thioredoxin, mitochondrial precursor [Salmo salar]	0.675902	0.822133	9.30386e-05	0.00514838	0.137853
Ssa#GRASP209731787	Cytochrome c oxidase subunit VIIa-related protein, mitochondrial precursor [Salmo salar]	0.675443	0.821854	9.39913e-05	0.00514838	0.112446
Ssa#DW567199	Trifunctional enzyme subunit alpha, mitochondrial precursor [Salmo salar]	0.674289	0.821151	9.64256e-05	0.00514838	0.13958
Ssa#GRASP221220695	ACN9 protein homolog, mitochondrial precursor [Salmo salar]	0.673765	0.820832	9.75475e-05	0.00514838	0.146686
Ssa#GRASP209734915	39S ribosomal protein L14, mitochondrial precursor [Salmo salar]	0.673154	0.82046	9.88714e-05	0.00514838	0.113808
Ssa#GRASP223647757	Trifunctional enzyme subunit beta, mitochondrial precursor [Salmo salar]	0.673003	0.820368	9.9201e-05	0.00514838	0.124523
Ssa#S35514366	carnitine O-palmitoyltransferase I [Oncorhynchus mykiss]	0.672904	0.820307	9.94169e-05	0.00514838	0.162911
Ssa#GRASP223648057	Proteasome subunit alpha type-1 [Salmo salar]	0.671868	0.819676	0.000101708	0.00514838	0.152177
Ssa#STIR40991	desmin [Oncorhynchus mykiss]	0.669791	0.818408	0.000106438	0.00514838	-0.111332
Ssa#TC93051	26S protease regulatory subunit S10B [Salmo salar]	0.669464	0.818208	0.0001072	0.00514838	0.129914
Ssa#GRASP223647321	Peroxisomal 2,4-dienoyl-CoA reductase [Salmo salar]	0.669004	0.817926	0.000108281	0.00514838	0.105034
Ssa#S18881002	Pyruvate dehydrogenase E1 component subunit beta, mitochondrial precursor [Salmo salar]	0.668626	0.817695	0.000109176	0.00514838	0.174645
Ssa#S30284680	ATP synthase lipid-binding protein, mitochondrial precursor [Salmo salar]	0.667534	0.817027	0.000111795	0.00514838	0.146681
Ssa#S35549699	Short-chain dehydrogenase/reductase 3 [Salmo salar]	0.666922	0.816653	0.000113286	0.00514838	0.12477
Ssa#S35516272	DnaJ (Hsp40) homolog, subfamily A, member 3 [Homo sapiens]	0.666714	0.816526	0.000113796	0.00514838	0.11519
Ssa#GRASP209155489	Heat shock cognate 71 kDa protein [Salmo salar]	0.66605	0.816119	0.000115442	0.00514838	0.199766
Ssa#STIR36937	AF465782_1 ubiquinol-cytochrome c reductase core I protein [Oncorhynchus mykiss]	0.665934	0.816048	0.000115731	0.00514838	0.109257
Ssa#S18849517	solute carrier family 25-2 [Salmo salar]	0.665238	0.815621	0.000117481	0.00514838	0.160457
Ssa#S23868182	L-arginine:glycine amidinotransferase precursor [Homo sapiens]	0.665074	0.81552	0.000117897	0.00514838	-0.216434
Ssa#S35479599	BAI1-associated protein 2 isoform 3 [Homo sapiens]	0.664707	0.815295	0.000118832	0.00514838	0.147397
Ssa#GRASP209737287	ATP synthase subunit g, mitochondrial [Salmo salar]	0.663415	0.814503	0.000122174	0.00514838	0.125619
Ssa#GRASP209155959	ADRM1 [Salmo salar]	0.663104	0.814312	0.000122988	0.00514838	0.159295
Ssa#GRASP209735175	NADH dehydrogenase 1 alpha subcomplex subunit 3 [Salmo salar]	0.662866	0.814166	0.000123618	0.00514838	0.105876
Ssa#GRASP209732643	26S protease regulatory subunit S10B [Salmo salar]	0.662845	0.814153	0.000123673	0.00514838	0.136227
Ssa#GRASP209154437	Ubiquinone biosynthesis monooxygenase COQ6 [Salmo salar]	0.662685	0.814054	0.000124097	0.00514838	0.102935
Ssa#GRASP209155419	Sorting nexin-2 [Salmo salar]	0.662623	0.814016	0.000124262	0.00514838	0.101785
Ssa#GRASP209734925	39S ribosomal protein L9, mitochondrial precursor [Salmo salar]	0.661873	0.813556	0.000126266	0.00514838	0.11487
Ssa#S23869428	betaine-homocysteine methyltransferase [Salmo salar]	0.658872	0.811709	0.000134579	0.00514838	-0.148955
Ssa#GRASP209738429	Esophageal cancer-related gene 4 protein precursor [Salmo salar]	0.658769	0.811646	0.000134873	0.00514838	-0.149621
Ssa#TC82953	p47 protein isoform b [Homo sapiens]	0.658103	0.811236	0.000136782	0.00514838	0.095213
Ssa#GRASP209736473	Ribosomal protein L22-like 1 [Salmo salar]	0.65785	0.81108	0.000137514	0.00514838	-0.117211
Ssa#S31963430	Mitochondrial import receptor subunit TOM40 homolog [Salmo salar]	0.656912	0.810501	0.00014026	0.00514838	0.225681
Ssa#GRASP209153919	Mitochondrial carnitine/acylcarnitine carrier protein [Salmo salar]	0.656335	0.810145	0.000141972	0.00514838	0.208381
Ssa#CX357977	coiled-coil domain containing 21 [Homo sapiens]	0.656078	0.809986	0.00014274	0.00514838	-0.120559
Ssa#GRASP221222003	10 kDa heat shock protein, mitochondrial [Salmo salar]	0.655367	0.809547	0.000144884	0.00514838	0.122118
Ssa#GRASP209154339	Brain protein 44 [Salmo salar]	0.654697	0.809133	0.000146929	0.00514838	0.101644
Ssa#GRASP223649019	TFG [Salmo salar]	0.654614	0.809082	0.000147183	0.00514838	0.105543
Ssa#GRASP209154407	3-ketoacyl-CoA thiolase, mitochondrial [Salmo salar]	0.654506	0.809015	0.000147517	0.00514838	0.149711
Ssa#GRASP221221233	Eukaryotic translation initiation factor 4E-1A [Salmo salar]	0.653158	0.808182	0.000151723	0.00516652	-0.11585
Ssa#GRASP223647559	Cryptochrome-1 [Salmo salar]	0.652458	0.807749	0.000153946	0.00516652	-0.131077
Ssa#GRASP209737331	Mitochondrial intermembrane space import and assembly protein 40 [Salmo salar]	0.651604	0.80722	0.0001567	0.00516652	0.133469
Ssa#GRASP209731967	Cytochrome c oxidase subunit 5A, mitochondrial precursor [Salmo salar]	0.650766	0.806701	0.000159444	0.00516652	0.13809
Ssa#GRASP209734099	Argininosuccinate synthase [Salmo salar]	0.650559	0.806572	0.000160128	0.00516652	-0.109211
Ssa#GRASP209731451	39S ribosomal protein L43, mitochondrial precursor [Salmo salar]	0.649575	0.805962	0.000163414	0.00516652	0.133004
Omy#S18534052	electron-transfer-flavoprotein, beta polypeptide isoform 2 [Homo sapiens]	0.64942	0.805866	0.000163935	0.00516652	0.167212
Ssa#S35542191	Ras-like protein family member 11B [Salmo salar]	0.649289	0.805785	0.000164378	0.00516652	0.11681
Ssa#S35507113	Stress-70 protein, mitochondrial precursor [Salmo salar]	0.648659	0.805393	0.000166526	0.005172	0.108913
Ssa#S35665191	Rb1-inducible coiled coil protein 1 isoform 1 [Homo sapiens]	0.647564	0.804713	0.000170312	0.00519038	0.136114
Ssa#S35688234	lipidosin [Homo sapiens]	0.647098	0.804424	0.000171944	0.00519038	0.234833
Ssa#S35552816	Acyl-coenzyme A thioesterase 5 [Salmo salar]	0.646069	0.803784	0.0001756	0.00519322	0.106122
Ssa#S19097763	desmin [Oncorhynchus mykiss]	0.645427	0.803384	0.000177918	0.00520189	-0.124569
Ssa#GRASP223649153	Peroxisomal 3,2-trans-enoyl-CoA isomerase [Salmo salar]	0.644795	0.802991	0.000180223	0.00523084	0.178534
Ssa#GRASP223647425	26S proteasome non-ATPase regulatory subunit 2 [Salmo salar]	0.643156	0.80197	0.000186322	0.00525997	0.151821
Ssa#STIR26704	aspartyl-tRNA synthetase 2, mitochondrial [Homo sapiens]	0.642829	0.801766	0.000187558	0.00525997	0.110653
Ssa#GRASP209735443	26S protease regulatory subunit 8 [Salmo salar]	0.640619	0.800387	0.000196116	0.00525997	0.126116
Ssa#S35690557	mitochondrial ribosomal protein S17 [Homo sapiens]	0.64044	0.800275	0.00019682	0.00525997	0.0943071
Ssa#GRASP221222209	Adenylate kinase isoenzyme 2, mitochondrial [Salmo salar]	0.640367	0.800229	0.000197111	0.00525997	0.108379
Ssa#S35688094	ubiquitin specific protease 14 isoform a [Homo sapiens]	0.640365	0.800228	0.000197119	0.00525997	0.111634
Ssa#GRASP209738415	Dynein light chain 1, cytoplasmic [Oncorhynchus mykiss]	0.640337	0.800211	0.000197229	0.00525997	-0.121899
Ssa#TC105822	ubiquinol-cytochrome c reductase core protein 2 [Salmo salar]	0.63974	0.799837	0.000199611	0.00525997	0.124291
Ssa#CL11Contig1	cytochrome oxidase subunit I [Salmo salar]	0.639282	0.799551	0.000201455	0.00527012	0.125218
Ssa#GRASP209730329	Elongation factor Ts, mitochondrial precursor [Salmo salar]	0.636274	0.797668	0.000213928	0.00529316	0.134962
Ssa#S30286508	26S proteasome subunit [Salmo salar]	0.635933	0.797454	0.000215387	0.00529316	0.15481
Ssa#GRASP209732455	Inorganic pyrophosphatase [Salmo salar]	0.635631	0.797265	0.00021668	0.00529316	0.246424
Ssa#GRASP209731697	Extracellular superoxide dismutase precursor [Salmo salar]	0.634833	0.796764	0.00022014	0.00529948	-0.122114
Ssa#S31988085	Cell division control protein 42 homolog [Oncorhynchus mykiss]	0.634139	0.796329	0.000223184	0.0053355	0.106429
Ssa#STIR44594	Aspartate aminotransferase, cytoplasmic [Salmo salar]	0.633494	0.795924	0.000226049	0.0053355	0.134573
Ssa#GRASP209732287	26S protease regulatory subunit 7 [Salmo salar]	0.632868	0.79553	0.000228862	0.0053355	0.15494
Ssa#GRASP209155667	Dipeptidyl-peptidase 3 [Salmo salar]	0.632156	0.795082	0.000232093	0.0053355	0.14764
Ssa#S30289450	similar to hCG31406 [Homo sapiens]	0.63196	0.794959	0.000232992	0.0053355	0.113518
Ssa#GRASP209736019	26S proteasome non-ATPase regulatory subunit 4 [Salmo salar]	0.631608	0.794738	0.00023461	0.005349	0.151439
Ssa#GRASP223672796	Proteasome subunit beta type-2 [Salmo salar]	0.631035	0.794377	0.000237266	0.00535852	0.165137
Ssa#GRASP209733217	Proteasome subunit alpha type-5 [Salmo salar]	0.628205	0.792594	0.000250766	0.00544703	0.137865
Ssa#S35670966	conserved helix-loop-helix ubiquitous kinase [Homo sapiens]	0.627837	0.792361	0.000252572	0.00546365	0.102
Omy#CA348899	Branched-chain-amino-acid aminotransferase, cytosolic [Salmo salar]	0.626801	0.791708	0.000257709	0.00550804	-0.222713
Ssa#S31963853	Trifunctional enzyme subunit alpha, mitochondrial precursor [Salmo salar]	0.625911	0.791146	0.000262195	0.00555045	0.175818
Ssa#GRASP209155069	26S proteasome non-ATPase regulatory subunit 12 [Salmo salar]	0.625588	0.790941	0.000263842	0.00555045	0.172216
Omy#S34423886	succinate dehydrogenase complex subunit A flavoprotein [Salmo salar]	0.625439	0.790847	0.000264606	0.00555045	0.110375
Ssa#S18890982	Cytochrome b-c1 complex subunit 2, mitochondrial precursor [Salmo salar]	0.622849	0.789208	0.000278155	0.00561884	0.11551
Ssa#GRASP223648001	Malate dehydrogenase, cytoplasmic [Salmo salar]	0.622449	0.788954	0.000280303	0.00561884	0.168853
Ssa#GRASP223648537	Stress-70 protein, mitochondrial precursor [Salmo salar]	0.622253	0.78883	0.00028136	0.00561884	0.126066
Ssa#GRASP223648101	DNA replication licensing factor mcm2 [Salmo salar]	0.622023	0.788684	0.000282605	0.00561884	-0.144895
Ssa#GRASP223647499	Ubiquitin-conjugating enzyme E2 R1 [Salmo salar]	0.621157	0.788135	0.000287333	0.00567761	0.121703
Ssa#S35496709	Beta-carotene dioxygenase 1	0.619432	0.78704	0.000296959	0.00574936	0.337115
Ssa#KSS2002	NADH dehydrogenase (ubiquinone) 1 alpha subcomplex, assembly factor 2 [Homo sapiens]	0.61843	0.786403	0.000302678	0.00578527	0.107951
Ssa#TC111085	cytochrome c oxidase subunit I [Coregonus lavaretus]	0.618416	0.786394	0.000302759	0.00578527	0.113197
Omy#BX317740	Proteasome subunit alpha type 3 [Oncorhynchus mykiss]	0.617767	0.785982	0.000306513	0.00578527	0.124643
Ssa#S35579391	cytochrome oxidase subunit III [Salmo salar]	0.617295	0.785681	0.000309268	0.00578527	0.112471
Ssa#GRASP209735861	Proteasome subunit beta type-3 [Salmo salar]	0.616175	0.784968	0.000315896	0.00585095	0.176177
Ssa#GRASP209734299	NADH dehydrogenase 1 beta subcomplex subunit 5, mitochondrial precursor [Salmo salar]	0.615685	0.784656	0.000318834	0.00585535	0.127501
Omy#S34424667	26S proteasome non-ATPase regulatory subunit 7 like 2 [Salmo salar]	0.61564	0.784627	0.000319108	0.00585535	0.115286
Ssa#GRASP209156043	Ubiquitin carboxyl-terminal hydrolase 5 [Salmo salar]	0.615129	0.784302	0.000322197	0.00585535	0.114202
Ssa#GRASP209734125	Proteasome subunit alpha type-1 [Salmo salar]	0.614886	0.784147	0.000323679	0.00585589	0.114314
Ssa#S30263228	succinate dehydrogenase complex, subunit D precursor [Homo sapiens]	0.614651	0.783997	0.000325116	0.00586328	0.139974
Ssa#S30235658	Cysteine dioxygenase type 1 [Salmo salar]	0.614427	0.783854	0.000326492	0.00586328	-0.222102
Ssa#S30293113	Cytochrome b-c1 complex subunit 2, mitochondrial precursor [Salmo salar]	0.613444	0.783227	0.000332578	0.00591072	0.107232
Ssa#GRASP209733287	Dehydrogenase/reductase SDR family member 4 [Salmo salar]	0.611983	0.782293	0.000341819	0.00597383	0.107536
Ssa#GRASP223648685	Stomatin-like protein 2 [Salmo salar]	0.610201	0.781154	0.000353379	0.00610157	0.115013
Ssa#GRASP209737415	Trafficking protein particle complex subunit 5 [Salmo salar]	0.609872	0.780943	0.000355554	0.00610157	0.0949801
Ssa#S35498243	epidermal retinal dehydrogenase 2 [Homo sapiens]	0.609241	0.780539	0.000359754	0.00610157	0.121635
Ssa#S35590962	family with sequence similarity 57, member A [Homo sapiens]	0.608957	0.780357	0.000361656	0.00610157	0.136351
Ssa#S32009116	DNA-damage-inducible transcript 4-like [Salmo salar]	0.608445	0.780029	0.000365111	0.00610157	-0.153116
Ssa#S30295235	Eukaryotic initiation factor 4A-III	0.60814	0.779833	0.000367182	0.00610157	-0.132038
Ssa#S35552172	nudix (nucleoside diphosphate linked moiety X)-type motif 18 [Danio rerio]	0.607891	0.779674	0.00036888	0.00610157	0.0988311
Ssa#S35505374	acyl-Coenzyme A dehydrogenase family, member 9 [Homo sapiens]	0.607651	0.779519	0.000370526	0.00610157	0.182223
Ssa#GRASP221219533	Thioesterase superfamily member 2 [Salmo salar]	0.607536	0.779446	0.000371317	0.00610157	0.228284
Ssa#GRASP209732083	DnaJ homolog subfamily C member 15 [Salmo salar]	0.607496	0.77942	0.000371587	0.00610157	0.114658
Ssa#GRASP223647697	Influenza virus NS1A-binding protein homolog A [Salmo salar]	0.607459	0.779397	0.000371842	0.00610157	-0.122489
Ssa#S34818514	dsRNA activated Z-DNA binding protein kinase [Salmo salar]	0.606181	0.778576	0.000380732	0.00616563	0.14155
Ssa#GRASP209147571	Cysteine protease ATG4B [Salmo salar]	0.605603	0.778205	0.000384807	0.00621398	0.200608
Ssa#TC97737	SET and MYND domain containing 1b [Salmo salar]	0.60543	0.778094	0.000386042	0.00621812	-0.144909
Ssa#STIR38053	heat shock protein beta-1 [Oncorhynchus mykiss]	0.60502	0.777831	0.000388962	0.00624832	-0.122365
Ssa#KSS4213	protein LOC562437-like [Salmo salar]	0.604283	0.777356	0.000394273	0.00628254	0.108533
Ssa#GRASP223648079	Medium-chain specific acyl-CoA dehydrogenase, mitochondrial precursor [Salmo salar]	0.603651	0.77695	0.000398875	0.00631078	0.1103
Ssa#TC89785	creatine kinase-3 [Salmo salar]	0.603394	0.776785	0.000400754	0.006311	0.246136
Ssa#DW589561	coiled-coil domain containing 44 [Homo sapiens]	0.6032	0.77666	0.000402183	0.006311	0.108073
Ssa#S30244518	Sodium-coupled neutral amino acid transporter 3 [Salmo salar]	0.601951	0.775855	0.000411482	0.00639443	-0.117249
Ssa#GRASP209154483	Fatty acyl-CoA reductase 1 [Salmo salar]	0.6009	0.775177	0.000419449	0.00639443	-0.193961
Ssa#GRASP221220109	Thioredoxin-like protein 1 [Salmo salar]	0.60065	0.775016	0.000421362	0.00639443	0.102798
Ssa#S35472405	1-acyl-sn-glycerol-3-phosphate acyltransferase theta-B [Salmo salar]	0.600618	0.774995	0.000421609	0.00639443	0.2387
Ssa#S35535448	PQ loop repeat-containing protein 3 precursor [Salmo salar]	0.599811	0.774475	0.000427841	0.00639443	-0.357197
Ssa#GRASP209738151	NADH dehydrogenase 1 beta subcomplex subunit 10 [Salmo salar]	0.599613	0.774347	0.000429384	0.00639443	0.107586
Ssa#GRASP209732139	Cytochrome b-c1 complex subunit 6, mitochondrial precursor [Salmo salar]	0.598959	0.773924	0.000434516	0.00641656	0.12197
Ssa#S35675613	17 beta hydroxysteroid dehydrogenase 4 [Salmo trutta fario]	0.598566	0.773671	0.000437619	0.00644704	0.118155
Ssa#GRASP209150415	Aspartate aminotransferase, mitochondrial precursor [Salmo salar]	0.59827	0.773479	0.000439977	0.00646668	0.137926
Ssa#S31997182	Very low density lipoprotein receptor	0.597689	0.773104	0.000444624	0.00650477	-0.109916
Ssa#GRASP221221419	Elongation factor Tu, mitochondrial precursor [Salmo salar]	0.597557	0.773018	0.000445691	0.00650574	0.10822
Ssa#GRASP209732341	Mitochondrial import inner membrane translocase subunit Tim8 A [Oncorhynchus mykiss]	0.596971	0.772639	0.000450435	0.0065592	0.125053
Ssa#GRASP209737633	Proteasome subunit beta type-4 precursor [Salmo salar]	0.596492	0.772329	0.000454346	0.00657184	0.171321
Ssa#GRASP209147382	Serine incorporator 1 [Salmo salar]	0.59621	0.772147	0.000456656	0.00659028	0.168433
Omy#TC147780	Krueppel-like factor 4 [Salmo salar]	0.595782	0.771869	0.00046019	0.00661412	-0.111791
Ssa#GRASP223648261	ATP-binding cassette sub-family B member 8, mitochondrial precursor [Salmo salar]	0.595507	0.771691	0.000462481	0.00661535	0.169309
Omy#BX321113	Cytohesin-1 [Salmo salar]	0.594453	0.771008	0.000471319	0.00668552	0.19393
Ssa#GRASP209733023	ATP synthase subunit gamma, mitochondrial precursor [Salmo salar]	0.594424	0.770989	0.000471564	0.00668552	0.115954
Ssa#GRASP223648813	Nicotinamide riboside kinase 2 [Salmo salar]	0.594287	0.7709	0.000472732	0.00668754	-0.106115
Omy#S15289668	alpha tubulin subunit [Oncorhynchus nerka]	0.594027	0.770731	0.0007706	0.0079565	-0.094838
Ssa#GRASP221219653	Nicotinamide riboside kinase 2 [Salmo salar]	0.593091	0.770124	0.000482966	0.00675817	-0.366734
Ssa#GRASP221219949	Proteasome subunit alpha type-7 [Salmo salar]	0.592747	0.769901	0.000485948	0.00677076	0.109805
Ssa#GRASP209730797	Myozenin-2 [Salmo salar]	0.592501	0.769741	0.000488089	0.0067788	0.219719
Ssa#GRASP209155685	Acylglycerol kinase, mitochondrial precursor [Salmo salar]	0.592103	0.769482	0.000491579	0.0067788	0.0942486
Ssa#S35499461	titin isoform N2-B [Homo sapiens]	0.591215	0.768905	0.00049942	0.00678501	-0.0943694
Ssa#AM083622	Death-associated protein kinase 3 [Salmo salar]	0.591129	0.768849	0.000500188	0.00678501	-0.10766
Ssa#S35559341	Periostin precursor [Salmo salar]	0.590815	0.768645	0.000502995	0.00678501	-0.156663
Ssa#GRASP209155899	Procollagen C-endopeptidase enhancer 1 precursor [Salmo salar]	0.59065	0.768537	0.000504474	0.00678501	-0.15184
Ssa#S35508546	hormone-regulated proliferation-associated 20 kDa protein [Homo sapiens]	0.590419	0.768387	0.000506548	0.00678501	0.121861
Ssa#GRASP209735569	Hydroxyacyl-coenzyme A dehydrogenase, mitochondrial precursor [Salmo salar]	0.590046	0.768145	0.000509919	0.00678709	0.12069
Ssa#GRASP209736235	Pyrroline-5-carboxylate reductase 2 [Salmo salar]	0.589884	0.768039	0.000511386	0.00679278	0.104399
Ssa#TC102787	proteasome 26S non-ATPase subunit 1 [Homo sapiens]	0.588455	0.767108	0.000524514	0.0068964	0.161252
Ssa#GRASP209733245	NADH dehydrogenase 1 beta subcomplex subunit 11, mitochondrial precursor [Salmo salar]	0.587658	0.766588	0.000531966	0.00694958	0.101833
Ssa#GRASP209732223	Growth arrest and DNA-damage-inducible proteins-interacting protein 1 [Salmo salar]	0.586923	0.766109	0.000538912	0.00697686	0.112242
Ssa#GRASP223647357	Dynamin-1-like protein [Salmo salar]	0.586154	0.765607	0.000546264	0.00697686	0.112381
Ssa#GRASP223648629	Eukaryotic translation initiation factor 4E type 2 [Salmo salar]	0.586009	0.765512	0.000547662	0.00697686	-0.101152
Ssa#S32011855	dihydrolipoamide S-acetyltransferase [Homo sapiens]	0.584914	0.764797	0.000558314	0.00700513	0.108541
Ssa#S18836993	cytochrome oxidase subunit I [Salmo salar]	0.584753	0.764692	0.00055989	0.00700513	0.118734
Ssa#S31983607	HIV-1 Tat interactive protein 2, 30kDa isoform b [Homo sapiens]	0.584716	0.764667	0.000560256	0.00700513	0.0955984
Omy#BX877517	RNA binding motif, single stranded interacting protein 1 isoform b [Homo sapiens]	0.584687	0.764649	0.000560538	0.00700513	-0.170337
Ssa#GRASP209734261	ATP synthase lipid-binding protein, mitochondrial precursor [Salmo salar]	0.583946	0.764164	0.000567876	0.00706642	0.125721
Ssa#S35537969	carnitine palmitoyl transferase I [Oncorhynchus mykiss]	0.583578	0.763923	0.00057155	0.00707523	0.132094
Ssa#GRASP223647283	Glutaredoxin-related protein 5 [Salmo salar]	0.583117	0.763621	0.000576178	0.00709556	0.15156
Omy#S15332163	26S protease regulatory subunit 4 [Salmo salar]	0.582882	0.763467	0.000578555	0.00709556	0.125061
Omy#S15296792	KN motif and ankyrin repeat domains 1 isoform b [Homo sapiens]	0.582484	0.763206	0.000582591	0.00709556	-0.124032
Ssa#S35499883	coiled-coil transcriptional coactivator b [Salmo salar]	0.582187	0.763012	0.000585616	0.00709556	0.560375
Ssa#GRASP223646151	ATP synthase subunit d, mitochondrial [Salmo salar]	0.581798	0.762757	0.000589607	0.00709556	0.0955194
Ssa#GRASP209733825	26S proteasome non-ATPase regulatory subunit 8 [Salmo salar]	0.581708	0.762698	0.000590538	0.00709556	0.151798
Ssa#S30276210	mitochondrial ribosomal protein L48 [Homo sapiens]	0.581459	0.762535	0.0005931	0.00709556	0.132482
Ssa#CK882762	Integrin-b binding protein or Nicotinamide riboside kinase 2	0.580879	0.762154	0.000599123	0.00711453	-0.376552
Ssa#GRASP209154039	Synaptophysin-like protein 1 [Salmo salar]	0.580611	0.761979	0.000601922	0.00711692	-0.141242
Ssa#GRASP209154469	X-box-binding protein 1 [Salmo salar]	0.580168	0.761687	0.000606584	0.00712974	-0.101939
Ssa#S23870605	coiled-coil transcriptional coactivator b [Salmo salar]	0.579778	0.761432	0.000610698	0.00712974	0.396375
Ssa#S35500576	AMP deaminase 3 [Salmo salar]	0.579668	0.761359	0.000611871	0.00712974	0.325645
Ssa#GRASP221219223	Peptidyl-prolyl cis-trans isomerase, mitochondrial precursor [Salmo salar]	0.579641	0.761341	0.000612161	0.00712974	0.155981
Ssa#GRASP209737165	Transmembrane protein 49 [Salmo salar]	0.579536	0.761273	0.000613269	0.00712974	0.137516
Ssa#TC106365	titin isoform N2-A [Homo sapiens]	0.579381	0.761171	0.000614925	0.00712974	-0.120169
Ssa#S31982805	serine/threonine kinase 19 isoform 1 [Homo sapiens]	0.579308	0.761123	0.000615707	0.00712974	0.101453
Omy#BX883065	alkB, alkylation repair homolog 5 [Homo sapiens]	0.579106	0.76099	0.000617862	0.007139	-0.123508
Ssa#GRASP209736145	ATP synthase subunit beta, mitochondrial precursor [Salmo salar]	0.57732	0.759816	0.00063726	0.00721146	0.115428
Ssa#STIR20028	aryl hydrocarbon receptor nuclear translocator-like 1a [Danio rerio]	0.576638	0.759367	0.000644798	0.00728052	-0.126864
Ssa#S35605288	p47 protein isoform a [Homo sapiens]	0.576568	0.759321	0.000645582	0.00728052	0.121616
Ssa#GRASP223647887	Nuclear migration protein nudC [Salmo salar]	0.575771	0.758796	0.000654501	0.00733093	0.142661
Ssa#DY701882	transmembrane 7 superfamily member 3 [Homo sapiens]	0.575491	0.758611	0.000657665	0.00734144	-0.12584
Ssa#TC110735	Cysteine-rich secretory protein LCCL domain-containing 2 precursor [Salmo salar]	0.573361	0.757206	0.000682147	0.00746762	-0.116566
Ssa#S35574435	disulfide-isomerase A3 precursor [Salmo salar]	0.572539	0.756663	0.000691804	0.007519	-0.12426
Ssa#GRASP209733127	Phosphopantothenate--cysteine ligase [Salmo salar]	0.57212	0.756386	0.000696777	0.00754284	0.161956
Ssa#S35521038	titin isoform N2-B [Homo sapiens]	0.572038	0.756332	0.000697748	0.00754284	-0.114006
Ssa#GRASP223648977	TAF6-like RNA polymerase II p300/CBP-associated factor-associated factor 65 kDa subunit 6L [Salmo salar]	0.571794	0.756171	0.000700664	0.00754284	0.102169
Ssa#EG804801	titin isoform N2-B [Homo sapiens]	0.571662	0.756083	0.000702244	0.00754284	-0.11968
Ssa#CL61Contig1	adenosine triphosphatase subunit 6 [Salmo salar]	0.571621	0.756056	0.000702729	0.00754284	0.129987
Ssa#GRASP209155981	Succinate-semialdehyde dehydrogenase, mitochondrial precursor [Salmo salar]	0.571493	0.755972	0.000704269	0.00754284	0.103164
Ssa#GRASP221219135	Membrane-associated progesterone receptor component 1 [Salmo salar]	0.570377	0.755233	0.000717787	0.00762575	-0.120677
Ssa#GRASP221219639	Proteasome subunit alpha type 4 [Oncorhynchus mykiss]	0.570037	0.755008	0.000721947	0.00765762	0.161734
Ssa#GRASP209154575	Zinc finger protein 503 [Salmo salar]	0.569767	0.754829	0.000725268	0.00767411	0.124416
Ssa#S35660380	leucine-rich PPR motif-containing protein [Homo sapiens]	0.56908	0.754374	0.000733774	0.00770883	0.0984665
Ssa#GRASP209736713	Mitochondrial 39S ribosomal protein L49 [Salmo salar]	0.568512	0.753997	0.000740874	0.00774646	0.135796
Ssa#GRASP209737427	U11/U12 small nuclear ribonucleoprotein 25 kDa protein [Salmo salar]	0.567442	0.753287	0.000754409	0.00782606	0.102424
Ssa#DW182233	6-phosphofructokinase type C [Salmo salar]	0.566852	0.752896	0.000761961	0.00789198	-0.207314
Ssa#GRASP209733181	zgc112052-like [Salmo salar]	0.565988	0.752322	0.000773144	0.00795764	0.12688
Ssa#TC66918	Proteasome subunit beta type-5 precursor [Salmo salar]	0.565166	0.751775	0.000783913	0.00797808	0.132254
Ssa#S31978474	heat shock protein hsp90 [Oncorhynchus tshawytscha]	0.564984	0.751654	0.000786323	0.00797808	0.122595
Ssa#TC101478	integrin alpha FG-GAP repeat containing 1 [Homo sapiens]	0.564657	0.751436	0.000790658	0.00797834	0.129057
Ssa#S35689178	mitochondrial intermediate peptidase [Homo sapiens]	0.564588	0.75139	0.000791576	0.00797834	0.111497
Ssa#S35670630	ATP synthase H+ transporting mitochondrial F1 complex beta [Salmo salar]	0.563077	0.750384	0.000811892	0.00809229	0.109263
Ssa#GRASP209730377	Proteasome subunit alpha type-3 [Salmo salar]	0.56228	0.749853	0.000822782	0.00815168	0.126913
Ssa#EH033686	titin isoform N2-B [Homo sapiens]	0.561136	0.74909	0.000838656	0.00825945	-0.109923
Ssa#GRASP209147721	Cell division cycle protein 20 homolog [Salmo salar]	0.560691	0.748793	0.000844901	0.00826044	-0.0986603
Ssa#GRASP209155279	Probable phosphatase phospho1 [Salmo salar]	0.560682	0.748787	0.000845022	0.00826044	-0.100867
Omy#CR374650	forkhead box M1 isoform 1 [Homo sapiens]	0.56062	0.748746	0.000845898	0.00826044	0.113969
Ssa#GRASP209738021	39S ribosomal protein L46, mitochondrial precursor [Salmo salar]	0.560392	0.748593	0.000849115	0.00826044	0.140955
Ssa#GRASP209732635	Cellular retinoic acid-binding protein [Salmo salar]	0.560102	0.7484	0.000853218	0.00826044	-0.114019
Ssa#GRASP209738273	Proteasome subunit alpha type-6 [Salmo salar]	0.559775	0.748181	0.000857871	0.00826044	0.127927
Ssa#GRASP223648091	Cystathionine gamma-lyase [Salmo salar]	0.559725	0.748148	0.000858588	0.00826044	0.110657
Ssa#GRASP209730461	26S protease regulatory subunit 6A [Salmo salar]	0.559453	0.747966	0.000862477	0.00826044	0.105458
Ssa#GRASP209737199	Thymidine kinase, cytosolic [Salmo salar]	0.55903	0.747683	0.000868564	0.00827783	-0.126504
Ssa#AM402546	Malate dehydrogenase, cytoplasmic [Salmo salar]	0.557851	0.746894	0.000885702	0.00834439	0.13494
Ssa#GRASP209734767	Histamine N-methyltransferase [Salmo salar]	0.557642	0.746754	0.000888775	0.00834439	-0.223226
Ssa#GRASP223646335	NADH dehydrogenase 1 beta subcomplex subunit 7 [Salmo salar]	0.555978	0.745639	0.000913555	0.00851543	0.120174
Ssa#STIR42753	small heat shock protein-like [Salmo salar]	0.554384	0.74457	0.000937859	0.00865648	0.10071
Ssa#S30270510	peroxisomal biogenesis factor 19 [Homo sapiens]	0.553032	0.743661	0.000958911	0.00878961	0.10316
Ssa#GRASP223648159	Cathepsin D precursor [Salmo salar]	0.55263	0.743391	0.00096525	0.00883548	0.098505
Ssa#CX352823	SLIT-ROBO Rho GTPase-activating protein 1 [Salmo salar]	0.552522	0.743318	0.000966959	0.00883889	-0.10009
Ssa#CA040320	L-pipecolic acid oxidase [Homo sapiens]	0.552196	0.743099	0.000972124	0.00886023	-0.155994
Ssa#TC90286	17 beta hydroxysteroid dehydrogenase 4 [Salmo trutta fario]	0.551252	0.742464	0.000987246	0.00886657	0.104985
Ssa#S35493732	matrilin-1 [Salmo salar]	0.550312	0.74183	0.00100251	0.00893589	-0.100922
Ssa#GRASP209736971	Mitochondrial 39S ribosomal protein L4 [Salmo salar]	0.549795	0.741481	0.001011	0.00893848	0.0955563
Ssa#TC108323	titin isoform N2-B [Homo sapiens]	0.549729	0.741437	0.00101209	0.00893848	-0.0960855
Ssa#GRASP209737101	Mid1-interacting protein 1 [Salmo salar]	0.549493	0.741278	0.00101597	0.00893848	0.156899
Ssa#GRASP223647919	Mitoferrin-2 [Salmo salar]	0.548996	0.740942	0.00102423	0.00894246	0.121173
Ssa#S32004762	Casein kinase II subunit alpha [Salmo salar]	0.548567	0.740653	0.0010314	0.00899315	0.0989014
Ssa#STIR00021	Transforming growth factor-beta-inducible early growth response protein 3 [Salmo salar]	0.548181	0.740393	0.00103787	0.00899988	-0.0943185
Ssa#GRASP209156189	Microtubule-associated proteins 1A/1B light chain 3B precursor [Salmo salar]	0.547636	0.740025	0.00104709	0.00902298	0.108884
Ssa#TC96679	titin N2-A	0.547418	0.739877	0.0010508	0.00903142	-0.124554
Ssa#S35483974	G elongation factor, mitochondrial 1 [Homo sapiens]	0.545533	0.738602	0.00108334	0.00916819	0.148303
Ssa#TC92949	ATP synthase H+ transporting mitochondrial F1 complex alpha subunit 1 [Salmo salar]	0.541448	0.735831	0.00115689	0.00954652	0.0989
Omy#S15290472	geminin [Homo sapiens]	0.540083	0.734903	0.00118242	0.00966078	-0.094887
Ssa#S35660015	suppressor of cytokine signaling 7 [Oncorhynchus mykiss]	0.539542	0.734535	0.00119267	0.00968885	0.121335
Ssa#S30282667	proteasome 26S non-ATPase subunit 1 [Homo sapiens]	0.538885	0.734088	0.00120523	0.00970371	0.131272
Ssa#S30235895	UDP-glucuronosyltransferase 2A2 [Salmo salar]	0.538339	0.733716	0.0028182	0.0148731	-0.16715
Ssa#S18888710	similar to furinB preproprotein [Danio rerio]	0.537816	0.73336	0.0012259	0.00976668	-0.111548
Ssa#S30275887	carnitine palmitoyl transferase I [Oncorhynchus mykiss]	0.537528	0.733163	0.00123153	0.00976668	0.105512
Ssa#GRASP209735483	Transmembrane protein 120A [Salmo salar]	0.537526	0.733162	0.00123157	0.00976668	0.0951027
Ssa#S35592754	Phytanoyl-CoA dioxygenase, peroxisomal [Salmo salar]	0.536546	0.732493	0.00125089	0.00986696	0.108504
Ssa#GRASP209733885	ATP synthase subunit beta, mitochondrial precursor [Salmo salar]	0.535954	0.732089	0.00126268	0.00991267	0.123603
Ssa#GRASP209155507	Eukaryotic translation initiation factor 4E	0.534885	0.731359	0.0012842	0.00999864	0.0955838
Ssa#GRASP209733773	hydroxypyruvate isomerase [Salmo salar]	0.534078	0.730806	0.00130068	0.0100913	-0.153886
Omy#CU071266	F-box only protein 42 [Salmo salar]	0.533835	0.73064	0.00130568	0.0101064	-0.097561
Ssa#TC103827	Obg-like ATPase 1 [Salmo salar]	0.533598	0.730478	0.00131057	0.0101324	-0.127283
Ssa#GRASP209152097	Alpha-enolase [Salmo salar]	0.533342	0.730302	0.00131588	0.010142	-0.104319
Ssa#S46932413	aprataxin [Salmo salar]	0.532993	0.730064	0.00132312	0.01017	-0.100328
Ssa#GRASP221219145	Cytochrome c oxidase subunit 4 isoform 1, mitochondrial precursor [Salmo salar]	0.532554	0.729763	0.0013323	0.0101906	0.136938
Ssa#GRASP209737309	Dickkopf-related protein 1 precursor [Salmo salar]	0.53245	0.729692	0.00133448	0.0101906	-0.116563
Ssa#GRASP221219737	NADH dehydrogenase 1 subunit C2 [Salmo salar]	0.53235	0.729623	0.00133658	0.0101906	0.097655
Ssa#STIR35718	Myeloid leukemia factor 2 [Salmo salar]	0.532242	0.729549	0.00133884	0.0101961	-0.106794
Ssa#S48369654	titin isoform N2-B [Homo sapiens]	0.531576	0.729093	0.00135294	0.010268	-0.122313
Ssa#TC100776	titin isoform N2-B [Homo sapiens]	0.531201	0.728835	0.00136093	0.0102815	-0.1382
Ssa#GRASP209738041	Basophilic leukemia-expressed protein	0.530615	0.728433	0.00137349	0.0103325	-0.203436
Ssa#S35661948	Glucose-6-phosphate isomerase [Salmo salar]	0.530562	0.728397	0.00137463	0.0103325	-0.213344
Ssa#S35479517	similar to RE32881p [Homo sapiens]	0.530358	0.728257	0.00137904	0.0103475	0.201085
Ssa#GRASP221219253	Microfibrillar-associated protein 2 precursor [Salmo salar]	0.530112	0.728088	0.00138437	0.0103639	-0.144877
Ssa#GRASP209154203	CREB/ATF bZIP transcription factor [Salmo salar]	0.527996	0.726633	0.0014309	0.0106083	-0.129819
Ssa#GRASP209156113	Golgi reassembly-stacking protein 2 [Salmo salar]	0.527873	0.726549	0.00143365	0.0106083	0.0961363
Ssa#S35520895	heat shock 70kDa protein 4 [Homo sapiens]	0.527846	0.72653	0.00143425	0.0106083	0.10306
Ssa#GRASP221219993	Cytochrome b-c1 complex subunit 8 [Salmo salar]	0.527063	0.725991	0.00145185	0.010678	0.109152
Ssa#GRASP209154911	GTP-binding protein Rheb precursor [Salmo salar]	0.526975	0.72593	0.00145384	0.0106787	0.103087
Ssa#GRASP209151055	Cytochrome c-type heme lyase [Salmo salar]	0.526835	0.725834	0.00145702	0.0106901	0.130194
Ssa#S31983316	nuclear respiratory factor 1 [Homo sapiens]	0.526744	0.725771	0.00145908	0.0106934	-0.116074
Ssa#GRASP209147284	GTP-binding protein GEM [Salmo salar]	0.526657	0.725711	0.00146105	0.010696	-0.125628
Omy#CA358260	spectrin beta isoform a [Homo sapiens]	0.525809	0.725127	0.00148044	0.0107547	-0.118985
Omy#CA364905	Titin	0.524538	0.72425	0.0015099	0.0108585	-0.159997
Ssa#GRASP209732751	Proteasome subunit alpha type-2 [Salmo salar]	0.524086	0.723938	0.00152052	0.0108672	0.0953653
Ssa#AM402501	Phosphate carrier protein, mitochondrial precursor [Salmo salar]	0.523973	0.72386	0.00152317	0.0108741	0.0985813
Ssa#S48371250	myomesin 2 [Homo sapiens]	0.523114	0.723266	0.00154354	0.0109745	-0.105658
Ssa#S35581420	SWI/SNF-related matrix-associated actin-dependent regulator of chromatin a1 isoform b [Homo sapiens]	0.522708	0.722985	0.00155325	0.0110058	-0.17825
Ssa#S30240247	Ras-related protein Rab-7a [Salmo salar]	0.522094	0.722561	0.00156803	0.0110501	0.104324
Ssa#GRASP223648073	Rho guanine nucleotide exchange factor 4 [Salmo salar]	0.521675	0.722271	0.00157818	0.0110757	-0.0985065
Ssa#DW338876	GTF2I repeat domain containing 2B [Homo sapiens]	0.520828	0.721684	0.0015989	0.0111107	0.144113
Ssa#GRASP209733859	26S proteasome non-ATPase regulatory subunit 10 [Salmo salar]	0.520007	0.721115	0.00161921	0.0111624	0.119329
Ssa#S35500145	RXR [Salmo salar]	0.519039	0.720443	0.00164344	0.0112989	-0.191617
Ssa#S31969828	Noggin-3 precursor [Salmo salar]	0.518653	0.720176	0.00165318	0.0113141	-0.139546
Ssa#GRASP221220151	Cytochrome c [Salmo salar]	0.517855	0.719621	0.00167351	0.0114178	0.145937
Ssa#S35687931	solute carrier family 37 (glucose-6-phosphate transporter), member 4 [Homo sapiens]	0.517171	0.719146	0.0016911	0.0114904	-0.112434
Ssa#GRASP221220907	GatC-like protein [Salmo salar]	0.516602	0.71875	0.00170584	0.0115508	0.131669
Ssa#GRASP221221187	Cathepsin L1 [Salmo salar]	0.515892	0.718256	0.00172441	0.0116333	0.12005
Ssa#DW182251	myomesin 1 isoform b [Homo sapiens]	0.515793	0.718187	0.00172702	0.0116333	-0.136616
Ssa#GRASP223648449	N-acetylglucosamine-6-sulfatase precursor [Salmo salar]	0.515758	0.718163	0.00172795	0.0116333	0.101529
Ssa#GRASP221220525	ATP synthase subunit e, mitochondrial [Salmo salar]	0.515624	0.71807	0.00173146	0.0116451	0.114595
Ssa#GRASP209733019	Proteasome subunit alpha type 1 [Oncorhynchus mykiss]	0.514881	0.717552	0.00175118	0.0117657	0.111324
Ssa#STIR38153	myosin heavy chain [Oncorhynchus keta]	0.514795	0.717492	0.00175345	0.0117664	-0.130477
Ssa#S18872090	LDL receptor [Oncorhynchus mykiss]	0.514694	0.717422	0.00175614	0.0117664	-0.107328
Ssa#GRASP209734425	deoxyribonuclease tatdn3 [Salmo salar]	0.514347	0.71718	0.00176544	0.0118037	0.145958
Ssa#TC107356	acyl-Coenzyme A dehydrogenase, very long chain isoform 2 precursor [Homo sapiens]	0.514275	0.71713	0.00176736	0.0118037	0.124472
Ssa#GRASP209155615	Transforming growth factor-beta-induced protein ig-h3 [Salmo salar]	0.512515	0.715902	0.00181517	0.0119649	-0.140721
Ssa#GRASP223647899	Chloride channel protein 3 [Salmo salar]	0.511723	0.715348	0.00183708	0.0120544	0.120958
Ssa#GRASP221221933	Flap endonuclease 1-A [Salmo salar]	0.510368	0.7144	0.00187506	0.01221	0.106867
Ssa#GRASP209737515	Phosphoribosyl pyrophosphate synthetase-associated protein 1 [Salmo salar]	0.510351	0.714389	0.00187553	0.01221	-0.24185
Ssa#GRASP221219203	Proteasome subunit beta type-5 precursor [Salmo salar]	0.509439	0.71375	0.00190148	0.012312	0.0990185
Ssa#S35687601	SBBI31 protein [Homo sapiens]	0.508791	0.713296	0.00192013	0.0123755	-0.142551
Ssa#S35599595	NADH dehydrogenase (ubiquinone) 1 alpha subcomplex, assembly factor 1 [Homo sapiens]	0.508583	0.71315	0.00192612	0.0123755	0.117831
Ssa#S30285037	Nuclear factor NF-kappa-B p100 subunit [Salmo salar]	0.508456	0.713061	0.00192982	0.0123755	0.12426
Omy#BX296751	retinal G-protein coupled receptor isoform 1 [Homo sapiens]	0.507543	0.712421	0.00195645	0.0124378	-0.130643
Ssa#GRASP223648495	Dihydropyrimidinase [Salmo salar]	0.506814	0.711909	0.00197797	0.0125145	-0.124305
Ssa#TC106588	protein phosphatase 5, catalytic subunit [Homo sapiens]	0.506502	0.71169	0.00198721	0.012549	0.103928
Ssa#KSS442	DCN1-like protein 1 [Salmo salar]	0.506073	0.711388	0.00200003	0.01257	0.0996942
Ssa#S48374498	lactate dehydrogenase A4 [Salmo salar]	0.505922	0.711282	0.00200455	0.0125864	-0.206199
Ssa#TC100755	proteasome 26S non-ATPase subunit 1 [Homo sapiens]	0.505227	0.710793	0.00202549	0.0126461	0.12149
Ssa#GRASP209737649	NADH dehydrogenase 1 beta subcomplex subunit 9 [Salmo salar]	0.504275	0.710123	0.00205448	0.0127339	0.0966945
Ssa#GRASP209147975	mitochondrial short-chain enoyl-coenzyme A hydratase 1 [Salmo salar]	0.503722	0.709734	0.0020715	0.012778	0.101523
Ssa#S30240160	Reticulon	0.503309	0.709443	0.00208426	0.0127925	-0.255709
Ssa#EG868915	core 1 synthase, glycoprotein-N-acetylgalactosamine 3-beta-galactosyltransferase, 1 [Homo sapiens]	0.502483	0.70886	0.00308987	0.015754	-0.0954572
Ssa#S30269763	Proteasome subunit beta type 4 precursor [Oncorhynchus mykiss]	0.5015	0.708167	0.00214107	0.012954	0.108559
Ssa#GRASP209156199	CDK5 regulatory subunit-associated protein 1 [Salmo salar]	0.501369	0.708074	0.00214525	0.012954	0.104732
Ssa#GRASP223648373	ATPase family AAA domain-containing protein 3 [Salmo salar]	0.500874	0.707724	0.00216106	0.0129663	0.174675
Ssa#KSS5186	RNA binding motif protein 22 [Homo sapiens]	0.500519	0.707474	0.00217245	0.0130111	-0.0948648
Ssa#S18868047	Somatostatin-2 precursor [Salmo salar]	0.500283	0.707307	0.00218006	0.0130449	-0.0997214
Ssa#S35564994	Serine protease 23 precursor [Salmo salar]	0.498999	0.706399	0.00222184	0.0132113	-0.215289
Ssa#AM083419	titin isoform N2-B [Homo sapiens]	0.497908	0.705626	0.00225793	0.0133326	-0.0995151
Ssa#CB515365	SEC31 homolog A isoform 3 [Homo sapiens]	0.49768	0.705465	0.00226551	0.0133463	-0.104723
Ssa#S48428855	TNF receptor-associated protein 1 [Danio rerio]	0.496973	0.704963	0.00228923	0.0134042	0.129347
Ssa#GRASP221219235	ES1 protein homolog, mitochondrial precursor [Salmo salar]	0.496463	0.704601	0.00230647	0.0134486	0.0977332
Omy#S34311062	spire homolog 1 [Homo sapiens]	0.496102	0.704345	0.00231877	0.0134648	-0.11976
Ssa#GRASP209155851	Matrix metalloproteinase-9	0.49544	0.703875	0.00234143	0.0135569	0.0963794
Omy#NP543645	T-cell receptor beta chain [Oncorhynchus mykiss]	0.49526	0.703747	0.0023476	0.0135808	-0.0950481
Ssa#S35708477	galactosidase, beta 1-like 2 [Homo sapiens]	0.494507	0.703212	0.00237369	0.01366	-0.112068
Ssa#GRASP209734865	Transcription factor 15 [Salmo salar]	0.494233	0.703017	0.00238324	0.0136793	0.191929
Ssa#GRASP223648203	Exosome complex exonuclease RRP4 [Salmo salar]	0.493599	0.702566	0.00240546	0.013771	-0.244177
Ssa#S35554696	heat shock protein 47 [Oncorhynchus mykiss]	0.492348	0.701675	0.00244985	0.0139117	-0.0944214
Ssa#S30239988	SEC14 (S. cerevisiae)-like 1 isoform b [Homo sapiens]	0.490839	0.700599	0.00250435	0.0140851	-0.116131
Omy#CX041367	basonuclin 2 [Homo sapiens]	0.490648	0.700463	0.0025113	0.0140965	0.106203
Ssa#STIR16344	Nicotinamide phosphoribosyltransferase-1	0.490024	0.700017	0.0025342	0.0141791	-0.106689
Ssa#GRASP209731177	FAM82B [Salmo salar]	0.489656	0.699754	0.00254781	0.0141791	0.0967178
Ssa#GRASP209736029	Cytochrome c oxidase subunit 5B, mitochondrial precursor [Salmo salar]	0.489537	0.699669	0.00255222	0.0141791	0.0976965
Ssa#S35536459	Obg-like ATPase 1 [Salmo salar]	0.489372	0.699551	0.00255834	0.0141791	-0.118194
Omy#CX258913	Fructose-bisphosphate aldolase A [Salmo salar]	0.489261	0.699472	0.00256245	0.0141791	-0.256754
Ssa#CK899228	Phosphoribosyl pyrophosphate synthetase-associated protein 1 [Salmo salar]	0.488746	0.699104	0.0025817	0.0142339	-0.134339
Ssa#GRASP223649323	Ras-related protein Rab-2A [Salmo salar]	0.488694	0.699066	0.00258365	0.0142339	0.0979816
Ssa#GRASP209154035	CDGSH iron sulfur domain-containing protein 1 [Salmo salar]	0.488651	0.699036	0.00258525	0.0142339	0.141922
Ssa#GRASP209155979	Hsp90 co-chaperone Cdc37 [Salmo salar]	0.487366	0.698116	0.00263383	0.0143699	0.0997319
Ssa#S32011790	T-box transcription factor eomesodermin [Salmo salar]	0.487004	0.697857	0.00264764	0.0143859	-0.107819
Ssa#TC102780	Titin	0.48515	0.696527	0.00271951	0.0146184	-0.105713
Ssa#TC111894	polybromo 1 isoform 2 [Homo sapiens]	0.4846	0.696132	0.00274116	0.0146918	0.106003
Ssa#GRASP209156209	DNA repair protein RAD51 homolog A [Salmo salar]	0.484133	0.695797	0.00275962	0.0146918	-0.135508
Ssa#GRASP209734839	Proteasome subunit beta type-1-A [Salmo salar]	0.483711	0.695494	0.00277643	0.0147113	0.109176
Ssa#DW556684	RNA binding motif, single stranded interacting protein 2 [Homo sapiens]	0.483511	0.69535	0.00278442	0.0147237	-0.116413
Ssa#GRASP223647831	Neurofilament medium polypeptide [Salmo salar]	0.483077	0.695038	0.0040243	0.0181052	-0.130503
Ssa#TC96976	protocadherin 9 isoform 1 precursor [Homo sapiens]	0.481204	0.693689	0.00287814	0.0151411	-0.126969
Ssa#S35528169	taxilin beta muscle-derived protein 77-like [Salmo salar]	0.480528	0.693201	0.00290614	0.0152537	0.149494
Ssa#KSS3262	protein phosphatase 1 catalytic subunit gamma isoform [Salmo salar]	0.480287	0.693028	0.00291614	0.0152857	0.115719
Ssa#EG866202	myosin heavy chain [Oncorhynchus keta]	0.480252	0.693002	0.0029176	0.0152857	0.118018
Ssa#GRASP223648069	S-adenosylmethionine synthetase isoform type-2 [Salmo salar]	0.479912	0.692757	0.00293184	0.0153382	-0.252417
Ssa#EG789101	p47 protein isoform b [Homo sapiens]	0.478671	0.691861	0.00298422	0.0154655	0.103946
Ssa#S31983409	seryl-tRNA synthetase 2 [Homo sapiens]	0.478584	0.691798	0.00298793	0.0154727	0.0967685
Ssa#DY699543	Long-chain-fatty-acid--CoA ligase 1 [Salmo salar]	0.478483	0.691725	0.00299223	0.0154749	-0.141238
Ssa#AM083726	coiled-coil transcriptional coactivator b [Salmo salar]	0.47713	0.690746	0.00305044	0.0156624	0.365182
Ssa#S35518172	mitochondrial ribosomal protein L17 [Homo sapiens]	0.477108	0.69073	0.00305137	0.0156624	0.100333
Ssa#S35508576	lactate dehydrogenase A4 [Salmo salar]	0.47644	0.690246	0.0030805	0.0157426	-0.140121
Ssa#S35487166	Titin	0.476296	0.690142	0.00308678	0.0157504	-0.113981
Ssa#TC109273	Ubiquitin-conjugating enzyme E2 variant 3 [Salmo salar]	0.475682	0.689697	0.00311382	0.0157831	-0.104123
Ssa#GRASP209154517	Nucleosome assembly protein 1-like 1 [Salmo salar]	0.475123	0.689291	0.00313861	0.0158255	-0.125534
Ssa#TC88253	titin isoform N2-A [Homo sapiens]	0.474534	0.688865	0.00316487	0.0159157	-0.150312
Ssa#S48403141	Peroxisomal 2,4-dienoyl-CoA reductase [Salmo salar]	0.473329	0.687989	0.00321931	0.0160876	0.139636
Ssa#GRASP209149866	Transforming growth factor-beta-inducible early growth response protein 3 [Salmo salar]	0.473212	0.687904	0.0032246	0.0160876	-0.102966
Ssa#S30246228	carbamoylphosphate synthetase 2/aspartate transcarbamylase/dihydroorotase [Homo sapiens]	0.47308	0.687808	0.00323063	0.0160876	0.150744
Ssa#EG800913	Thioredoxin-dependent peroxide reductase, mitochondrial precursor [Salmo salar]	0.472592	0.687453	0.00325297	0.0161622	0.138215
Ssa#GRASP209736285	C-type natriuretic peptide 1 precursor [Salmo salar]	0.471273	0.686493	0.00669732	0.0242201	-0.107064
Omy#CR376321	PHD finger protein 8 [Homo sapiens]	0.470534	0.685955	0.00334867	0.0163753	-0.220507
Ssa#TC96090	Glucose-6-phosphate isomerase [Salmo salar]	0.47008	0.685624	0.00337009	0.0164191	-0.265892
Omy#CA370479	Collagen alpha-1XIII chain [Salmo salar]	0.468801	0.684691	0.00343113	0.0165873	-0.11713
Ssa#S35455933	Brain protein 44-like protein [Salmo salar]	0.468533	0.684494	0.00344409	0.0166008	-0.12683
Omy#CX246958	myosin light chain kinase family, member 4 [Homo sapiens]	0.467273	0.683573	0.00350539	0.0167499	-0.102354
Ssa#GRASP221222259	Proteasome activator complex subunit 1 [Salmo salar]	0.467203	0.683523	0.00350878	0.016754	0.111067
Ssa#S35533005	Dysferlin-interacting protein 1 [Salmo salar]	0.466741	0.683185	0.00353151	0.016802	-0.136355
Ssa#TC109021	aldolase a, fructose-bisphosphate 2 [Salmo salar]	0.466479	0.682993	0.00354449	0.0168376	-0.277792
Ssa#GRASP209732611	Ankyrin repeat domain-containing protein 9 [Salmo salar]	0.466252	0.682827	0.00355572	0.0168468	-0.0977827
Ssa#GRASP209732609	Gamma-interferon-inducible lysosomal thiol reductase precursor [Salmo salar]	0.465548	0.682311	0.00359085	0.0169498	0.0985388
Ssa#EL698134	creatine kinase-3 [Salmo salar]	0.465511	0.682283	0.00359272	0.0169498	0.145761
Ssa#GRASP223649119	Ubiquitin-associated domain-containing protein 2 precursor [Salmo salar]	0.46319	0.680581	0.00371067	0.0172938	0.10491
Ssa#GRASP221222151	Triosephosphate isomerase [Salmo salar]	0.462421	0.680015	0.00375051	0.0173978	-0.298255
Ssa#S32008248	nei endonuclease VIII-like 1 [Homo sapiens]	0.461676	0.679467	0.00378946	0.0174551	-0.188007
Ssa#GRASP223647131	factor 8-associated gene a [Salmo salar]	0.460866	0.678871	0.00383222	0.0176	-0.104735
Ssa#GRASP209730759	Gastrulation-specific protein G12 [Salmo salar]	0.459674	0.677992	0.00389591	0.0177692	-0.120675
Ssa#KSS120	hypothetical protein [Danio rerio]	0.459422	0.677807	0.00390947	0.0177708	0.192822
Ssa#S35509837	Pancreatic progenitor cell differentiation and proliferation factor	0.459383	0.677778	0.00391157	0.0177708	0.163287
Ssa#S30293194	family with sequence similarity 8, member A1 [Homo sapiens]	0.459031	0.677518	0.00393066	0.017805	-0.103468
Ssa#S31968398	39S ribosomal protein L44, mitochondrial precursor [Salmo salar]	0.458915	0.677433	0.00393694	0.0178212	-0.116192
Ssa#S35592699	Angiopoietin-like 7	0.457596	0.676458	0.00400917	0.01807	-0.120993
Ssa#GRASP223647991	Monocarboxylate transporter 9 [Salmo salar]	0.457563	0.676434	0.004011	0.01807	-0.241612
Ssa#DW541624	mediator of RNA polymerase II transcription, subunit 12 homolog [Homo sapiens]	0.456284	0.675488	0.00408218	0.0182418	-0.103758
Omy#CA387357	ADAM metallopeptidase with thrombospondin type 1 motif, 5 preproprotein [Homo sapiens]	0.454517	0.674179	0.00418232	0.0185005	-0.192616
Ssa#S48370861	muscle glycogen phosphorylase [Salmo salar]	0.454424	0.67411	0.00418764	0.0185005	-0.235068
Ssa#S18875090	nel-like 2 [Oncorhynchus mykiss]	0.454164	0.673917	0.00420258	0.0185417	-0.120739
Ssa#GRASP209730547	Otoraplin precursor [Salmo salar]	0.453465	0.673398	0.00424301	0.0186704	-0.170154
Ssa#GRASP209736379	Dehydrogenase/reductase SDR family member 12 [Salmo salar]	0.452925	0.672997	0.00427442	0.0187647	-0.125098
Ssa#GRASP209733375	Proteasome subunit beta type-7 precursor [Salmo salar]	0.452902	0.67298	0.00427579	0.0187647	0.118546
Ssa#S35710061	myomesin 2 [Homo sapiens]	0.452633	0.67278	0.00429152	0.0187839	-0.122611
Ssa#GRASP209154847	Spondin-2 [Salmo salar]	0.452397	0.672604	0.0043054	0.0188136	-0.213656
Ssa#S35585536	aquaporin 3 [Homo sapiens]	0.452315	0.672544	0.00431017	0.0188136	-0.178547
Ssa#DW181447	myosin heavy chain [Oncorhynchus keta]	0.448187	0.669468	0.00455925	0.0195703	-0.181612
Ssa#GRASP209734531	Dipeptidyl-peptidase 1 precursor [Salmo salar]	0.448128	0.669424	0.00456286	0.0195703	0.119068
Ssa#GRASP209731037	Cytochrome b-c1 complex subunit 10 [Salmo salar]	0.447937	0.669281	0.00457468	0.0195956	0.104475
Ssa#S30345407	heat shock protein hsp90 [Oncorhynchus tshawytscha]	0.446668	0.668332	0.004654	0.0198582	0.153944
Omy#S18151131	male germ cell-associated kinase [Homo sapiens]	0.446504	0.668209	0.00466439	0.0198769	-0.195957
Ssa#TC97851	Glucose-6-phosphate isomerase [Salmo salar]	0.446185	0.667971	0.00468454	0.0199243	-0.192696
Ssa#GRASP223647503	cAMP-responsive element modulator [Salmo salar]	0.445253	0.667273	0.00474386	0.020021	-0.151738
Ssa#CK899470	muscle glycogen phosphorylase [Salmo salar]	0.445211	0.667241	0.0047466	0.020021	-0.177997
Ssa#S35545405	alpha 3 type VI collagen isoform 3 precursor [Homo sapiens]	0.444931	0.667032	0.00476454	0.0200583	-0.0978896
Ssa#GRASP209735193	Eukaryotic translation initiation factor 2C 2 [Salmo salar]	0.444649	0.66682	0.00478273	0.0200965	0.101951
Ssa#DT317734	enolase 3-2 [Salmo salar]	0.444415	0.666645	0.0047978	0.0201145	-0.210143
Ssa#DY740343	AF129776_1 neural plakophilin-related arm repeat protein [Salmo trutta]	0.444076	0.66639	0.00481979	0.0201627	-0.106963
Ssa#GRASP209733451	Caveolin-3 [Salmo salar]	0.443828	0.666204	0.00483592	0.0201791	-0.115813
Ssa#DV644285	titin isoform N2-B [Homo sapiens]	0.443663	0.66608	0.00484671	0.0202114	-0.104197
Ssa#S35549252	actin [Oncorhynchus keta]	0.443259	0.665777	0.00487313	0.0202764	-0.142881
Ssa#STIR27019	myosin binding protein H-like [Salmo salar]	0.440914	0.664013	0.00502912	0.0207629	-0.251522
Ssa#CA039329	chromodomain helicase DNA binding protein 2 isoform 1 [Homo sapiens]	0.440678	0.663836	0.00504504	0.0207766	-0.094262
Ssa#S30269916	phosphoglucomutase 1 [Salmo salar]	0.440361	0.663597	0.00506652	0.0208397	-0.156684
Ssa#GRASP209731971	Cathepsin H precursor [Salmo salar]	0.439225	0.66274	0.00514416	0.0210538	0.121677
Ssa#S18833713	serum lectin isoform 2 precursor [Salmo salar]	0.438074	0.661872	0.00522386	0.0212771	-0.105492
Ssa#GRASP209733731	Lysozyme C II precursor [Salmo salar]	0.437793	0.66166	0.00524348	0.0212891	-0.13806
Ssa#GRASP209736451	NAD-dependent deacetylase sirtuin-3, mitochondrial precursor [Salmo salar]	0.437529	0.66146	0.00526198	0.0213511	0.113955
Ssa#TC107655	aldolase a, fructose-bisphosphate 1 [Salmo salar]	0.437126	0.661155	0.00529033	0.0213953	-0.152103
Ssa#GRASP209733749	2-acylglycerol O-acyltransferase 1 [Salmo salar]	0.435965	0.660277	0.00537279	0.0215851	0.106308
Ssa#GRASP221222279	Myozenin-2 [Salmo salar]	0.435247	0.659732	0.0054244	0.0217041	0.138778
Ssa#GRASP209736955	Tumor protein D54 [Salmo salar]	0.43439	0.659083	0.0054865	0.0218254	0.1243
Ssa#S35535870	hypothetical protein LOC566969 [Danio rerio]	0.434361	0.659061	0.00548858	0.0218254	-0.106922
Ssa#S48371631	muscle glycogen phosphorylase [Salmo salar]	0.434306	0.659019	0.00549264	0.0218254	-0.231653
Ssa#TC101855	PREX1 protein [Homo sapiens]	0.434189	0.65893	0.00550115	0.0218254	-0.0987391
Ssa#TC106458	muscle glycogen phosphorylase [Salmo salar]	0.434091	0.658856	0.00550832	0.0218254	-0.244776
Ssa#TC112917	Triosephosphate isomerase [Salmo salar]	0.433641	0.658514	0.00554129	0.0218761	-0.312843
Ssa#TC80656	hypothetical protein [Danio rerio]	0.433612	0.658492	0.0055434	0.0218761	0.130131
Ssa#KSSb2735	enolase 3-2 [Salmo salar]	0.432987	0.658018	0.00558952	0.0219495	-0.197434
Ssa#S35529394	pyruvate kinase [Salmo salar]	0.432813	0.657885	0.00560244	0.021978	-0.164975
Ssa#S32007995	RXR [Salmo salar]	0.431667	0.657014	0.00568803	0.0221954	-0.131937
Ssa#GRASP221219561	Phosphoserine phosphatase [Salmo salar]	0.431184	0.656646	0.00572447	0.0222719	-0.161921
Ssa#GRASP209734217	FK506-binding protein 5 [Salmo salar]	0.430141	0.655851	0.00580386	0.0224931	-0.141442
Ssa#S48376033	myosin heavy chain [Oncorhynchus keta]	0.429696	0.655512	0.00583803	0.0225678	-0.127338
Ssa#STIR39989	myomesin 1 isoform a [Homo sapiens]	0.428964	0.654954	0.00589456	0.0227332	-0.125874
Omy#S34424215	lipoic acid synthetase isoform 1 precursor [Homo sapiens]	0.428274	0.654426	0.00594839	0.0227573	-0.11904
Ssa#DW549532	mucolipin 1 [Homo sapiens]	0.427828	0.654086	0.00598335	0.0227573	-0.119862
Omy#S15243249	ring finger protein 31 [Homo sapiens]	0.427531	0.653859	0.00600676	0.022794	-0.0972635
Ssa#GRASP209737465	C-C motif chemokine 19-4	0.426861	0.653346	0.00605984	0.0228643	-0.0996907
Ssa#S35677770	nuclear protein localization 4 [Homo sapiens]	0.425398	0.652225	0.00617725	0.0231759	0.111191
Ssa#S23871154	myomesin 2 [Salmo salar]	0.42495	0.651882	0.00621357	0.023245	-0.142287
Ssa#GRASP209735157	Fatty acid-binding protein, intestinal [Salmo salar]	0.424064	0.651202	0.00628604	0.0233707	0.269195
Ssa#S31995299	unc-84 homolog A [Homo sapiens]	0.423886	0.651065	0.00630068	0.0233788	-0.176564
Ssa#GRASP209738515	Purpurin precursor [Salmo salar]	0.423223	0.650556	0.00635545	0.0234711	-0.212363
Ssa#DN165638	fast myotomal muscle troponin-I [Salmo salar]	0.421954	0.64958	0.00646155	0.0237086	-0.169622
Ssa#DY735529	6-phosphofructokinase type C [Salmo salar]	0.42194	0.649569	0.00646274	0.0237086	-0.260509
Ssa#DY722999	amylo-1, 6-glucosidase, 4-alpha-glucanotransferase isoform 1 [Homo sapiens]	0.419482	0.647675	0.00667268	0.024198	-0.101968
Ssa#STIR33482	type I collagen alpha 2 chain [Oncorhynchus keta]	0.419437	0.64764	0.0066766	0.024198	-0.136026
Ssa#S29911126	6-phosphofructokinase type C [Salmo salar]	0.418923	0.647243	0.00672128	0.0242684	-0.246104
Ssa#ES325417	phosphoglycerate kinase 1 [Salmo salar]	0.418919	0.647239	0.00672167	0.0242684	-0.137687
Ssa#EH033900	muscle glycogen phosphorylase [Salmo salar]	0.418151	0.646646	0.00678897	0.0244314	-0.256668
Ssa#DV670967	phosphoglycerate mutase 2-2 (muscle) [Salmo salar]	0.417637	0.646248	0.00683432	0.0245391	-0.17528
Ssa#GRASP223648255	Glutamate decarboxylase-like protein 1 [Salmo salar]	0.417169	0.645886	0.00687585	0.0246102	-0.294965
Ssa#STIR43102	protein phosphatase 1, regulatory (inhibitor) subunit 1b-like [Salmo salar]	0.415972	0.644959	0.00698304	0.0248827	-0.150239
Ssa#GRASP209154383	Lumican	0.413827	0.643294	0.00717896	0.0253846	-0.0983268
Omy#S23937765	multidrug resistance associated protein 2 [Oncorhynchus mykiss]	0.413272	0.642862	0.0072305	0.0255207	-0.123681
Ssa#TC102775	myosin binding protein H-like [Salmo salar]	0.411312	0.641336	0.00741488	0.0259364	-0.297576
Ssa#GRASP221220597	DJ-1 [Salmo salar]	0.411021	0.641109	0.00744265	0.0259786	-0.122043
Ssa#TC108016	zona pellucida protein gamma [Salvelinus alpinus]	0.410343	0.64058	0.00750765	0.0261325	-0.115855
Omy#CX716766	seizure related 6 homolog (mouse)-like 2 isoform 1 [Homo sapiens]	0.410314	0.640557	0.00751044	0.0261325	-0.130788
Ssa#GRASP221221647	C14orf166 [Salmo salar]	0.409383	0.63983	0.00760054	0.0263352	-0.156224
Ssa#GRASP223648613	Serine/threonine-protein kinase Sgk2 [Salmo salar]	0.409113	0.63962	0.00762679	0.0263985	-0.231791
Ssa#GRASP223648839	FK506-binding protein 10 precursor [Salmo salar]	0.408196	0.638902	0.00771673	0.0265812	-0.132865
Ssa#STIR39355	actin [Oncorhynchus keta]	0.407873	0.638649	0.00774867	0.0266393	-0.182541
Ssa#S35709627	titin isoform N2-B [Homo sapiens]	0.407157	0.638088	0.00781984	0.0267824	-0.0955557
Ssa#STIR43561	chromatin modifying protein 2B [Homo sapiens]	0.407134	0.63807	0.00782214	0.0267824	0.0997205
Ssa#TC107299	nebulin [Homo sapiens]	0.407047	0.638003	0.00783076	0.0267824	-0.104112
Ssa#AM083392	6-phosphofructokinase type C [Salmo salar]	0.404446	0.63596	0.0080945	0.0273732	-0.254395
Ssa#DN165306	myomesin 1 isoform a [Homo sapiens]	0.403028	0.634845	0.00824155	0.027698	-0.148401
Ssa#TC109000	phosphoglucomutase 1 [Salmo salar]	0.403018	0.634837	0.00824258	0.027698	-0.131768
Ssa#GRASP209731231	Fibroblast growth factor 3 precursor [Salmo salar]	0.400545	0.632887	0.00850473	0.0281666	-0.142174
Ssa#S23867253	taxilin beta muscle-derived protein 77-like [Salmo salar]	0.399931	0.632401	0.00857101	0.0283189	0.103385
Ssa#EG904762	Actin-like protein 6B [Salmo salar]	0.398282	0.631096	0.0087512	0.0286568	-0.09617
Ssa#GRASP209155013	Solute carrier family 25 member 33 [Salmo salar]	0.398167	0.631005	0.00876382	0.0286796	-0.127855
Ssa#EH033361	myomesin 2 [Homo sapiens]	0.397979	0.630856	0.0087846	0.0287093	-0.141528
Ssa#GRASP221221913	Centromere protein M [Salmo salar]	0.397813	0.630724	0.00880301	0.0287269	0.158836
Ssa#STIR42745	reticulon 2 [Salmo salar]	0.39699	0.630071	0.00889475	0.0289368	-0.128639
Ssa#DY724743	Long-chain-fatty-acid--CoA ligase 1 [Salmo salar]	0.396967	0.630053	0.00889726	0.0289368	-0.127899
Ssa#GRASP223648303	Differentially expressed in FDCP 6 homolog [Salmo salar]	0.39419	0.627846	0.00921293	0.029713	0.158592
Ssa#CX357350	cytokine receptor-like factor 1 [Homo sapiens]	0.39341	0.627224	0.00930334	0.0299026	-0.115747
Ssa#S35514998	myomesin 2 [Salmo salar]	0.392469	0.626474	0.00941355	0.030166	-0.200772
Ssa#GRASP209734581	Nuclear protein 1 [Salmo salar]	0.392172	0.626236	0.00944857	0.0301934	-0.110829
Omy#S15242141	Vimentin [Salmo salar]	0.391436	0.625649	0.00953581	0.0303768	-0.135379
Ssa#EL697644	Triosephosphate isomerase [Salmo salar]	0.391219	0.625475	0.00956166	0.0304226	-0.263726
Ssa#S18840786	myosin heavy chain [Oncorhynchus keta]	0.390699	0.625059	0.00962392	0.0304742	-0.117213
Ssa#S31963796	Oligopeptide transporter. solute carrier family 15 member 1 [Salmo salar]	0.388482	0.623284	0.0098933	0.0310164	0.286435
Ssa#ES325299	nebulin [Homo sapiens]	0.38843	0.623242	0.00989975	0.0310164	-0.0988753
Ssa#EL698434	Triosephosphate isomerase [Salmo salar]	0.387956	0.622861	0.00995821	0.0311012	-0.267278
Ssa#S31997225	TPA_exp: claudin 3c [Salmo salar]	0.387568	0.62255	0.0100064	0.0311655	-0.0975248
Ssa#STIR39213	ligand of numb-protein X 2 [Homo sapiens]	0.387405	0.622419	0.0100266	0.031197	-0.103977
Ssa#TC109355	muscle glycogen phosphorylase [Salmo salar]	0.387339	0.622366	0.0100348	0.031208	-0.185592
Ssa#GRASP209153973	NEDD4 family-interacting protein 2 [Salmo salar]	0.387028	0.622115	0.0100737	0.0312847	0.0996634
Ssa#EL697825	Triosephosphate isomerase [Salmo salar]	0.386011	0.621298	0.0102016	0.0314807	-0.278089
Ssa#GRASP209737141	Eukaryotic translation initiation factor 4E-1A-binding protein [Salmo salar]	0.385384	0.620793	0.0102811	0.0316026	-0.0972755
Omy#CX260816	hypothetical protein [Danio rerio]	0.384072	0.619735	0.0104494	0.0319117	0.0951059
Ssa#DY693380	Glycerol kinase, testis specific 1 [Salmo salar]	0.382138	0.618173	0.0107019	0.0323847	-0.12118
Ssa#S35538106	Filamin-A [Salmo salar]	0.38133	0.617519	0.010809	0.0325598	0.208776
Ssa#CX353227	Growth factor receptor-bound protein 2 [Salmo salar]	0.380966	0.617225	0.0108575	0.0326731	-0.140608
Ssa#TC77443	vacuolar protein sorting 13C protein isoform 1A [Homo sapiens]	0.380661	0.616977	0.0108985	0.0327398	-0.1575
Ssa#S19111661	SET and MYND domain containing 1b [Salmo salar]	0.379686	0.616186	0.0110299	0.0329701	-0.121806
Ssa#GRASP209737009	Dual specificity protein phosphatase 23 [Salmo salar]	0.378728	0.615409	0.0111605	0.0331806	-0.137749
Ssa#S30278176	Syntaxin-binding protein 2 [Salmo salar]	0.37856	0.615272	0.0111835	0.0332317	-0.221469
Ssa#TC106651	Microfibril-associated glycoprotein 4 precursor [Salmo salar]	0.377762	0.614624	0.0112935	0.0334354	-0.125384
Ssa#S30281050	conserved nuclear protein Nhn1 [Danio rerio]	0.377131	0.61411	0.0113811	0.03358	-0.168836
Ssa#AJ424908	Alpha-enolase [Salmo salar]	0.376736	0.613788	0.0114364	0.033669	-0.142539
Ssa#S31999517	collagen XV alpha 1 [Danio rerio]	0.376105	0.613274	0.0115251	0.0338839	-0.214285
Ssa#S23870315	phosphorylase kinase, alpha 1 (muscle) isoform 1 [Homo sapiens]	0.373705	0.611314	0.0118679	0.0345638	-0.126135
Omy#DV199085	myosin heavy chain [Oncorhynchus keta]	0.373654	0.611272	0.0118753	0.0345638	-0.097798
Ssa#AM083899	phosphoglucomutase 1 [Salmo salar]	0.373028	0.61076	0.0119663	0.0346783	-0.124092
Ssa#TC72565	amylo-1, 6-glucosidase, 4-alpha-glucanotransferase isoform 1 [Homo sapiens]	0.372847	0.610612	0.0119927	0.0347037	-0.101898
Ssa#S35694625	neurobeachin [Homo sapiens]	0.372509	0.610335	0.0120422	0.0347862	0.110467
Ssa#S18892418	glycerol-3-phosphate dehydrogenase [Salmo salar]	0.372097	0.609997	0.0121028	0.0349004	-0.177505
Omy#BX913563	Tumor protein D54 [Salmo salar]	0.371652	0.609633	0.0121685	0.0350164	0.10322
Ssa#EH034139	myomesin 2 [Homo sapiens]	0.370077	0.608339	0.0124037	0.035413	-0.140923
Ssa#S23871394	SET and MYND domain containing 1 [Homo sapiens]	0.367153	0.605932	0.012851	0.0361778	-0.101916
Ssa#TC112002	RXR [Salmo salar]	0.366544	0.605428	0.0129461	0.0363346	0.176303
Ssa#S35521245	fibulin 7 [Homo sapiens]	0.365488	0.604556	0.0131123	0.0366147	0.0982156
Ssa#EL698060	actin [Oncorhynchus keta]	0.365006	0.604157	0.0131887	0.0367507	-0.16601
Ssa#GRASP209737651	Signal recognition particle 9 kDa protein [Salmo salar]	0.364923	0.604089	0.0132019	0.0367564	0.0956596
Ssa#DW545887	Ras and Rab interactor 3 [Homo sapiens]	0.364309	0.60358	0.0133001	0.036952	-0.129201
Omy#CX138110	alpha 1 type I collagen [Oncorhynchus mykiss]	0.361593	0.601326	0.0137418	0.03783	-0.147995
Omy#S15334490	DEAH (Asp-Glu-Ala-His) box polypeptide 37 [Homo sapiens]	0.360582	0.600485	0.0139097	0.0381651	-0.0954139
