# Supplementary material for: Gene Expression Profiling of Soft and Firm Atlantic Salmon Fillet
Source: PLoS One. 2012 Jun 20;7(6):e39219. doi: 10.1371/journal.pone.0039219 (PMC3379969; doi:10.1371/journal.pone.0039219)
Supplement: Table S3 — Gene composition of functional groups showing strong association (|r| >0.7) with fillet firmness. (XLS) [file pone.0039219.s003.xls]

## Sheet: Table 3
	Salmon ID	f1-1	f2-6	f3-4	f4-13	f5-8	f6-5	f7-2	f8-12	f9-16	f10-9	f11-10	f12-15	f13-3	f14-7	f15-11	f16-14	Pearson correlation coefficient, r
	Firmness, N (mean centered values)	-5.49249	-3.74462	-4.77203	-3.42557	-3.12376	-2.81856	-2.57864	-1.85011	0.210848	1.0669	1.99726	4.40695	0.77572	5.04783	5.4667	8.55709
	Cellular and oxidative stress (n = 12)	-1.1247	-0.814995	-0.733827	-0.16405	-0.898579	-0.927845	-1.06396	-0.0717727	-0.21434	-0.588694	-0.0317724	-0.0892773	0.504392	0.685152	0.661565	1.00083	0.857843
QueryID (STARS)	Individual genes
Ssa#EG800913	Thioredoxin-dependent peroxide reductase, mitochondrial precursor [Salmo salar]	-0.619446	-1.22024	-0.689022	-1.35295	-0.956474	-1.23446	-1.34008	-0.300075	-0.858434	-0.95155	-0.850922	-0.821469	0.226474	1.56063	0.652276	0.535308	0.686406
Ssa#GRASP209155489	Heat shock cognate 71 kDa protein [Salmo salar]	-2.05358	-0.499916	-0.945519	-0.462596	-0.742446	-1.13764	-1.60144	-0.574193	-0.244615	-0.60324	0.800115	-0.30858	0.866023	0.129952	1.46701	1.55154	0.816673
Ssa#GRASP209732083	DnaJ homolog subfamily C member 15 [Salmo salar]	-1.04222	-0.42893	-0.247004	0.276122	-0.454757	-0.135129	-0.824119	0.180104	0.166474	-0.160565	0.465636	-0.0790096	0.771174	0.953446	0.598195	1.10679	0.778175
Ssa#GRASP209735167	NADH dehydrogenase iron-sulfur protein 8, mitochondrial precursor [Salmo salar]	-1.1088	-0.67792	-0.790748	-0.241439	-1.39488	-1.06554	-0.914479	-0.398344	-0.355344	-1.01372	-0.19797	0.0906186	0.121733	0.679635	0.425925	0.822701	0.844563
Ssa#GRASP209736613	Peroxiredoxin [Salmo salar]	-2.34491	-1.45472	-2.09405	-0.831827	-1.35474	-1.92743	-2.15613	-0.159097	-1.20202	-0.88408	-0.3472	-0.232574	1.0036	1.15453	0.221915	1.26263	0.83631
Ssa#GRASP221219223	Peptidyl-prolyl cis-trans isomerase, mitochondrial precursor [Salmo salar]	-1.13955	-1.18084	-0.481403	-0.0712306	-1.21456	-1.13535	-1.29336	0.171837	-0.228513	-0.980018	-0.137595	0.154187	0.910271	1.11578	0.665391	0.95049	0.761208
Ssa#GRASP221222003	10 kDa heat shock protein, mitochondrial [Salmo salar]	-0.925332	-0.708485	-0.48678	0.136492	-0.670181	-0.54499	-0.708595	0.194554	-0.103728	-0.506836	0.137383	0.23897	0.819449	0.842759	0.792923	0.83677	0.810321
Ssa#GRASP223648537	Stress-70 protein, mitochondrial precursor [Salmo salar]	-1.38619	-1.06674	-0.704521	0.187506	-1.18048	-1.04799	-1.16544	0.0128251	-0.0407079	-0.59701	-0.0868052	0.134425	0.191852	0.307689	0.276448	0.698253	0.788728
Ssa#S31978474	heat shock protein hsp90 [Oncorhynchus tshawytscha]	-0.982666	-0.970187	-0.750538	0.146155	-1.00575	-1.20036	-1.13425	-0.0414452	-0.444056	-0.944964	-0.377655	-0.146677	0.331793	0.148785	0.598289	1.01466	0.75326
Ssa#S35507113	Stress-70 protein, mitochondrial precursor [Salmo salar]	-0.735588	-0.46929	-0.480221	0.219971	-0.674047	-0.6054	-0.703056	-0.316019	0.17334	0.0743245	0.317713	0.0104511	0.724315	0.714417	0.134284	1.0643	0.805342
Ssa#S35516272	DnaJ (Hsp40) homolog, subfamily A, member 3 [Homo sapiens]	-0.735883	-0.214562	-0.157828	0.115036	-0.441114	-0.504935	-0.490623	0.437852	0.45856	-0.135036	0.701546	0.184216	0.2014	0.499163	1.33372	1.09363	0.816609
Ssa#STIR42753	small heat shock protein-like [Salmo salar]	-0.422234	-0.888107	-0.978286	-0.0898335	-0.693517	-0.59492	-0.435934	-0.069271	0.106964	-0.361633	-0.805515	-0.295886	-0.115384	0.115038	0.772404	1.07291	0.745879
	Firmness, N (mean centered values)	-5.49249	-3.74462	-4.77203	-3.42557	-3.12376	-2.81856	-2.57864	-1.85011	0.210848	1.0669	1.99726	4.40695	0.77572	5.04783	5.4667	8.55709
	Mitochondria (n = 129)	-0.965462	-0.731318	-0.599709	-0.150815	-0.855525	-0.872232	-0.935633	-0.0664344	-0.25765	-0.619545	-0.207389	0.0539358	0.556713	0.808756	0.652833	0.863749	0.839253
QueryID (STARS)	Individual genes
Ssa#GRASP209730517	Cytochrome c oxidase subunit 7C, mitochondrial precursor [Salmo salar]	-0.783041	-0.51967	-1.10259	-0.671272	-0.784951	-0.663725	-0.676512	-0.394371	-0.398023	-0.601559	0.212134	0.126602	0.529761	0.852468	0.866158	0.732786	0.893215
Ssa#GRASP209730841	ATP synthase lipid-binding protein, mitochondrial precursor [Salmo salar]	-0.169715	-0.271857	-0.0804913	-0.236554	-0.462587	-0.520326	-0.438501	0.441498	-0.019346	0.0866846	0.223297	0.421105	0.492783	1.14308	0.985807	1.50487	0.8818
Ssa#S35548812	methyltransferase 11 domain containing 1 isoform 2 [Homo sapiens]	-0.852282	-0.714949	-0.808877	-0.59007	-1.12227	-0.807578	-1.05774	-0.65107	-0.66295	-0.772382	-0.287514	-0.0737924	-0.0277083	0.336445	0.0939327	0.284545	0.872555
Ssa#GRASP209735025	39S ribosomal protein L15, mitochondrial precursor [Salmo salar]	-0.718108	-0.751261	-0.495444	-0.363455	-0.831548	-0.767143	-0.820229	0.0523279	-0.0138314	-0.331347	-0.100381	0.028866	-0.0365284	0.477306	0.274727	0.484485	0.866374
Ssa#GRASP209737537	Cytochrome b-c1 complex subunit Rieske, mitochondrial precursor [Salmo salar]	-0.888678	-0.592615	-0.385725	0.0890933	-0.932032	-0.895705	-0.72666	0.093817	0.124399	-0.444135	0.308973	0.502501	0.705293	0.740751	1.01472	1.24267	0.863554
Ssa#GRASP209731161	Mitochondrial 28S ribosomal protein S36 [Salmo salar]	-0.693013	-0.614538	-0.314295	-0.150002	-0.225606	-0.676636	-0.348268	-0.00431952	0.381475	-0.40456	0.236969	0.369052	0.316611	0.876802	0.374899	0.80027	0.861648
Ssa#GRASP209733557	NADH dehydrogenase 1 beta subcomplex subunit 6 [Salmo salar]	-0.422327	-0.259079	-0.175831	-0.156564	-0.328785	-0.411979	-0.379249	0.188424	0.11246	-0.292883	-0.0826905	0.450408	0.637836	0.970662	0.660148	1.04868	0.85927
Ssa#GRASP209733409	39S ribosomal protein L2, mitochondrial precursor [Salmo salar]	-0.59131	-0.364916	-0.211819	-0.38932	-0.384068	-0.569385	-0.473799	0.00969359	-0.234982	-0.468546	-0.0307904	0.199343	0.529837	0.65584	0.640945	0.888052	0.855471
Ssa#TC110947	prostaglandin E synthase 2 isoform 1 [Homo sapiens]	-0.751606	-0.519136	-0.485198	-0.35427	-0.56787	-0.718959	-0.626919	-0.423353	-0.607669	-0.445053	-0.322568	-0.134307	0.236157	0.627243	0.312312	0.670542	0.850554
Ssa#S30264410	aconitase 2 precursor [Homo sapiens]	-0.821987	-1.1445	-0.491524	-0.354635	-0.886789	-1.3177	-0.65448	0.210215	-0.284611	-0.458104	-0.177664	0.412443	0.550981	0.536193	0.648323	1.2669	0.849278
Ssa#S31970854	evolutionarily conserved signaling intermediate in Toll pathway [Homo sapiens]	-0.789624	-0.518701	-0.808279	-0.673721	-0.468579	-0.924968	-0.650373	-0.342828	-0.56711	-0.752874	-0.250171	0.0841017	0.199734	0.0512821	0.763478	0.547985	0.849262
Ssa#GRASP209154641	Prohibitin [Salmo salar]	-1.25003	-0.877379	-0.642036	-0.220284	-1.04917	-1.07951	-1.16822	-0.00851846	-0.0480144	-0.617223	-0.129577	0.242042	0.394626	0.57359	0.623611	0.724294	0.847997
Ssa#GRASP209737631	Mitochondrial 28S ribosomal protein S6 [Salmo salar]	-1.17577	-0.934858	-0.687795	-0.053394	-0.872759	-0.977284	-1.25165	0.0350956	-0.227577	-0.589929	-0.328782	0.279522	0.35285	0.982755	0.636993	0.970179	0.846707
Ssa#GRASP209731485	Brain protein 44-like protein [Salmo salar]	-1.31339	-1.0892	-0.85168	-0.377098	-1.1845	-1.19739	-1.51415	-0.260571	-0.17922	-0.825065	-0.510864	-0.0248256	0.381054	0.701125	0.621686	0.869949	0.845045
Ssa#GRASP209731907	NADH dehydrogenase 1 alpha subcomplex subunit 13 [Salmo salar]	-0.369112	-0.277274	-0.175959	-0.118619	-0.431963	-0.42945	-0.374153	0.146646	-0.0807954	-0.249604	0.0687039	0.267812	0.597062	0.991527	0.578305	0.898712	0.844574
Ssa#GRASP209735167	NADH dehydrogenase iron-sulfur protein 8, mitochondrial precursor [Salmo salar]	-1.1088	-0.67792	-0.790748	-0.241439	-1.39488	-1.06554	-0.914479	-0.398344	-0.355344	-1.01372	-0.19797	0.0906186	0.121733	0.679635	0.425925	0.822701	0.844563
Ssa#TC110669	Succinate dehydrogenase iron-sulfur subunit, mitochondrial precursor [Salmo salar]	-1.02672	-0.643741	-0.500284	-0.222758	-1.06877	-0.786601	-0.828939	-0.157173	-0.196845	-0.652642	-0.170545	-0.0819738	0.311887	0.285593	0.497602	0.781247	0.83705
Ssa#GRASP221220057	39S ribosomal protein L1, mitochondrial precursor [Salmo salar]	-0.734927	-0.635302	-0.511645	-0.355858	-0.819436	-0.66396	-0.824669	-0.0715855	-0.210164	-0.525393	0.0708097	0.0734617	0.648178	0.935751	0.555917	0.685505	0.836592
Ssa#GRASP209736613	Peroxiredoxin [Salmo salar]	-2.34491	-1.45472	-2.09405	-0.831827	-1.35474	-1.92743	-2.15613	-0.159097	-1.20202	-0.88408	-0.3472	-0.232574	1.0036	1.15453	0.221915	1.26263	0.83631
Ssa#S35532658	Methylcrotonoyl-CoA carboxylase beta chain, mitochondrial precursor [Salmo salar]	-1.40752	-0.981567	-1.07831	-0.304592	-1.02348	-1.16484	-1.32958	-0.446279	-0.705992	-0.86202	-0.475629	0.104498	0.641767	0.846734	0.452994	0.724511	0.836087
Ssa#STIR43591	Cytochrome c [Oncorhynchus mykiss]	-1.79126	-1.06501	-0.946099	-0.463349	-1.41981	-1.26377	-1.66847	-0.00543412	-0.787388	-0.765846	-0.806674	-0.0584682	0.60654	0.539638	1.02544	1.46366	0.834004
Ssa#GRASP209736809	NADH dehydrogenase 1 beta subcomplex subunit 8, mitochondrial precursor [Salmo salar]	-0.610621	-0.598763	-0.567511	-0.3169	-0.610541	-0.698902	-0.559812	0.081827	-0.192877	-0.361114	-0.31528	0.0722307	0.733902	1.02604	0.608268	0.915512	0.827908
Ssa#GRASP221220651	Cytochrome c1, heme protein, mitochondrial precursor [Salmo salar]	-0.556572	-0.0673389	-0.0533167	0.232225	-0.382078	-0.462153	-0.431364	0.110557	-0.049043	-0.108746	0.212499	0.159881	0.797498	1.06059	0.873475	1.33863	0.82541
Ssa#KSS4102	isocitrate dehydrogenase 3 (NAD+) alpha precursor [Homo sapiens]	-0.591552	-0.87395	-0.500021	-0.244398	-0.897963	-0.720279	-0.681461	-0.401474	-0.444985	-0.674577	-0.248402	-0.275283	0.158768	0.400383	0.310376	1.05801	0.825166
Ssa#DW567199	Trifunctional enzyme subunit alpha, mitochondrial precursor [Salmo salar]	-1.23507	-0.889373	-0.857659	-0.188269	-1.21562	-0.857609	-0.870391	-0.280653	-0.545995	-0.924221	-0.444171	-0.0736842	0.561319	0.480757	0.27444	1.23042	0.821862
Ssa#GRASP209731787	Cytochrome c oxidase subunit VIIa-related protein, mitochondrial precursor [Salmo salar]	-0.911563	-0.823457	-0.311138	-0.340159	-1.25113	-0.976757	-0.933894	-0.118297	-0.33771	-0.623717	-0.497013	0.0770523	-0.149002	0.334329	0.539788	0.725905	0.821714
Ssa#GRASP221221559	Thioredoxin, mitochondrial precursor [Salmo salar]	-1.37495	-1.28094	-1.0896	-0.358631	-1.26691	-1.28791	-1.24696	-0.561577	-0.376467	-1.04372	-0.586384	-0.141335	0.33617	0.643416	0.256215	0.39396	0.821619
Ssa#GRASP209734915	39S ribosomal protein L14, mitochondrial precursor [Salmo salar]	-0.836987	-0.57902	-0.55662	-0.156854	-0.556	-0.785693	-0.635067	-0.0839237	-0.164149	-0.475421	-0.386533	0.0262819	0.564485	1.00126	0.433759	0.858789	0.821285
Ssa#GRASP223647757	Trifunctional enzyme subunit beta, mitochondrial precursor [Salmo salar]	-1.11007	-0.412651	-0.626783	-0.167363	-0.630739	-0.972114	-0.760695	-0.0432926	-0.36227	-0.564121	-0.27819	-0.184411	0.478362	0.791849	0.726702	0.962412	0.821029
Ssa#GRASP221220695	ACN9 protein homolog, mitochondrial precursor [Salmo salar]	-1.3151	-0.88977	-1.17456	-0.00811828	-1.06066	-0.987496	-1.28994	-0.140519	-0.189313	-0.918526	-0.401955	-0.00541283	0.399681	0.703411	0.639085	0.808071	0.820937
Ssa#S35514366	carnitine O-palmitoyltransferase I [Oncorhynchus mykiss]	-1.23345	-0.979064	-0.800566	0.0585325	-0.819479	-0.938654	-1.04531	0.185324	-0.497898	-0.735158	-0.212544	0.408921	0.92751	0.904145	0.978831	1.14255	0.820144
Ssa#S18881002	Pyruvate dehydrogenase E1 component subunit beta, mitochondrial precursor [Salmo salar]	-1.19991	-0.995206	-0.763267	-0.315069	-1.27084	-1.29016	-1.22796	-0.300994	-0.465741	-1.05288	-0.374369	0.12815	0.922544	1.11186	0.691643	1.21807	0.817925
Ssa#S30284680	ATP synthase lipid-binding protein, mitochondrial precursor [Salmo salar]	-0.752107	-0.448885	-0.176556	-0.24411	-0.676697	-0.737074	-0.584134	0.063092	-0.216987	-0.408766	-0.181489	0.189917	1.03898	1.39526	0.992147	1.37473	0.816899
Ssa#GRASP209155489	Heat shock cognate 71 kDa protein [Salmo salar]	-2.05358	-0.499916	-0.945519	-0.462596	-0.742446	-1.13764	-1.60144	-0.574193	-0.244615	-0.60324	0.800115	-0.30858	0.866023	0.129952	1.46701	1.55154	0.816673
Ssa#S35516272	DnaJ (Hsp40) homolog, subfamily A, member 3 [Homo sapiens]	-0.735883	-0.214562	-0.157828	0.115036	-0.441114	-0.504935	-0.490623	0.437852	0.45856	-0.135036	0.701546	0.184216	0.2014	0.499163	1.33372	1.09363	0.816609
Ssa#S18849517	solute carrier family 25-2 [Salmo salar]	-0.8408	-0.486422	-0.502015	0.278487	-0.926324	-0.744268	-0.729127	0.040618	-0.151809	-0.218549	-0.279053	0.09786	1.01629	1.06637	1.45395	1.5616	0.815963
Ssa#GRASP209735175	NADH dehydrogenase 1 alpha subcomplex subunit 3 [Salmo salar]	-0.628381	-0.572168	-0.614873	-0.28277	-0.665264	-0.706596	-0.850641	-0.012232	-0.24388	-0.294647	-0.31715	-0.0180888	0.463251	1.00385	0.432617	0.605509	0.815296
Ssa#STIR36937	AF465782_1 ubiquinol-cytochrome c reductase core I protein [Oncorhynchus mykiss]	-0.79459	-0.565892	-0.50099	-0.309625	-0.579808	-0.614619	-0.658687	0.135288	-0.288303	-0.528151	0.0491796	-0.200282	0.471347	0.924849	0.685074	0.716868	0.814942
Ssa#GRASP209734925	39S ribosomal protein L9, mitochondrial precursor [Salmo salar]	-0.654379	-0.840252	-0.464846	-0.0197546	-0.601084	-0.555286	-0.936853	0.0798703	0.0175024	-0.57851	-0.272668	0.310774	0.494658	0.799035	0.574704	0.868203	0.814536
Ssa#GRASP209737287	ATP synthase subunit g, mitochondrial [Salmo salar]	-0.370877	-0.777277	-0.754445	-0.59773	-1.18522	-0.969565	-0.797873	-0.29141	0.00520369	-0.904538	0.203428	0.185883	0.449686	0.749367	0.454468	0.724312	0.813485
Ssa#GRASP209154437	Ubiquinone biosynthesis monooxygenase COQ6 [Salmo salar]	-0.710528	-0.476625	-0.511767	-0.355747	-0.604511	-0.615354	-0.876594	-0.131723	-0.401425	-0.419938	-0.18512	-0.167311	0.482673	0.884806	0.475249	0.648574	0.813394
Ssa#S31963430	Mitochondrial import receptor subunit TOM40 homolog [Salmo salar]	-2.32953	-1.5513	-1.14549	0.0124151	-1.80862	-1.80565	-1.806	-0.110117	-0.521223	-1.2952	-0.217338	0.210531	0.739081	1.10751	0.928676	1.0606	0.810902
Ssa#GRASP209154339	Brain protein 44 [Salmo salar]	-0.230666	-0.594592	-0.3189	0.0183807	-0.517707	-0.434939	-0.231358	0.297784	0.110998	-0.180763	-0.316664	0.26927	0.473368	0.998125	0.855215	0.955642	0.810608
Ssa#GRASP221222003	10 kDa heat shock protein, mitochondrial [Salmo salar]	-0.925332	-0.708485	-0.48678	0.136492	-0.670181	-0.54499	-0.708595	0.194554	-0.103728	-0.506836	0.137383	0.23897	0.819449	0.842759	0.792923	0.83677	0.810321
Ssa#GRASP209153919	Mitochondrial carnitine/acylcarnitine carrier protein [Salmo salar]	-1.77478	-1.33273	-0.994965	0.141063	-1.36582	-1.46322	-1.50563	0.193055	-0.192899	-0.82493	-0.328693	0.304819	0.970471	1.36778	1.08898	1.18055	0.810216
Ssa#GRASP209154407	3-ketoacyl-CoA thiolase, mitochondrial [Salmo salar]	-0.962606	-0.43198	-0.617876	0.531501	-0.8237	-0.53764	-0.961167	0.198294	-0.0922862	-0.252465	-0.144793	0.426494	0.941155	1.08337	0.855644	1.46928	0.810035
Ssa#GRASP209737331	Mitochondrial intermembrane space import and assembly protein 40 [Salmo salar]	-0.885648	-0.93314	-0.916685	-0.396967	-0.886448	-1.2138	-1.2735	-0.0397402	-0.299388	-0.825978	0.0798448	-0.159473	0.402887	0.582718	0.879622	0.549967	0.808103
Ssa#GRASP209731967	Cytochrome c oxidase subunit 5A, mitochondrial precursor [Salmo salar]	-0.934843	-0.59171	-0.330716	-0.500243	-0.743468	-0.730353	-0.790265	-0.0646094	-0.37198	-0.539482	-0.262218	0.0990511	0.716431	1.48867	0.793608	0.840175	0.807402
Ssa#S35507113	Stress-70 protein, mitochondrial precursor [Salmo salar]	-0.735588	-0.46929	-0.480221	0.219971	-0.674047	-0.6054	-0.703056	-0.316019	0.17334	0.0743245	0.317713	0.0104511	0.724315	0.714417	0.134284	1.0643	0.805342
Ssa#GRASP209731451	39S ribosomal protein L43, mitochondrial precursor [Salmo salar]	-1.02474	-0.50969	-0.402543	0.40432	-0.835149	-0.842858	-1.08531	0.250215	0.158475	-0.169296	0.283031	0.464725	0.59217	0.679715	0.852744	0.95217	0.805192
Omy#S18534052	electron-transfer-flavoprotein, beta polypeptide isoform 2 [Homo sapiens]	-1.21565	-0.760981	-0.632834	0.257623	-0.749365	-0.971616	-0.728625	0.287677	-0.14492	-0.616568	-0.288366	0.367334	1.00113	1.49068	1.00784	1.31888	0.80518
Ssa#GRASP223649153	Peroxisomal 3,2-trans-enoyl-CoA isomerase [Salmo salar]	-1.42683	-0.971846	-0.949934	0.0952538	-1.07899	-1.07173	-1.25295	-0.218737	-0.203583	-0.747455	-0.600138	0.118841	1.07868	1.29095	0.829994	1.22975	0.803623
Ssa#STIR26704	aspartyl-tRNA synthetase 2, mitochondrial [Homo sapiens]	-0.591349	-0.653664	-0.310656	-0.0283427	-0.676899	-0.702254	-0.322023	0.0463757	0.126624	-0.291596	-0.0240114	0.269659	0.79621	0.891849	1.04246	0.592206	0.802341
Ssa#S35690557	mitochondrial ribosomal protein S17 [Homo sapiens]	-0.827669	-0.712468	-0.420408	-0.284239	-0.64874	-0.656638	-0.839576	0.103308	-0.196465	-0.509198	-0.120668	-0.0135458	0.475328	0.510327	0.480394	0.454066	0.801149
Ssa#GRASP221222209	Adenylate kinase isoenzyme 2, mitochondrial [Salmo salar]	-0.418416	-0.727354	-0.504854	-0.328345	-0.840184	-0.534444	-1.2409	-0.442228	-0.65897	-0.417078	-0.413812	0.501179	-0.0533695	0.637647	0.715427	0.434793	0.800278
Ssa#TC105822	ubiquinol-cytochrome c reductase core protein 2 [Salmo salar]	-0.925999	-0.737299	-0.53743	-0.412456	-0.911814	-0.924204	-0.956726	-0.137711	-0.494671	-0.620443	-0.39851	-0.078784	0.633626	1.00703	0.477085	0.715275	0.799946
Ssa#GRASP209732455	Inorganic pyrophosphatase [Salmo salar]	-2.19997	-1.67201	-2.112	-0.984303	-1.40116	-1.52963	-2.07019	-0.742048	-1.2029	-1.8396	-0.73432	-0.721808	1.3042	1.16543	1.34436	1.14111	0.796962
Ssa#GRASP209730329	Elongation factor Ts, mitochondrial precursor [Salmo salar]	-1.07438	-0.764403	-0.68051	0.161243	-0.871227	-1.0063	-1.13693	0.235808	-0.369617	-0.435151	0.518549	-0.00911723	0.502576	0.400906	0.66146	1.06489	0.796915
Ssa#STIR44594	Aspartate aminotransferase, cytoplasmic [Salmo salar]	-1.44948	-1.01566	-1.25769	-0.600328	-1.06337	-1.00263	-1.25797	-0.70305	-0.565413	-0.832127	-0.760872	-0.682027	0.587655	0.343302	0.735434	0.475417	0.796886
Ssa#S31963853	Trifunctional enzyme subunit alpha, mitochondrial precursor [Salmo salar]	-1.6454	-1.15654	-0.979408	-0.443606	-1.04213	-1.03976	-1.2189	-0.0637297	-0.632812	-0.964542	-0.525124	-0.0179729	1.24558	1.16643	0.65771	1.0154	0.791313
Omy#S34423886	succinate dehydrogenase complex subunit A flavoprotein [Salmo salar]	-0.757877	-0.669136	-0.593812	-0.532473	-0.835924	-0.894372	-0.862785	-0.157136	-0.234316	-1.20943	-0.145186	0.159872	0.275887	0.635518	0.473699	0.557545	0.791305
Ssa#GRASP223648537	Stress-70 protein, mitochondrial precursor [Salmo salar]	-1.38619	-1.06674	-0.704521	0.187506	-1.18048	-1.04799	-1.16544	0.0128251	-0.0407079	-0.59701	-0.0868052	0.134425	0.191852	0.307689	0.276448	0.698253	0.788728
Ssa#S18890982	Cytochrome b-c1 complex subunit 2, mitochondrial precursor [Salmo salar]	-1.05138	-0.757345	-0.380941	0.100069	-1.08878	-0.897858	-0.797995	-0.0112523	-0.128836	-0.523091	-0.0954551	0.0172907	0.53541	0.577117	0.364024	0.869361	0.788243
Ssa#KSS2002	NADH dehydrogenase (ubiquinone) 1 alpha subcomplex, assembly factor 2 [Homo sapiens]	-0.461585	-0.364987	0.0759062	0.390088	-0.520608	-0.638161	0.138684	-0.531889	0.391947	-0.093334	-0.19361	0.391826	0.15754	0.890124	0.873685	1.30005	0.787215
Ssa#GRASP209734299	NADH dehydrogenase 1 beta subcomplex subunit 5, mitochondrial precursor [Salmo salar]	-0.831558	-0.347088	-0.276702	-0.207155	-0.492795	-0.541533	-0.664645	0.0523625	-0.115773	-0.259298	-0.316101	0.146037	1.03361	1.40655	0.942167	0.918507	0.784883
Ssa#S30263228	succinate dehydrogenase complex, subunit D precursor [Homo sapiens]	-1.33379	-0.771922	-0.588776	0.391149	-1.34414	-0.986866	-1.1643	0.134083	0.23226	-0.474741	0.28232	0.398498	-0.0102426	0.206717	0.620619	1.03338	0.783828
Ssa#S30293113	Cytochrome b-c1 complex subunit 2, mitochondrial precursor [Salmo salar]	-1.12845	-0.840794	-0.473527	-0.104255	-1.3024	-1.13743	-0.775394	-0.350551	-0.18189	-0.623509	-0.135754	-0.15231	0.330595	0.161654	0.0939493	0.726348	0.782878
Ssa#GRASP209733287	Dehydrogenase/reductase SDR family member 4 [Salmo salar]	-0.976818	-0.884085	-0.861562	-0.507576	-0.953121	-0.966184	-1.04884	-0.483353	-0.557738	-0.911094	-0.624325	-0.501243	0.150329	0.747579	0.465114	0.279337	0.781096
Ssa#S35505374	acyl-Coenzyme A dehydrogenase family, member 9 [Homo sapiens]	-1.53883	-1.22009	-0.98299	0.0630338	-1.40555	-1.55449	-1.3213	-0.0170245	-0.813682	-1.22489	-0.5264	0.405005	0.710703	1.23082	0.683041	0.953595	0.779397
Ssa#GRASP221219533	Thioesterase superfamily member 2 [Salmo salar]	-2.13946	-1.84384	-1.003	0.0404103	-1.75895	-1.88374	-2.20242	0.539634	0.0715249	-0.953307	0.157391	0.810594	0.611322	1.05305	0.439993	1.12137	0.77918
Ssa#GRASP209732083	DnaJ homolog subfamily C member 15 [Salmo salar]	-1.04222	-0.42893	-0.247004	0.276122	-0.454757	-0.135129	-0.824119	0.180104	0.166474	-0.160565	0.465636	-0.0790096	0.771174	0.953446	0.598195	1.10679	0.778175
Ssa#DW589561	coiled-coil domain containing 44 [Homo sapiens]	-0.930495	-1.10744	-0.854019	-0.646697	-1.42325	-1.34454	-1.4488	-0.556397	-0.512566	-1.02592	-0.227701	-0.631475	0.0714443	-0.0219689	0.0685575	0.461766	0.777363
Ssa#TC89785	creatine kinase-3 [Salmo salar]	-1.69459	-1.46969	-1.71162	-1.39048	-1.85518	-1.62784	-1.79818	-1.3768	-1.40351	-1.67027	-1.0473	-0.682286	1.69835	0.619668	1.61339	1.50469	0.776843
Ssa#GRASP223648079	Medium-chain specific acyl-CoA dehydrogenase, mitochondrial precursor [Salmo salar]	-1.084	-0.51513	-0.443497	-0.0839797	-0.499792	-0.515701	-0.690186	0.125893	-0.257774	-0.470092	-0.424247	0.20848	0.749557	0.948659	0.560473	0.678822	0.775601
Ssa#GRASP209732139	Cytochrome b-c1 complex subunit 6, mitochondrial precursor [Salmo salar]	-0.546981	-0.313427	-0.169072	-0.344968	-0.163589	-0.101057	-0.510257	0.177169	-0.220708	-0.19954	-0.475677	0.171972	0.467857	1.68894	0.987791	1.1645	0.775142
Ssa#GRASP209738151	NADH dehydrogenase 1 beta subcomplex subunit 10 [Salmo salar]	-0.611456	-0.542385	-0.496781	-0.326489	-0.707435	-0.756446	-0.614753	-0.251238	-0.405684	-0.629983	-0.353009	-0.0438061	0.666742	1.07524	0.510185	0.667021	0.773951
Ssa#S35675613	17 beta hydroxysteroid dehydrogenase 4 [Salmo trutta fario]	-1.1	-0.542485	-0.663482	0.460391	-0.957545	-0.620972	-0.921582	0.182292	0.306469	-0.363096	-0.0498313	0.239943	0.124568	0.322679	0.940687	0.792911	0.773858
Ssa#GRASP209150415	Aspartate aminotransferase, mitochondrial precursor [Salmo salar]	-1.42278	-0.761619	-0.499605	0.353644	-0.893852	-0.981196	-1.18229	0.499625	-0.205942	-0.573895	-0.0373041	0.454662	-0.0877924	0.789565	0.661028	0.889679	0.773748
Ssa#GRASP221221419	Elongation factor Tu, mitochondrial precursor [Salmo salar]	-0.747345	-0.411655	-0.256714	-0.328727	-0.593543	-0.57549	-0.569166	-0.13614	-0.186632	-0.469934	0.0506489	-0.0923683	0.937959	1.06798	0.63649	0.722101	0.772648
Ssa#GRASP209732341	Mitochondrial import inner membrane translocase subunit Tim8 A [Oncorhynchus mykiss]	-0.955221	-0.856703	-0.786274	0.263943	-0.726272	-0.980704	-1.11629	0.338757	0.11471	-0.450014	-0.316922	0.404161	0.292679	0.888305	0.531657	0.659504	0.772279
Ssa#GRASP223648261	ATP-binding cassette sub-family B member 8, mitochondrial precursor [Salmo salar]	-1.57658	-0.957367	-0.898575	-0.0619407	-1.3372	-1.55647	-1.54892	-0.291436	-0.963765	-1.43476	-0.112685	-0.0648605	0.359492	1.01493	0.80468	0.780165	0.770941
Ssa#GRASP209733023	ATP synthase subunit gamma, mitochondrial precursor [Salmo salar]	-0.780675	-0.507842	-0.420224	-0.475511	-0.770533	-0.7896	-0.712463	-0.220001	-0.491427	-0.442837	-0.37626	-0.181906	0.790209	1.14829	0.56196	0.71807	0.770259
Ssa#GRASP209155685	Acylglycerol kinase, mitochondrial precursor [Salmo salar]	-0.730283	-0.769293	-0.503318	0.105996	-0.80518	-0.837615	-0.956698	0.0248672	0.0617854	-0.552403	0.183966	0.575664	-0.151121	0.234398	0.275423	0.404722	0.769215
Ssa#GRASP209735569	Hydroxyacyl-coenzyme A dehydrogenase, mitochondrial precursor [Salmo salar]	-0.754776	-0.332029	-0.378044	0.0872365	-0.392631	-0.572954	-0.683375	0.369803	0.137206	-0.260334	-0.16232	0.718898	1.08663	1.34763	0.633914	0.795208	0.767663
Ssa#GRASP209733245	NADH dehydrogenase 1 beta subcomplex subunit 11, mitochondrial precursor [Salmo salar]	-0.424361	-0.358426	-0.0858151	-0.176244	-0.300836	-0.537334	-0.462612	0.281375	-0.141777	-0.362764	-0.175491	0.293493	0.706788	1.31071	0.60303	0.899132	0.765738
Ssa#S32011855	dihydrolipoamide S-acetyltransferase [Homo sapiens]	-0.393721	-0.915118	-0.155449	-0.107494	-0.731567	-0.887158	-0.568583	-0.39148	0.133741	-0.455513	-0.502342	-0.00785673	0.540899	0.610251	0.566159	1.11291	0.76534
Ssa#GRASP209734261	ATP synthase lipid-binding protein, mitochondrial precursor [Salmo salar]	-0.469687	-0.164205	-0.305105	-0.0986215	-0.448925	-0.602869	-0.765632	0.493716	-0.175856	-0.38035	0.0426465	0.795354	1.04251	1.41781	0.352561	1.22399	0.764177
Ssa#GRASP223647283	Glutaredoxin-related protein 5 [Salmo salar]	-1.64143	-1.16203	-0.92007	-0.486815	-0.934418	-1.18299	-1.23497	0.0898069	-0.74545	-1.26959	-0.0555175	0.0612167	0.604996	1.18203	0.424635	0.407493	0.763304
Ssa#S35537969	carnitine palmitoyl transferase I [Oncorhynchus mykiss]	-0.942873	-1.26357	-0.828014	0.21481	-0.992676	-1.02652	-0.93479	-0.0118264	-0.21564	-0.695748	-0.00502582	0.277107	0.923797	0.328443	0.380336	0.9346	0.763255
Ssa#GRASP223646151	ATP synthase subunit d, mitochondrial [Salmo salar]	-0.444776	-0.502381	-0.474403	-0.257441	-0.529006	-0.595866	-0.548031	-0.0376	-0.451346	-0.36469	-0.349143	-0.0229302	0.561965	1.11728	0.392489	0.660316	0.762484
Ssa#S30276210	mitochondrial ribosomal protein L48 [Homo sapiens]	-0.707315	-0.799819	-0.508641	0.454002	-0.846766	-1.02887	-1.1128	0.511084	-0.101366	-0.109257	0.238647	0.0510804	0.344972	0.568332	1.15407	1.0821	0.762001
Ssa#GRASP221219223	Peptidyl-prolyl cis-trans isomerase, mitochondrial precursor [Salmo salar]	-1.13955	-1.18084	-0.481403	-0.0712306	-1.21456	-1.13535	-1.29336	0.171837	-0.228513	-0.980018	-0.137595	0.154187	0.910271	1.11578	0.665391	0.95049	0.761208
Ssa#GRASP209155981	Succinate-semialdehyde dehydrogenase, mitochondrial precursor [Salmo salar]	-1.02837	-0.647469	-1.41417	-0.270817	-0.59655	-0.587177	-0.800382	0.110669	0.0388048	-0.541432	-0.565724	-0.089067	0.507449	0.226108	0.46299	0.45359	0.757186
Ssa#S35660380	leucine-rich PPR motif-containing protein [Homo sapiens]	-1.15731	-0.867429	-0.536732	-0.741754	-1.04817	-0.915889	-1.2258	-0.253251	-0.461142	-0.985914	-0.380499	-0.29819	0.46111	0.0295535	0.152472	0.39957	0.754782
Ssa#GRASP209736713	Mitochondrial 39S ribosomal protein L49 [Salmo salar]	-1.91075	-0.980197	-1.30494	-0.575893	-0.824133	-0.725115	-1.50715	-0.330335	-0.0837061	-0.901311	-0.774533	-0.287464	0.573689	0.807949	0.200766	0.256978	0.75421
Ssa#S31978474	heat shock protein hsp90 [Oncorhynchus tshawytscha]	-0.982666	-0.970187	-0.750538	0.146155	-1.00575	-1.20036	-1.13425	-0.0414452	-0.444056	-0.944964	-0.377655	-0.146677	0.331793	0.148785	0.598289	1.01466	0.75326
Ssa#S35689178	mitochondrial intermediate peptidase [Homo sapiens]	-0.538012	-0.570943	-0.687175	-0.276551	-0.622586	-0.854436	-0.719478	-0.114432	-0.419049	-0.463601	-0.616419	-0.390951	0.617336	0.893565	0.797232	0.878076	0.751496
Ssa#S35670630	ATP synthase H+ transporting mitochondrial F1 complex beta [Salmo salar]	-0.401947	-0.290925	-0.173157	-0.104912	-0.310914	-0.372248	-0.567914	0.167815	-0.176752	-0.59129	-0.345674	0.325845	0.700572	1.39412	0.679643	1.08989	0.750092
Ssa#GRASP209738021	39S ribosomal protein L46, mitochondrial precursor [Salmo salar]	-1.49329	-0.796149	-0.328817	-0.0300839	-0.704617	-1.12536	-1.32251	0.389869	-0.235715	-0.695101	0.266696	-0.0755199	0.654012	0.970325	0.589854	0.91189	0.74897
Ssa#GRASP223646335	NADH dehydrogenase 1 beta subcomplex subunit 7 [Salmo salar]	-0.505537	-0.639878	-0.473763	-0.145796	-1.13829	-0.758187	-1.00206	-0.291289	-0.629437	-0.986188	-0.373919	-0.0801036	0.471963	0.848449	0.548392	1.08573	0.746307
Ssa#GRASP223648159	Cathepsin D precursor [Salmo salar]	-0.568831	-0.382809	-0.520147	-0.294444	-0.46977	-0.614272	-0.342028	-0.265913	-0.152329	-0.43541	-0.091212	-0.102505	1.02796	0.49974	1.07241	0.586792	0.744018
Ssa#GRASP223647919	Mitoferrin-2 [Salmo salar]	-0.902398	-1.12597	-0.373193	0.460049	-0.713266	-0.792765	-1.20726	0.279671	0.396443	-0.415537	0.173462	0.32631	0.264488	0.403936	0.758173	0.862661	0.742385
Ssa#TC90286	17 beta hydroxysteroid dehydrogenase 4 [Salmo trutta fario]	-0.829971	-0.36193	-0.63332	0.358449	-0.897749	-0.677907	-0.590762	-0.0565653	0.179925	-0.596782	-0.192595	-0.0442227	0.0476717	-0.0446543	0.95623	1.10185	0.742005
Ssa#GRASP209736971	Mitochondrial 39S ribosomal protein L4 [Salmo salar]	-0.756987	-0.581984	-0.590014	-0.0838162	-0.711292	-1.02318	-0.92639	-0.0905744	-0.280868	-0.879275	-0.376818	0.0665119	0.413376	0.579588	0.262964	0.541151	0.741885
Ssa#S35483974	G elongation factor, mitochondrial 1 [Homo sapiens]	-1.77428	-1.29002	-1.07863	0.025949	-1.42041	-1.12643	-1.98409	0.130933	-0.431014	-1.10589	-0.249571	-0.0831891	0.173224	0.485136	0.510262	0.394305	0.737666
Ssa#S30275887	carnitine palmitoyl transferase I [Oncorhynchus mykiss]	-0.264111	-0.49903	-0.362852	0.655396	-0.741985	-0.445969	-0.0366487	-0.154286	0.33821	-0.546612	-0.129165	0.176222	0.407034	0.748189	0.86792	1.38729	0.733807
Ssa#GRASP209733885	ATP synthase subunit beta, mitochondrial precursor [Salmo salar]	-0.435932	-0.305825	-0.0348577	-0.220235	-0.590256	-0.438277	-0.326155	-0.107691	-0.385949	-0.428468	-0.26617	0.0172084	1.26152	1.33085	1.03015	1.32371	0.733015
Ssa#GRASP221219737	NADH dehydrogenase 1 subunit C2 [Salmo salar]	-0.302749	-0.261382	-0.0456491	-0.0699641	-0.29749	-0.555113	-0.516087	0.259855	-0.165277	-0.0738985	-0.244678	0.0870583	0.727871	1.37884	0.870901	0.803325	0.728659
Ssa#GRASP221219145	Cytochrome c oxidase subunit 4 isoform 1, mitochondrial precursor [Salmo salar]	-1.17662	-1.23182	-0.414614	-0.0963386	-1.00037	-1.19971	-1.38516	0.123759	-0.404335	-0.695358	-0.533542	-0.334666	0.691362	0.907892	0.59757	0.868908	0.728616
Ssa#GRASP209151055	Cytochrome c-type heme lyase [Salmo salar]	-1.14529	-0.586295	-0.387487	0.567443	-0.877776	-0.837315	-1.20478	0.599898	0.580184	-0.372775	0.331846	0.843353	0.0257516	0.303944	0.680151	1.05682	0.726446
Ssa#GRASP221219993	Cytochrome b-c1 complex subunit 8 [Salmo salar]	-0.707224	-0.798603	-0.35324	-0.472844	-0.656991	-0.91131	-0.886744	0.0357332	-0.31949	-0.769789	-0.683428	-0.166108	0.488229	1.08369	0.510989	0.677249	0.725368
Ssa#AM402501	Phosphate carrier protein, mitochondrial precursor [Salmo salar]	-0.695457	-0.285751	-0.350129	-0.267011	-0.84732	-0.613628	-0.385847	-0.191863	-0.589006	-0.661406	-0.367563	-0.30762	0.643348	0.741761	0.719445	0.841959	0.723582
Ssa#GRASP221220151	Cytochrome c [Salmo salar]	-1.54995	-0.923293	-0.706197	0.200018	-1.29563	-0.936379	-1.65373	0.199398	-0.43026	-1.01584	-0.182085	-0.0547518	0.801334	0.583894	0.654661	0.886042	0.720686
Ssa#GRASP221220525	ATP synthase subunit e, mitochondrial [Salmo salar]	-0.636716	-0.550914	-0.323322	-0.639712	-0.648505	-0.738522	-0.841099	-0.155115	-0.542848	-0.515807	-0.739533	-0.0533626	0.520305	1.50916	0.51364	0.651946	0.718129
Ssa#TC107356	acyl-Coenzyme A dehydrogenase, very long chain isoform 2 precursor [Homo sapiens]	-1.35291	-1.00431	-1.14459	-0.2274	-0.960514	-0.59636	-0.921431	-0.495712	-0.82161	-0.834075	-0.904412	-0.728243	0.753887	0.708221	0.51864	0.723398	0.717198
Ssa#S35599595	NADH dehydrogenase (ubiquinone) 1 alpha subcomplex, assembly factor 1 [Homo sapiens]	-0.911489	-0.871203	0.0857046	0.264922	-1.10634	-0.925699	-1.08621	0.321852	0.265261	-0.22451	0.494529	0.26003	0.551791	0.524866	0.732918	0.743168	0.712611
Ssa#GRASP209147975	mitochondrial short-chain enoyl-coenzyme A hydratase 1 [Salmo salar]	-0.505776	-0.712874	-0.172509	-0.0537332	-0.441116	-0.691912	-0.636986	0.06115	-0.373494	-0.577455	-0.507654	0.216357	0.823757	1.05299	0.607596	0.776019	0.709938
Ssa#GRASP209737649	NADH dehydrogenase 1 beta subcomplex subunit 9 [Salmo salar]	-0.696694	-0.172295	-0.12985	-0.198397	-0.426426	-0.422703	-0.686814	0.000232237	-0.403396	-0.605859	0.00619212	0.131891	0.803459	1.14166	0.817685	0.509582	0.709689
Ssa#GRASP221219235	ES1 protein homolog, mitochondrial precursor [Salmo salar]	-0.662528	0.211096	0.163329	0.255163	-0.426649	-1.36548	-0.334233	-0.116177	-0.155172	0.164218	-0.00709049	0.655053	0.0580098	0.415298	0.841844	0.959888	0.704717
Ssa#GRASP209736029	Cytochrome c oxidase subunit 5B, mitochondrial precursor [Salmo salar]	-0.446255	-0.26999	-0.394713	-0.115486	-1.05359	-0.624466	-0.433774	-0.695341	-0.632395	-0.356651	-0.0723613	-0.145229	0.574896	1.20388	0.496064	0.508722	0.700219
Ssa#GRASP209154035	CDGSH iron sulfur domain-containing protein 1 [Salmo salar]	-1.10934	-0.569793	-1.26499	0.21516	-1.24005	-1.29469	-0.810929	-0.651759	-0.482096	-1.26377	0.52451	-0.269775	0.876644	1.06412	0.0177135	0.949017	0.699376
Ssa#S31983409	seryl-tRNA synthetase 2 [Homo sapiens]	-0.389075	-0.649544	-0.294887	-0.218609	-0.740292	-0.838654	-1.25337	-0.300044	-0.294946	-0.262414	-0.0813079	-0.395449	0.563635	0.868735	0.719949	0.408855	0.691924
Ssa#KSS3262	protein phosphatase 1 catalytic subunit gamma isoform [Salmo salar]	-0.597791	-0.629146	-0.828813	-0.943628	-1.15714	-0.86412	-0.865363	-0.532285	-0.717118	-1.01999	-1.07467	-0.833156	0.0529572	0.338108	1.13279	0.845589	0.691618
Ssa#S35518172	mitochondrial ribosomal protein L17 [Homo sapiens]	-0.767175	-0.930085	-0.400379	0.193841	-0.7802	-0.896242	-1.27847	0.365485	0.128521	-0.309534	0.18277	0.195978	0.465909	0.59125	0.3802	0.379113	0.690134
Ssa#S48403141	Peroxisomal 2,4-dienoyl-CoA reductase [Salmo salar]	-1.78403	-1.5022	-1.10939	0.390838	-0.969298	-0.912443	-0.656608	-0.248751	0.0952217	-1.32879	-0.635636	0.213476	-0.0417759	1.33664	-0.200304	0.645371	0.688939
Ssa#EG800913	Thioredoxin-dependent peroxide reductase, mitochondrial precursor [Salmo salar]	-0.619446	-1.22024	-0.689022	-1.35295	-0.956474	-1.23446	-1.34008	-0.300075	-0.858434	-0.95155	-0.850922	-0.821469	0.226474	1.56063	0.652276	0.535308	0.686406
Ssa#EL698134	creatine kinase-3 [Salmo salar]	-0.7648	-0.817932	-1.03336	-0.535811	-1.10713	-0.79219	-1.03097	-0.829347	-0.841049	-0.978548	-0.829741	-0.421531	1.40024	-0.195574	1.23149	1.40274	0.682064
Ssa#GRASP209731037	Cytochrome b-c1 complex subunit 10 [Salmo salar]	-0.693946	-0.397708	-0.381277	-0.224935	-0.334907	-0.604922	-0.647621	0.0393661	-0.267404	-0.530679	-0.920049	0.0124299	0.675059	1.48339	0.645267	0.692895	0.670727
Ssa#TC80656	hypothetical protein [Danio rerio]	-1.6319	-0.75174	-0.399195	0.516727	-1.17254	-1.05176	-1.60353	0.187424	0.240834	-0.789581	0.0629494	0.0377153	0.458142	0.820064	0.819161	0.371124	0.658938
	Firmness, N (mean centered values)	-5.49249	-3.74462	-4.77203	-3.42557	-3.12376	-2.81856	-2.57864	-1.85011	0.210848	1.0669	1.99726	4.40695	0.77572	5.04783	5.4667	8.55709
	Proteasome (n = 41)	-1.07781	-0.707504	-0.800598	-0.363329	-0.793542	-0.83822	-0.879328	-0.244961	-0.360521	-0.59919	-0.263	-0.380741	0.889811	0.632846	1.05239	0.820389	0.798899
QueryID (STARS)	Individual genes
Ssa#GRASP209736077	26S protease regulatory subunit 4 [Salmo salar]	-0.868486	-0.303954	-0.912588	-0.0479119	-0.744171	-0.860124	-0.479179	-0.0398595	0.116457	-0.221834	0.343271	-0.0518871	1.10485	0.763435	1.54876	1.44836	0.844369
Ssa#GRASP209732615	Proteasome subunit alpha type-6 [Salmo salar]	-1.01501	-0.613223	-0.717418	-0.0626665	-0.77763	-0.748542	-0.86447	-0.0266359	0.0101461	-0.331729	0.0610919	0.0162222	0.669038	0.85686	1.04347	0.634281	0.835368
Ssa#GRASP209734765	26S proteasome non-ATPase regulatory subunit 6 [Salmo salar]	-1.12096	-0.652411	-0.699827	-0.0682882	-0.752721	-0.770741	-0.759617	-0.17073	0.0379019	-0.592292	-0.0374473	-0.0880195	0.685257	0.470322	1.00803	0.919437	0.833724
Ssa#S35566575	26S proteasome non-ATPase regulatory subunit 4 [Salmo salar]	-1.57231	-1.01044	-1.06087	-0.161536	-0.988278	-0.838174	-1.10294	-0.107289	-0.644371	-0.938163	-0.379333	-0.0110497	0.166649	0.127516	0.470899	0.764967	0.833576
Ssa#GRASP221221487	26S protease regulatory subunit 6B [Salmo salar]	-1.03847	-0.721504	-0.662002	-0.133756	-0.746431	-0.775288	-0.861093	0.00334511	-0.188506	-0.435391	-0.0772138	-0.245235	0.725496	0.495162	1.06324	1.06602	0.826142
Ssa#GRASP209737129	Proteasome subunit alpha type-7 [Salmo salar]	-1.11004	-0.769656	-0.5248	-0.65034	-0.546965	-0.808937	-1.24726	-0.513636	0.229498	-0.168185	0.118878	-0.117952	0.489533	0.412053	0.682946	0.375003	0.825356
Ssa#GRASP209735833	Proteasome subunit beta type-6 precursor [Salmo salar]	-0.81734	-0.446283	-0.388892	-0.257098	-0.668082	-0.740726	-0.641524	-0.136412	-0.112361	-0.349733	-0.0153623	-0.0790375	1.00342	0.857979	1.45994	1.15616	0.82211
Ssa#GRASP223648057	Proteasome subunit alpha type-1 [Salmo salar]	-1.27879	-0.780463	-0.921883	-0.458345	-0.965837	-0.969238	-0.959911	-0.338932	-0.49244	-0.821819	-0.0855395	-0.412777	0.855188	0.717937	1.05873	0.909583	0.818717
Ssa#TC93051	26S protease regulatory subunit S10B [Salmo salar]	-0.981403	-0.600143	-0.663548	-0.188411	-0.583084	-0.757426	-0.766306	-0.163817	-0.220381	-0.51794	-0.0321906	-0.202244	0.934279	0.572948	0.927318	1.05936	0.8184
Ssa#GRASP209732643	26S protease regulatory subunit S10B [Salmo salar]	-0.960082	-0.603416	-0.82074	-0.28592	-0.730399	-0.78739	-0.874949	-0.193724	-0.241931	-0.561809	0.133307	-0.346302	0.927722	0.470722	1.00269	1.07542	0.813332
Ssa#GRASP223647425	26S proteasome non-ATPase regulatory subunit 2 [Salmo salar]	-1.09895	-0.694791	-0.791736	-0.377901	-1.04179	-0.886071	-0.954291	-0.408692	-0.43416	-0.645269	-0.0276439	-0.428167	0.992526	0.655825	1.29611	0.986975	0.801378
Ssa#GRASP209735443	26S protease regulatory subunit 8 [Salmo salar]	-0.989218	-0.574259	-0.629155	-0.246202	-0.60247	-0.760118	-0.718468	0.00575961	-0.447964	-0.525737	0.0361748	-0.145199	0.973169	0.53651	0.954702	0.957487	0.800872
Ssa#S30286508	26S proteasome subunit [Salmo salar]	-1.52347	-0.835515	-1.02544	-0.868153	-1.47456	-1.17142	-1.45744	-0.267252	-0.292138	-0.531335	-0.503025	-0.777984	0.662137	0.509987	0.886319	0.705399	0.797468
Ssa#GRASP209732287	26S protease regulatory subunit 7 [Salmo salar]	-1.29032	-0.899227	-0.987663	-0.474652	-1.00094	-0.978841	-1.08983	-0.396779	-0.547212	-0.749691	-0.474806	-0.576958	0.839909	0.727848	1.25237	0.868873	0.795581
Ssa#GRASP223672796	Proteasome subunit beta type-2 [Salmo salar]	-1.55214	-0.990726	-1.08105	-0.666304	-0.952589	-1.03626	-1.24795	-0.423309	-0.72227	-0.927911	-0.45725	-0.592634	0.964935	0.747151	1.15766	0.862318	0.795108
Ssa#GRASP209736019	26S proteasome non-ATPase regulatory subunit 4 [Salmo salar]	-1.23842	-0.582444	-0.671689	-0.0750914	-0.797055	-0.781815	-0.850285	-0.195108	-0.0349454	-0.487248	-0.122633	-0.265222	1.18431	0.787816	1.28701	1.14634	0.794691
Ssa#GRASP209733217	Proteasome subunit alpha type-5 [Salmo salar]	-0.941602	-0.572329	-0.937712	-0.479597	-1.0595	-0.218055	-0.577953	0.0813114	-0.536003	-0.8618	-0.603508	0.875817	0.491351	0.67711	1.11617	0.655777	0.791676
Ssa#GRASP209155069	26S proteasome non-ATPase regulatory subunit 12 [Salmo salar]	-1.47188	-0.93443	-1.1162	-0.301377	-0.990115	-1.10201	-1.13212	-0.210045	-0.30598	-0.749176	-0.329999	-0.382137	1.27459	0.804696	1.24359	1.02423	0.791175
Omy#BX317740	Proteasome subunit alpha type 3 [Oncorhynchus mykiss]	-0.944377	-0.5565	-0.796214	-0.223939	-0.666402	-0.880196	-0.658845	-0.155391	-0.314562	-0.561046	0.0925226	-0.521446	0.767683	0.816034	0.907685	0.827426	0.785309
Omy#S34424667	26S proteasome non-ATPase regulatory subunit 7 like 2 [Salmo salar]	-0.85386	-0.526437	-0.756836	-0.410611	-0.640471	-0.886096	-0.877537	-0.0206566	-0.416874	-0.53487	-0.446019	-0.379954	0.526395	0.494728	1.00711	0.756967	0.784779
Ssa#GRASP209735861	Proteasome subunit beta type-3 [Salmo salar]	-1.20837	-1.40193	-1.50112	-1.17351	-1.26905	-1.56281	-1.71475	-0.447805	-0.946709	-1.19414	-0.613962	-0.544815	0.946824	0.605445	1.01819	0.590329	0.784369
Ssa#GRASP209734125	Proteasome subunit alpha type-1 [Salmo salar]	-0.908767	-0.617551	-0.59077	-0.416095	-0.686798	-0.62504	-0.912326	-0.0281615	-0.340694	-0.3759	-0.38288	-0.327584	0.571049	0.585285	1.1303	0.591556	0.783933
Ssa#GRASP209737633	Proteasome subunit beta type-4 precursor [Salmo salar]	-1.28329	-0.941453	-0.956614	-0.366549	-0.794621	-1.1079	-1.17578	-0.365589	-0.204124	-0.795999	-0.541875	-0.649908	1.18881	1.01892	1.2998	1.22769	0.771666
Ssa#GRASP221219949	Proteasome subunit alpha type-7 [Salmo salar]	-0.928815	-0.566763	-0.846298	-0.396662	-0.565948	-0.487853	-0.620479	-0.116986	0.0146759	-0.284925	-0.219159	-0.438614	0.855407	0.465521	1.03046	0.589993	0.769101
Ssa#TC102787	proteasome 26S non-ATPase subunit 1 [Homo sapiens]	-1.28545	-0.859612	-0.981043	-0.447872	-0.88564	-0.913446	-1.0243	-0.30907	-0.497949	-0.844527	-0.261009	-0.571079	1.28453	0.770733	1.32089	1.0364	0.76637
Omy#S15332163	26S protease regulatory subunit 4 [Salmo salar]	-0.993941	-0.368012	-0.666223	-0.303977	-0.698269	-0.713795	-0.749302	-0.18841	-0.312206	-0.429164	0.0876678	-0.511556	1.0182	0.62062	1.13311	0.873131	0.762603
Ssa#GRASP209733825	26S proteasome non-ATPase regulatory subunit 8 [Salmo salar]	-1.52013	-0.842914	-0.864058	-0.660799	-1.01723	-1.06045	-1.12669	-0.525597	-0.669385	-0.891227	-0.383471	-0.663097	1.10869	0.643975	1.05127	0.769611	0.762091
Ssa#GRASP221219639	Proteasome subunit alpha type 4 [Oncorhynchus mykiss]	-1.57093	-1.21217	-1.54656	-0.67956	-1.42129	-1.47096	-1.39738	-0.535343	-1.02648	-1.10292	-0.649874	-1.02255	0.880974	0.588547	0.826084	0.605491	0.754468
Ssa#TC66918	Proteasome subunit beta type-5 precursor [Salmo salar]	-1.17324	-0.953817	-0.980132	-0.757821	-1.08467	-1.06537	-1.16282	-0.766672	-0.812387	-0.92761	-0.680474	-0.764488	0.738648	0.278495	1.01622	0.564997	0.751413
Ssa#GRASP209730377	Proteasome subunit alpha type-3 [Salmo salar]	-1.02459	-0.740838	-0.974546	-0.691068	-0.958534	-0.970303	-0.849462	-0.402765	-0.661331	-0.720208	-0.620673	-0.638746	0.902133	0.682064	0.833248	0.621224	0.749337
Ssa#GRASP209738273	Proteasome subunit alpha type-6 [Salmo salar]	-0.763405	-0.730977	-0.566644	-0.129428	-0.677701	-0.645373	-0.60369	-0.0916811	-0.169989	-0.507192	-0.0809047	-0.421353	1.09545	0.829231	1.34063	0.917915	0.749202
Ssa#GRASP209730461	26S protease regulatory subunit 6A [Salmo salar]	-0.969854	-0.603139	-0.574943	-0.293198	-0.61381	-0.734386	-0.6335	-0.271036	-0.252795	-0.501624	-0.0819976	-0.536499	0.809119	0.46753	0.95137	0.578907	0.74758
Ssa#S30282667	proteasome 26S non-ATPase subunit 1 [Homo sapiens]	-1.12695	-0.903274	-0.766255	-0.281244	-0.778906	-0.788043	-0.708033	-0.291813	-0.582053	-0.811905	-0.446672	-0.508362	1.04161	0.742894	1.12526	0.748307	0.733852
Ssa#GRASP209732751	Proteasome subunit alpha type-2 [Salmo salar]	-0.584347	-0.432226	-0.321046	-0.257435	-0.39663	-0.485609	-0.329287	-0.0810709	-0.25755	-0.246206	0.0263158	-0.274367	1.11798	0.718257	0.94266	0.682666	0.724258
Ssa#GRASP209733019	Proteasome subunit alpha type 1 [Oncorhynchus mykiss]	-0.778118	-0.686279	-0.556266	0.0786956	-0.601489	-0.666182	-0.498672	-0.344701	-0.0213728	-0.386017	0.401709	-0.327355	1.23923	0.775504	0.90653	0.614936	0.715916
Ssa#GRASP221219203	Proteasome subunit beta type-5 precursor [Salmo salar]	-0.852375	-0.373798	-0.547041	-0.176887	-0.326353	-0.404818	-0.517532	-0.00199982	-0.434004	-0.358217	-0.419885	-0.410422	0.928317	0.610918	0.838538	0.890909	0.712966
Ssa#TC100755	proteasome 26S non-ATPase subunit 1 [Homo sapiens]	-0.939082	-0.726774	-0.766087	-0.466948	-0.742588	-0.73777	-0.819292	-0.447432	-0.604452	-0.757523	-0.480461	-0.515616	1.17587	0.551996	1.04867	0.69914	0.710911
Ssa#S30269763	Proteasome subunit beta type 4 precursor [Oncorhynchus mykiss]	-0.970551	-0.561695	-0.805094	0.249572	-0.556147	-1.08715	-0.920385	-0.251625	-0.127328	-0.521031	-0.948367	-0.448883	-0.0817078	0.241877	0.830205	1.05843	0.707772
Ssa#GRASP209734839	Proteasome subunit beta type-1-A [Salmo salar]	-0.81768	-0.712341	-0.454648	-0.143878	-0.544888	-0.790968	-0.712287	0.138691	-0.075964	-0.150363	-0.358948	-0.45463	1.14265	0.975822	0.750844	0.715448	0.696497
Ssa#GRASP221222259	Proteasome activator complex subunit 1 [Salmo salar]	-0.620654	-0.37125	-0.59208	-0.374303	-0.523047	-0.472383	-0.639855	-0.571497	-0.536247	-0.371573	-0.645488	-0.0438978	1.35417	0.666377	1.14193	0.672296	0.683873
Ssa#GRASP209733375	Proteasome subunit beta type-7 precursor [Salmo salar]	-1.20257	-0.732708	-0.800793	-0.769438	-0.662114	-0.818952	-0.814639	-0.464984	-0.704916	-0.875542	-0.675864	-0.804392	0.925858	0.604039	1.23689	0.386185	0.673213
	Firmness, N (mean centered values)	-5.49249	-3.74462	-4.77203	-3.42557	-3.12376	-2.81856	-2.57864	-1.85011	0.210848	1.0669	1.99726	4.40695		5.04783	5.4667	8.55709
	Sugar metabolism (n = 26)	0.617879	0.67609	0.401383	0.41401	0.263461	0.549498	0.576347	-0.031896	0.312072	0.488496	0.374336	-0.021561		-1.94151	-1.98581	-2.12247	-0.828889
QueryID (STARS)	Individual genes
Ssa#GRASP209152097	Alpha-enolase [Salmo salar]	0.572198	0.444017	0.363964	0.488463	0.592314	0.460463	0.673391	0.470209	0.228205	0.352928	-0.0848209	0.108211		-1.11001	-0.544809	-0.510818	-0.700362
Ssa#S48374498	lactate dehydrogenase A4 [Salmo salar]	1.06773	0.810421	0.450726	0.329451	0.234549	0.640483	0.687951	0.0370696	0.148963	0.492923	0.191412	0.317633		-1.86632	-1.97336	-1.99031	-0.709087
Ssa#TC96090	Glucose-6-phosphate isomerase [Salmo salar]	0.875995	0.893443	0.41908	0.489966	0.275898	0.629737	0.625448	0.0907965	0.377497	0.643737	0.479584	-0.0556371		-2.64647	-2.40656	-2.88316	-0.690555
Ssa#S35661948	Glucose-6-phosphate isomerase [Salmo salar]	0.702069	0.779191	0.189253	0.198612	-0.116661	0.383249	0.364142	-0.40934	0.0933696	0.366217	0.321058	-0.371122		-2.21371	-2.27068	-2.30832	-0.703714
Ssa#DY735529	6-phosphofructokinase type C [Salmo salar]	0.697324	0.780737	0.192268	0.367738	-0.216909	0.291838	0.448865	-0.397424	0.0981073	0.490009	0.398569	-0.323827		-2.29417	-2.78755	-3.22478	-0.705112
Ssa#TC112917	Triosephosphate isomerase [Salmo salar]	0.544773	0.460809	0.4567	0.117273	0.0284363	0.448366	0.407306	-0.391706	0.196889	0.389156	0.356016	-0.369692		-3.62677	-3.28759	-3.64335	-0.671928
Ssa#S29911126	6-phosphofructokinase type C [Salmo salar]	0.952342	0.761803	0.276816	0.528072	0.147497	0.276263	0.621775	0.00724937	0.158581	0.553242	0.531828	0.159864		-1.32456	-2.60704	-3.27512	-0.714248
Ssa#GRASP209734767	Histamine N-methyltransferase [Salmo salar]	0.0326385	0.109859	1.28282	1.29563	1.71893	1.54833	0.732706	1.33995	-0.4061	0.0856567	0.49211	-1.84352		-1.11751	-0.969329	-1.55487	-0.767379
Ssa#TC97851	Glucose-6-phosphate isomerase [Salmo salar]	0.871661	1.0571	0.443683	0.723609	0.417877	0.738707	0.711438	0.213988	0.509581	0.732672	0.899798	0.305433		-1.5209	-1.52943	-2.00204	-0.664192
Ssa#DW182233	6-phosphofructokinase type C [Salmo salar]	0.973945	0.779884	0.40497	0.448001	0.177783	0.267799	0.920087	-0.108998	0.356341	0.605096	0.683297	0.0387642		-1.35226	-2.35636	-2.31843	-0.707668
Ssa#AM083392	6-phosphofructokinase type C [Salmo salar]	0.742193	1.02972	0.428717	0.745225	0.0472411	0.426488	0.818466	-0.199261	0.366799	0.676207	0.693045	0.0750607		-2.36108	-2.47473	-2.81663	-0.668085
Omy#CX258913	Fructose-bisphosphate aldolase A [Salmo salar]	1.14651	1.13753	0.686998	0.402586	0.312252	0.679995	0.666005	-0.348332	0.238674	0.720723	0.780203	0.156257		-2.96271	-2.11129	-2.52349	-0.643223
Ssa#S30269916	phosphoglucomutase 1 [Salmo salar]	0.0825406	0.341611	-0.0823067	-0.0665937	-0.199052	0.147892	0.152145	-0.516958	0.0414433	0.162355	-0.0192983	-0.413472		-2.08663	-1.88386	-1.823	-0.647599
Ssa#GRASP221222151	Triosephosphate isomerase [Salmo salar]	0.764458	0.785778	0.721814	0.501378	0.205499	0.675157	0.671357	-0.160929	0.518176	0.792053	0.703215	0.213994		-2.49194	-3.65734	-3.33652	-0.675015
Ssa#EL698434	Triosephosphate isomerase [Salmo salar]	0.60322	0.772733	0.571739	0.360138	0.189952	0.608595	0.580714	-0.146908	0.490401	0.605225	0.786153	-0.0612888		-3.19536	-2.46203	-2.84028	-0.625948
Ssa#EL697644	Triosephosphate isomerase [Salmo salar]	0.549945	0.687834	0.526846	0.527251	0.120136	0.689813	0.578746	-0.142049	0.568989	0.612345	0.742522	-0.0846034		-3.11451	-2.45743	-2.8078	-0.627478
Ssa#DT317734	enolase 3-2 [Salmo salar]	0.495188	0.469996	-0.0264535	0.37785	0.0509915	0.400368	0.257849	-0.308707	0.327907	0.229707	-0.0611479	0.253118		-2.29787	-2.5521	-2.4165	-0.650192
Ssa#KSSb2735	enolase 3-2 [Salmo salar]	0.337684	0.432224	-0.0834977	0.139529	0.034686	0.381357	0.171837	-0.255747	0.261122	0.174592	-0.0790372	0.242199		-2.14039	-2.43071	-2.45348	-0.64269
Ssa#ES325417	phosphoglycerate kinase 1 [Salmo salar]	0.308894	0.680899	0.243392	0.0166316	0.185241	0.53022	0.320303	-0.010668	0.149768	0.591621	0.245425	-0.0199701		-1.51806	-1.42967	-1.32772	-0.637041
Ssa#S35529394	pyruvate kinase [Salmo salar]	0.748755	0.793699	0.370452	0.380905	0.292729	0.45462	0.643485	0.0215569	0.577811	0.747877	0.781381	0.131275		-1.55961	-1.06887	-1.91486	-0.614407
Ssa#DV670967	phosphoglycerate mutase 2-2 (muscle) [Salmo salar]	0.512836	0.726621	0.643309	0.0176688	0.15549	0.536638	0.513355	-0.139309	0.617546	0.285601	0.303056	0.186552		-2.13657	-1.73665	-1.54484	-0.621322
Ssa#S35508576	lactate dehydrogenase A4 [Salmo salar]	0.49627	0.821433	0.418414	0.378676	0.190452	0.686976	0.570619	0.243808	0.497915	0.454665	0.334844	0.286311		-1.62918	-1.33038	-1.02377	-0.618786
Ssa#TC107655	aldolase a, fructose-bisphosphate 1 [Salmo salar]	0.630536	0.154625	0.583729	0.732099	1.50952	0.694453	1.28483	0.696951	-0.04581	0.371186	-1.09125	-0.415583		0.202646	-1.19256	-0.970765	-0.809638
Ssa#TC109000	phosphoglucomutase 1 [Salmo salar]	0.411333	0.716233	0.289742	0.347518	0.0371085	0.527043	0.53912	-0.284288	0.502567	0.470747	0.419545	0.0104987		-1.32686	-1.324	-1.19338	-0.629037
Ssa#AM083899	phosphoglucomutase 1 [Salmo salar]	0.480969	0.7648	0.400568	0.428617	0.0959018	0.578903	0.639959	-0.182766	0.660675	0.549856	0.539432	0.189456		-1.27823	-1.23322	-0.944819	-0.590668
Ssa#AJ424908	Alpha-enolase [Salmo salar]	0.462858	0.38534	0.262226	0.487956	0.362116	0.583193	0.383127	0.0525151	0.578467	0.544505	0.385791	0.723503		-1.51035	-1.55361	-1.53526	-0.553556
	Firmness, N (mean centered values)	-5.49249	-3.74462	-4.77203	-3.42557	-3.12376	-2.81856	-2.57864	-1.85011	0.210848	1.0669	1.99726	4.40695	0.77572	5.04783	5.4667	8.55709
	Muscle contraction (n = 42)	1.05922	0.696048	0.769242	0.436211	0.601752	0.781226	1.08428	0.328722	0.354961	0.429719	-0.0306896	0.427199	-1.42685	-0.795589	-1.0266	-0.626791	-0.731968
QueryID (STARS)	Individual genes
Ssa#TC92025	sarcalumenin [Homo sapiens]	0.75764	0.720733	0.660019	0.551235	0.608468	0.764143	1.00288	0.364298	0.519934	0.436273	0.32146	0.178961	-0.511488	-0.109484	-0.531385	-0.828155	-0.842877
Ssa#S35515823	sarcalumenin [Homo sapiens]	0.605283	0.603253	0.534235	0.384017	0.509531	0.71307	0.877307	0.290376	0.402983	0.341848	0.193369	0.145025	-0.608599	-0.185914	-0.620002	-0.905927	-0.826551
Ssa#S35499461	titin isoform N2-B [Homo sapiens]	1.55444	0.975031	1.32514	0.694137	0.928355	1.27989	1.65383	0.430749	0.457439	0.657073	0.406284	0.656388	0.199274	0.260141	-0.0430136	0.234223	-0.768093
Ssa#TC106365	titin isoform N2-A [Homo sapiens]	1.78637	0.771793	1.23916	0.485719	0.811355	1.23758	1.92222	0.281984	0.411124	0.417836	-0.0611182	0.272228	0.14494	0.322857	-0.353076	-0.130923	-0.761393
Ssa#S35521038	titin isoform N2-B [Homo sapiens]	1.74664	1.01475	1.59794	0.613602	1.02599	1.73556	1.98588	0.622486	0.672904	0.598179	0.0785465	0.550973	0.508717	0.699474	-0.0303361	0.0454819	-0.756283
Ssa#EG804801	titin isoform N2-B [Homo sapiens]	1.14254	0.566572	0.936779	0.582293	0.786325	1.02589	1.18704	0.433157	0.570171	0.387891	-0.302901	0.401606	-0.912924	-0.394848	-0.681004	-0.274721	-0.754532
Ssa#EH033686	titin isoform N2-B [Homo sapiens]	1.8698	1.06956	1.5835	0.66977	0.906689	1.47436	1.80695	0.566068	0.757173	0.631222	0.329357	0.787381	0.0129621	0.329729	-0.0690503	0.208487	-0.749367
Ssa#TC108323	titin isoform N2-B [Homo sapiens]	1.08264	0.428479	0.815378	0.380548	0.552346	0.680756	1.17298	-0.0973218	0.41013	0.151581	-0.198197	0.0344974	-0.567931	-0.154074	-0.645545	-0.127666	-0.741333
Ssa#TC96679	titin N2-A	1.07941	0.39706	0.90358	0.750021	0.929051	0.872886	0.993475	0.616676	0.610182	0.471543	-0.0830113	0.464675	-1.18752	-0.450326	-0.789846	-0.482455	-0.740393
Ssa#S48369654	titin isoform N2-B [Homo sapiens]	0.861686	0.279492	0.528958	0.0645957	0.336378	0.613435	0.74173	-0.0388774	-0.0398772	-0.0704378	-0.378788	0.0157081	-1.67696	-0.884916	-0.952547	-0.804826	-0.72849
Ssa#TC100776	titin isoform N2-B [Homo sapiens]	1.74783	1.08564	1.4924	1.037	1.15126	1.61522	1.8681	0.716445	0.719069	0.76878	0.200046	1.01047	-0.761903	-0.127391	-0.505383	0.0765962	-0.728209
Omy#CA364905	Titin	2.35743	1.58674	2.21845	0.421819	1.3884	2.30634	2.51287	0.505223	0.307211	0.502237	0.0946056	0.619581	0.692669	0.911597	-0.197255	-0.0374226	-0.724216
Ssa#S48371250	myomesin 2 [Homo sapiens]	0.809605	0.624302	0.325605	0.016355	0.429431	0.17321	0.622187	0.109516	0.036631	0.074629	0.0799117	-0.107074	-1.42855	-0.929553	-0.606117	-0.715199	-0.722967
Ssa#DW182251	myomesin 1 isoform b [Homo sapiens]	1.27902	0.606411	0.613468	0.292517	0.421009	0.368514	0.900395	0.271778	0.25832	0.568625	0.175794	0.121913	-1.63839	-0.967375	-1.11819	-0.753923	-0.718132
Ssa#STIR38153	myosin heavy chain [Oncorhynchus keta]	0.994058	0.669734	0.576551	0.114474	0.518279	0.525358	0.619027	0.373073	0.0608278	0.399636	0.150904	0.453276	-1.49005	-0.854	-1.28005	-0.907212	-0.718117
Ssa#AM083419	titin isoform N2-B [Homo sapiens]	1.44935	0.796074	1.06777	0.490417	0.692643	1.25805	1.46212	0.349038	0.461215	0.474957	0.0889061	0.621854	-0.540279	0.184932	-0.28913	-0.0723351	-0.704696
Ssa#TC102780	Titin	1.61716	1.00546	1.45282	0.829564	0.920514	1.58039	1.89681	0.294678	0.614094	0.413669	0.0874647	0.630297	-0.164176	0.526928	-0.0714	0.206787	-0.697321
Ssa#S35487166	Titin	1.04307	0.675138	0.889909	0.65061	0.795937	1.18604	1.10304	0.505989	0.528868	0.555928	0.0102348	0.505113	-1.16736	-0.668116	-0.586926	-0.100343	-0.690173
Ssa#TC88253	titin isoform N2-A [Homo sapiens]	1.23512	0.448441	0.759402	0.576288	0.884249	0.763224	1.10297	0.557	0.263179	0.451236	-0.196147	0.335928	-2.1137	-0.960889	-0.962155	-0.730489	-0.688713
Omy#CX246958	myosin light chain kinase family, member 4 [Homo sapiens]	0.389134	1.69074	1.06744	-0.219563	0.277341	0.333139	0.0241146	0.198637	-0.0245324	0.140374	0.0181953	-0.360003	-0.786235	-0.556255	-0.37398	-0.563687	-0.68393
Ssa#S35710061	myomesin 2 [Homo sapiens]	0.615997	0.475886	0.383118	0.272766	0.260794	0.374437	0.683471	0.0160824	0.268672	0.282625	-0.497027	0.106136	-1.79136	-1.52777	-0.98069	-0.663724	-0.672039
Ssa#DW181447	myosin heavy chain [Oncorhynchus keta]	0.656763	0.654766	0.197426	0.173201	0.185288	0.319997	0.523405	0.23168	-0.0183327	0.494361	0.187371	0.12423	-2.44708	-2.26462	-2.4798	-1.27389	-0.669226
Ssa#DV644285	titin isoform N2-B [Homo sapiens]	1.03281	0.587979	0.677678	0.332124	0.498761	0.839717	1.09491	0.167612	0.36113	0.352407	-0.0662492	0.436501	-1.24573	-0.620429	-0.726034	-0.245929	-0.66679
Ssa#S35549252	actin [Oncorhynchus keta]	0.825489	0.602034	0.365045	0.655829	0.57616	0.632919	0.706502	0.341839	0.314895	0.447576	-0.398996	0.594607	-1.75371	-1.44486	-1.65111	-0.598849	-0.666166
Ssa#STIR27019	myosin binding protein H-like [Salmo salar]	0.651819	0.791613	0.543167	0.649388	0.330621	0.518107	0.928789	0.0856337	0.514455	0.444432	-0.483906	0.528927	-3.79746	-3.04792	-2.85834	-1.97081	-0.662988
Ssa#S48376033	myosin heavy chain [Oncorhynchus keta]	1.08496	0.862229	0.571179	0.261032	0.5963	0.728438	0.946846	0.395358	0.181123	0.69919	0.268495	0.402408	-1.50047	-0.149834	-1.6524	-0.634133	-0.654986
Ssa#STIR39989	myomesin 1 isoform a [Homo sapiens]	1.04932	1.20864	0.988899	0.453496	0.537571	0.812266	1.06799	0.948151	0.605812	0.720807	-0.299524	0.674961	-1.49399	-0.77113	-0.68911	-0.264502	-0.654826
Ssa#S23871154	myomesin 2 [Salmo salar]	0.769867	0.431977	0.376282	0.183288	0.480835	0.585406	0.778685	0.237447	0.167176	0.0887504	-0.468931	0.34202	-2.30865	-1.27982	-1.57691	-0.813122	-0.651159
Ssa#DN165638	fast myotomal muscle troponin-I [Salmo salar]	0.514762	-0.605115	0.822244	1.29269	-0.0966725	-0.66031	1.23079	0.212314	-0.863308	-0.280284	-0.702963	-0.15238	-2.66094	-0.967336	-1.72214	-1.74211	-0.65023
Ssa#TC102775	myosin binding protein H-like [Salmo salar]	0.794632	0.99604	0.567753	0.786678	0.374257	0.513377	0.994074	-0.0164729	0.75121	0.58239	-0.653489	0.579016	-4.88278	-3.62943	-3.51475	-2.25688	-0.640695
Ssa#STIR39355	actin [Oncorhynchus keta]	1.39391	0.934477	0.807842	0.680428	0.988248	0.762734	1.11351	0.61823	0.500893	0.695866	0.216404	0.953374	-2.61742	-1.53502	-1.76702	-0.81511	-0.638237
Ssa#S35709627	titin isoform N2-B [Homo sapiens]	1.15979	0.22456	0.624618	0.143676	0.619251	0.600725	1.06146	0.316245	0.253522	0.229279	0.220085	0.715432	-1.08131	-0.642594	-0.519779	-0.492663	-0.638204
Ssa#TC107299	nebulin [Homo sapiens]	0.847346	0.32666	0.482628	0.234081	0.459906	0.638183	0.918755	0.274729	0.33882	0.278692	0.0545982	0.305373	-1.46066	-1.25276	-0.540036	-0.405887	-0.637488
Ssa#DN165306	myomesin 1 isoform a [Homo sapiens]	0.347525	1.05684	0.0817881	-0.490324	0.0423286	0.364145	1.11373	-0.423512	0.2069	0.464533	-0.166659	0.361432	-2.00346	-1.53737	-1.09567	-2.01229	-0.634443
Ssa#EH033361	myomesin 2 [Homo sapiens]	0.940111	0.608767	0.598754	0.190961	0.583777	0.497385	1.01762	0.344056	0.63304	0.376353	-0.144248	0.522821	-2.24476	-1.18343	-1.33967	-0.81223	-0.631424
Ssa#EG904762	Actin-like protein 6B [Salmo salar]	1.00984	0.421608	0.13591	0.323163	0.349833	0.65977	0.422856	0.203042	0.032032	0.633372	0.405118	0.698937	-1.02592	-0.788509	-0.897841	-0.772333	-0.631084
Ssa#S35514998	myomesin 2 [Salmo salar]	1.48706	1.06027	1.04693	1.02021	0.953774	1.23164	1.65126	0.297847	1.08205	1.00509	0.589891	0.383921	-2.86724	-2.2227	-1.20848	-0.531928	-0.626081
Ssa#S18840786	myosin heavy chain [Oncorhynchus keta]	1.01083	0.663338	0.672646	0.405074	0.573144	0.942588	1.22763	0.646387	0.462476	0.619464	0.0423228	0.455997	-1.32113	0.114767	-1.60461	-0.323646	-0.624947
Ssa#ES325299	nebulin [Homo sapiens]	0.786247	-0.0749365	0.274612	0.160028	0.197031	0.251101	0.540288	-0.0252623	0.161618	0.0800049	-0.247201	0.113889	-1.68034	-1.28517	-0.960967	-0.496587	-0.623356
Omy#DV199085	myosin heavy chain [Oncorhynchus keta]	0.179907	0.664191	0.22903	0.0963267	0.590759	0.314805	0.214256	0.736419	0.0125036	0.484897	0.21638	0.905862	-0.758058	-0.489633	-1.286	-1.25217	-0.609703
Ssa#EH034139	myomesin 2 [Homo sapiens]	1.09878	0.561193	0.676404	0.470276	0.656047	0.676561	1.00917	0.40657	0.518349	0.420815	-0.274398	0.778242	-2.29802	-1.0948	-1.38003	-0.587365	-0.60881
Ssa#EL698060	actin [Oncorhynchus keta]	0.82132	0.765605	0.595705	0.641042	0.642012	0.70044	0.837838	0.440964	0.426279	0.554478	-0.100955	0.771837	-2.68969	-1.78688	-1.95926	-0.695376	-0.604615
	Firmness, N (mean centered values)	-5.49249	-3.74462	-4.77203	-3.42557	-3.12376	-2.81856	-2.57864	-1.85011	0.210848	1.0669	1.99726	4.40695	0.77572	5.04783	5.4667	8.55709
	Lipid metabolism (n = 30)	-1.25063	-0.954324	-0.871259	-0.146729	-1.04288	-0.977206	-1.0468	-0.14	-0.38151	-0.834804	-0.302205	0.0686028	0.669659	0.899906	0.750857	0.890449	0.834863
QueryID (STARS)	Individual genes
Ssa#GRASP209737489	Apolipoprotein O precursor [Salmo salar]	-0.995166	-0.379265	-0.319521	-0.280587	-0.751398	-0.670651	-0.733797	-0.00742193	-0.135892	-0.400732	-0.132365	0.0238297	0.277915	0.925981	0.641946	0.805969	0.8553
Ssa#GRASP209156065	Abhydrolase domain-containing protein 12 [Salmo salar]	-0.904196	-0.924036	-1.17649	-0.417118	-0.793506	-0.80367	-0.610014	-0.50024	-0.137361	-0.88411	-0.435438	-0.267113	-0.485503	0.32567	1.50938	1.45942	0.843647
Ssa#GRASP221221439	Alpha-methylacyl-CoA racemase [Salmo salar]	-1.03016	-0.923236	-0.858349	-0.0918479	-0.972858	-0.711192	-0.947708	-0.220452	-0.274637	-0.508835	-0.333708	0.187167	0.702024	0.239767	0.616411	0.801723	0.836353
Ssa#S35532658	Methylcrotonoyl-CoA carboxylase beta chain, mitochondrial precursor [Salmo salar]	-1.40752	-0.981567	-1.07831	-0.304592	-1.02348	-1.16484	-1.32958	-0.446279	-0.705992	-0.86202	-0.475629	0.104498	0.641767	0.846734	0.452994	0.724511	0.836087
Ssa#DW567199	Trifunctional enzyme subunit alpha, mitochondrial precursor [Salmo salar]	-1.23507	-0.889373	-0.857659	-0.188269	-1.21562	-0.857609	-0.870391	-0.280653	-0.545995	-0.924221	-0.444171	-0.0736842	0.561319	0.480757	0.27444	1.23042	0.821862
Ssa#GRASP223647757	Trifunctional enzyme subunit beta, mitochondrial precursor [Salmo salar]	-1.11007	-0.412651	-0.626783	-0.167363	-0.630739	-0.972114	-0.760695	-0.0432926	-0.36227	-0.564121	-0.27819	-0.184411	0.478362	0.791849	0.726702	0.962412	0.821029
Ssa#S35514366	carnitine O-palmitoyltransferase I [Oncorhynchus mykiss]	-1.23345	-0.979064	-0.800566	0.0585325	-0.819479	-0.938654	-1.04531	0.185324	-0.497898	-0.735158	-0.212544	0.408921	0.92751	0.904145	0.978831	1.14255	0.820144
Ssa#GRASP223647321	Peroxisomal 2,4-dienoyl-CoA reductase [Salmo salar]	-0.807577	-0.680905	-0.402548	-0.263553	-0.974663	-0.494484	-0.455062	-0.502851	0.0230792	-0.305923	0.299569	0.229817	0.551541	0.638475	0.766881	0.22524	0.818352
Ssa#GRASP209153919	Mitochondrial carnitine/acylcarnitine carrier protein [Salmo salar]	-1.77478	-1.33273	-0.994965	0.141063	-1.36582	-1.46322	-1.50563	0.193055	-0.192899	-0.82493	-0.328693	0.304819	0.970471	1.36778	1.08898	1.18055	0.810216
Ssa#GRASP209154407	3-ketoacyl-CoA thiolase, mitochondrial [Salmo salar]	-0.962606	-0.43198	-0.617876	0.531501	-0.8237	-0.53764	-0.961167	0.198294	-0.0922862	-0.252465	-0.144793	0.426494	0.941155	1.08337	0.855644	1.46928	0.810035
Ssa#S35688234	lipidosin [Homo sapiens]	-1.75622	-2.22285	-1.12569	-0.677593	-1.9245	-1.71732	-1.59215	-0.776198	-1.22493	-1.41752	-0.863766	-0.133305	1.10895	1.38802	1.09255	1.10628	0.804019
Ssa#GRASP223649153	Peroxisomal 3,2-trans-enoyl-CoA isomerase [Salmo salar]	-1.42683	-0.971846	-0.949934	0.0952538	-1.07899	-1.07173	-1.25295	-0.218737	-0.203583	-0.747455	-0.600138	0.118841	1.07868	1.29095	0.829994	1.22975	0.803623
Ssa#S35552816	Acyl-coenzyme A thioesterase 5 [Salmo salar]	-0.19636	-0.46497	-0.917451	-0.982437	-0.526519	-0.54602	-0.41219	-0.123381	-0.22452	-0.235338	-0.249341	-0.357474	0.0858267	0.690738	0.939375	0.744035	0.803606
Ssa#S31963853	Trifunctional enzyme subunit alpha, mitochondrial precursor [Salmo salar]	-1.6454	-1.15654	-0.979408	-0.443606	-1.04213	-1.03976	-1.2189	-0.0637297	-0.632812	-0.964542	-0.525124	-0.0179729	1.24558	1.16643	0.65771	1.0154	0.791313
Ssa#S35496709	beta-carotene 15, 15-monooxygenase 1 [Homo sapiens]	-3.40065	-2.04225	-2.387	-0.0835277	-2.54267	-2.89914	-3.34785	0.763009	-0.793312	-2.23936	0.268449	0.460583	0.502903	1.12853	1.09719	1.7083	0.787608
Ssa#S35505374	acyl-Coenzyme A dehydrogenase family, member 9 [Homo sapiens]	-1.53883	-1.22009	-0.98299	0.0630338	-1.40555	-1.55449	-1.3213	-0.0170245	-0.813682	-1.22489	-0.5264	0.405005	0.710703	1.23082	0.683041	0.953595	0.779397
Ssa#GRASP223648079	Medium-chain specific acyl-CoA dehydrogenase, mitochondrial precursor [Salmo salar]	-1.084	-0.51513	-0.443497	-0.0839797	-0.499792	-0.515701	-0.690186	0.125893	-0.257774	-0.470092	-0.424247	0.20848	0.749557	0.948659	0.560473	0.678822	0.775601
Ssa#S35472405	1-acyl-sn-glycerol-3-phosphate acyltransferase theta-B [Salmo salar]	-2.65233	-1.73768	-1.2253	-0.843186	-2.47528	-2.04519	-2.56016	-0.530591	-0.782249	-1.84446	-0.816059	-0.218919	0.935597	1.29923	0.431111	0.781152	0.775572
Ssa#S35675613	17 beta hydroxysteroid dehydrogenase 4 [Salmo trutta fario]	-1.1	-0.542485	-0.663482	0.460391	-0.957545	-0.620972	-0.921582	0.182292	0.306469	-0.363096	-0.0498313	0.239943	0.124568	0.322679	0.940687	0.792911	0.773858
Ssa#GRASP209147382	Serine incorporator 1 [Salmo salar]	-1.15439	-0.568786	-0.704949	-0.233543	-1.18984	-0.820779	-1.06941	-0.502015	-0.0890461	-0.651733	0.297949	-0.311879	1.30882	0.56998	1.76535	1.11138	0.772713
Ssa#GRASP209155685	Acylglycerol kinase, mitochondrial precursor [Salmo salar]	-0.730283	-0.769293	-0.503318	0.105996	-0.80518	-0.837615	-0.956698	0.0248672	0.0617854	-0.552403	0.183966	0.575664	-0.151121	0.234398	0.275423	0.404722	0.769215
Ssa#GRASP209735569	Hydroxyacyl-coenzyme A dehydrogenase, mitochondrial precursor [Salmo salar]	-0.754776	-0.332029	-0.378044	0.0872365	-0.392631	-0.572954	-0.683375	0.369803	0.137206	-0.260334	-0.16232	0.718898	1.08663	1.34763	0.633914	0.795208	0.767663
Ssa#S35537969	carnitine palmitoyl transferase I [Oncorhynchus mykiss]	-0.942873	-1.26357	-0.828014	0.21481	-0.992676	-1.02652	-0.93479	-0.0118264	-0.21564	-0.695748	-0.00502582	0.277107	0.923797	0.328443	0.380336	0.9346	0.763255
Ssa#TC90286	17 beta hydroxysteroid dehydrogenase 4 [Salmo trutta fario]	-0.829971	-0.36193	-0.63332	0.358449	-0.897749	-0.677907	-0.590762	-0.0565653	0.179925	-0.596782	-0.192595	-0.0442227	0.0476717	-0.0446543	0.95623	1.10185	0.742005
Ssa#S30275887	carnitine palmitoyl transferase I [Oncorhynchus mykiss]	-0.264111	-0.49903	-0.362852	0.655396	-0.741985	-0.445969	-0.0366487	-0.154286	0.33821	-0.546612	-0.129165	0.176222	0.407034	0.748189	0.86792	1.38729	0.733807
Ssa#S35592754	Phytanoyl-CoA dioxygenase, peroxisomal [Salmo salar]	-0.536563	-1.01049	-1.13644	-0.167366	-0.288394	-0.124577	-0.648357	0.0369326	-0.405847	-0.636864	-0.129816	-0.00128401	0.732808	1.08269	0.414799	0.635682	0.732121
Ssa#TC107356	acyl-Coenzyme A dehydrogenase, very long chain isoform 2 precursor [Homo sapiens]	-1.35291	-1.00431	-1.14459	-0.2274	-0.960514	-0.59636	-0.921431	-0.495712	-0.82161	-0.834075	-0.904412	-0.728243	0.753887	0.708221	0.51864	0.723398	0.717198
Ssa#GRASP209147975	mitochondrial short-chain enoyl-coenzyme A hydratase 1 [Salmo salar]	-0.505776	-0.712874	-0.172509	-0.0537332	-0.441116	-0.691912	-0.636986	0.06115	-0.373494	-0.577455	-0.507654	0.216357	0.823757	1.05299	0.607596	0.776019	0.709938
Ssa#S48403141	Peroxisomal 2,4-dienoyl-CoA reductase [Salmo salar]	-1.78403	-1.5022	-1.10939	0.390838	-0.969298	-0.912443	-0.656608	-0.248751	0.0952217	-1.32879	-0.635636	0.213476	-0.0417759	1.33664	-0.200304	0.645371	0.688939
Ssa#GRASP209733749	2-acylglycerol O-acyltransferase 1 [Salmo salar]	-0.656296	-0.405112	-0.504134	-0.273727	-1.07324	-0.705116	-0.706198	-0.00917563	0.105501	-0.697269	-0.0621267	0.306962	0.399003	1.61172	0.7376	-0.115017	0.660193
Ssa#GRASP209735157	Fatty acid-binding protein, intestinal [Salmo salar]	-2.99629	-2.34578	-2.12365	-1.92768	-1.75253	-2.25685	-2.07298	-1.27145	-3.29048	-2.73159	-0.849087	-1.13789	2.36	1.85027	1.17471	0.191093	0.651247
